# Supplementary material for: Novel Transcriptional and Translational Biomarkers of Tularemia Vaccine Efficacy in a Mouse Inhalation Model: Proof of Concept
Source: Microorganisms. 2021 Dec 26;10(1):36. doi: 10.3390/microorganisms10010036 (PMC8778127; doi:10.3390/microorganisms10010036)
Supplement: Supplementary file 1 [file microorganisms-10-00036-s001.zip]

Archive with 3 entries (3 files):
- supplementary Figure S1.tif
- Supplementary Tables S1-5..xlsx
- Tables_3-5.xlsx
