# Supplementary material for: Novel Transcriptional and Translational Biomarkers of Tularemia Vaccine Efficacy in a Mouse Inhalation Model: Proof of Concept
Source: Microorganisms. 2021 Dec 26;10(1):36. doi: 10.3390/microorganisms10010036 (PMC8778127; doi:10.3390/microorganisms10010036)
Supplement: Supplementary file 1 [file microorganisms-10-00036-s001.zip › Supplementary Tables S1-5..xlsx]

## Sheet: Table S2
Supplementary Table S2. Enriched KEGG pathways in commonly up or down-regulated gene groups by all four vaccinations.
KEGG Pathway ID	KEGG Pathway name	Total Known Genes	All up-regulated		All down-regulated
			adj P	Matched Genes	adj P	Matched Genes
mmu03460	Fanconi anemia pathway	51	7.643e-05	Rmi2;Fanca;Brip1
mmu03440	Homologous recombination	41	0.002086	Rad51b;Brip1
mmu00240	Pyrimidine metabolism	58	0.004137	Pnp2;Cmpk2
mmu05145	Toxoplasmosis	110	0.01	Igtp;Irgm2
mmu05150	Staphylococcus aureus infection	124	0.02	Fcgr4;Fpr2
mmu04613	Neutrophil extracellular trap formation	205	0.05	Fcgr4;Fpr2
mmu04625	C-type lectin receptor signaling pathway	112			0.0001327	Cd209c;Clec4b2;Cd209b;Cd209e;Cd209d
mmu05162	Measles	146			0.003996	Cd209c;Cd209b;Cd209e;Cd209d
mmu04911	Insulin secretion	86			0.00663	Rapgef4;Atp1a2;Adcyap1r1
mmu05152	Tuberculosis	180			0.008344	Cd209c;Cd209b;Cd209e;Cd209d
mmu04640	Hematopoietic cell lineage	94			0.008472	Il7;Il5ra;Fcer2a
mmu04145	Phagosome	182			0.008668	Cd209c;Cd209b;Cd209e;Cd209d
mmu04060	Cytokine-cytokine receptor interaction	292			0.009378	Edar;Il17rb;Il7;Il5ra;Inha
mmu04080	Neuroactive ligand-receptor interaction	358			0.02	Gabrq;Adra2c;Chrnb1;Penk;Adcyap1r1
mmu04930	Type II diabetes mellitus	48			0.02	Adipoq;Irs3
mmu04919	Thyroid hormone signaling pathway	120			0.02	Atp1a2;Rcan2;Wnt4
mmu05217	Basal cell carcinoma	63			0.03	Fzd10;Wnt4
mmu04923	Regulation of lipolysis in adipocytes	56			0.03	Plin1;Irs3
mmu04920	Adipocytokine signaling pathway	71			0.04	Adipoq;Irs3
mmu04022	cGMP-PKG signaling pathway	173			0.04	Adra2c;Atp1a2;Irs3
mmu00980	Metabolism of xenobiotics by cytochrome P450	73			0.04	Cyp2e1;Cyp2f2

## Sheet: Table S1
Supplementary Table S1: 5361 DEGs
Gene Name	Gene Accession	Gene description	Mean					Standard Error					log2FoldChange *					pvalue					padj
			Naive	ΔclpB	LVS	ΔglpX	ΔlpcC	Naive	ΔclpB	LVS	ΔglpX	ΔlpcC	ΔclpB/ Naïve	LVS/ Naïve	ΔglpX/ Naïve	ΔlpcC/ Naïve	ΔclpB/ LVS	ΔclpB/ Naïve	LVS/ Naïve	ΔglpX/ Naïve	ΔlpcC/ Naïve	ΔclpB/ LVS	ΔclpB/ Naïve	LVS/ Naïve	ΔglpX/ Naïve	ΔlpcC/ Naïve	ΔclpB/ LVS
Gm8714	ENSMUSG00000118051	predicted gene 8714	0.4464	296.676	263.406	65.2521	0	0.4464	52.6798	38.2759	26.2397	0	9.4571	9.285	7.2566	NS	NS	4.793e-17	1.752e-16	1.406e-10	0.4024	0.7424	1.142e-15	5.293e-15	2.789e-09	0.5313	0.9044
Il22	ENSMUSG00000074695	interleukin 22	0	69.5718	16.5351	1.40617	0	0	16.5838	3.75937	0.891659	0	8.8091	6.7633	3.0642	NS	2.0458	2.521e-15	1.758e-09	0.02067	1	1.925e-05	5.066e-14	1.935e-08	0.04706	1	0.003191
Cxcl3	ENSMUSG00000029379	chemokine (C-X-C motif) ligand 3	0.43635	125.318	34.8719	3.44128	0.72055	0.252999	46.385	7.62789	0.925934	0.420993	8.216	6.3764	2.9572	NS	1.8396	6.371e-14	6.834e-09	0.01261	0.4184	7.476e-05	1.104e-12	6.888e-08	0.03104	0.546	0.0081
Ptgs2	ENSMUSG00000032487	prostaglandin-endoperoxide synthase 2	6.6787	1252.03	658.702	73.6666	6.2866	1.73994	263.791	102.899	30.7918	1.19324	7.563	6.6367	3.4627	NS	NS	3.018e-39	1.403e-30	3.265e-09	0.844	0.07332	3.366e-37	1.458e-28	4.713e-08	0.8937	0.3338
Ifng	ENSMUSG00000055170	interferon gamma	12.8701	2362.18	930.539	98.1038	12.8347	2.61447	777.546	185.821	27.9614	1.86358	7.522	6.1782	2.9267	NS	NS	2.453e-50	1.763e-34	1.032e-08	0.9877	0.004223	4.644e-48	2.412e-32	1.309e-07	0.9928	0.07438
Gm32089	ENSMUSG00000114055	predicted gene, 32089	0	28.4369	9.09147	0.92025	0	0	5.9723	4.32632	0.341766	0	7.5206	5.8997	NS	NS	NS	2.365e-10	9.368e-07	0.07	1	0.01278	2.655e-09	6.259e-06	0.1291	1	NA
Ccl7	ENSMUSG00000035373	chemokine (C-C motif) ligand 7	3.32605	582.286	223.528	21.2572	3.1338	1.43693	121.545	29.7229	7.75113	1.23069	7.4924	6.112	2.6837	NS	NS	9.185e-33	2.82e-22	4.118e-05	0.8425	0.006986	7.312e-31	1.545e-20	0.0002115	0.8925	0.09748
Olfr753-ps1	ENSMUSG00000090556	olfactory receptor 753, pseudogene 1	0.427125	74.0459	66.484	33.521	0.656225	0.247102	5.97255	8.58846	1.57392	0.246619	7.4654	7.3234	6.3059	NS	NS	2.733e-13	7.792e-13	8.754e-10	0.596	0.5321	4.413e-12	1.464e-11	1.448e-08	0.705	0.7936
Ly6i	ENSMUSG00000022586	lymphocyte antigen 6 complex, locus I	10.7126	1690.32	1088.46	127.193	14.2947	1.69303	305.444	186.086	29.5335	3.1734	7.3024	6.6676	3.5668	NS	NS	4.375e-63	7.589e-53	6.705e-16	0.4323	0.1003	1.332e-60	2.476e-50	3.894e-14	0.5593	0.3829
B230303A05Rik	ENSMUSG00000113701	RIKEN cDNA B230303A05 gene	0.38925	63.3908	19.0463	3.90023	1.44817	0.225246	10.9061	2.29407	1.77056	0.329755	7.2387	5.5104	3.2866	NS	1.7283	6.449e-12	2.154e-07	0.003523	0.1551	2.809e-06	8.784e-11	1.652e-06	0.01037	0.2608	0.0009908
Gm5960	ENSMUSG00000099775	predicted gene 5960	5.59682	838.614	542.741	176.432	24.0095	0.968048	173.628	59.2462	45.9251	5.62008	7.2176	6.5898	4.9667	2.0462	NS	5.957e-61	5.117e-51	2.812e-29	9.318e-06	0.06447	1.617e-58	1.584e-48	8.86e-27	8.347e-05	0.3146
Acod1	ENSMUSG00000022126	aconitate decarboxylase 1	28.8316	3970.86	1364.19	253.12	31.4811	2.97178	1214.89	244.545	67.4163	4.34288	7.1064	5.5651	3.133	NS	1.5412	1.197e-61	1.924e-38	4.142e-13	0.7676	0.0001785	3.331e-59	3.517e-36	1.414e-11	0.8382	0.01339
Saa3	ENSMUSG00000040026	serum amyloid A 3	47.0825	5752.28	1000.22	44.87	20.5306	6.75147	3342.76	433.598	13.7246	3.8111	6.9336	4.4099	NS	NS	2.5236	3.012e-22	6.965e-10	0.926	0.09891	0.0003688	1.162e-20	8.197e-09	0.9492	0.1849	0.01985
Rtl4	ENSMUSG00000071679	retrotransposon Gag like 4	0	18.2099	22.8601	15.1453	2.3835	0	2.82944	2.19103	2.49322	0.404822	6.8776	7.1917	6.5702	3.8886	NS	1.214e-10	1.529e-11	1.081e-09	0.0007242	0.3708	1.417e-09	2.388e-10	1.746e-08	0.003519	0.6873
Ermn	ENSMUSG00000026830	ermin, ERM-like protein	0	16.6903	4.119	0.23865	0.5355	0	11.4127	2.37912	0.23865	0.328425	6.7513	4.7586	NS	NS	NS	4.749e-06	0.001586	0.4382	0.3477	0.07574	2.75e-05	0.00497	0.5552	NA	NA
Il17a	ENSMUSG00000025929	interleukin 17A	0	16.3475	2.78605	0	0	0	10.3597	0.415652	0	0	6.7189	4.1797	NS	NS	NS	9.556e-07	0.00336	1	1	0.01197	6.268e-06	0.009611	NA	NA	NA
BC053393	ENSMUSG00000046974	cDNA sequence BC053393	0.185325	26.1104	27.1581	8.08245	1.74422	0.185325	5.27884	2.42943	3.52037	0.60196	6.6711	6.7354	4.8501	NS	NS	2.208e-09	1.543e-09	2.408e-05	0.03078	0.8914	2.177e-08	1.714e-08	0.0001304	0.07462	0.963
Cxcl11	ENSMUSG00000060183	chemokine (C-X-C motif) ligand 11	18.7164	1751.92	832.168	94.7982	9.08188	2.04804	195.421	102.772	31.566	0.645517	6.5493	5.4754	2.3321	NS	NS	5.33e-54	3.337e-38	6.651e-08	0.03116	0.006605	1.112e-51	5.8e-36	6.844e-07	0.07534	0.09446
Il6	ENSMUSG00000025746	interleukin 6	3.56498	333.546	96.1882	12.3848	4.62355	0.749602	123.93	18.3831	6.11851	0.947364	6.5472	4.7544	1.7336	NS	NS	4.408e-22	2.824e-12	0.01594	0.651	0.002163	1.678e-20	4.92e-11	0.03791	0.7486	0.05219
Prm1	ENSMUSG00000022501	protamine 1	0.555975	53.4175	26.7442	4.80322	1.78377	0.555975	6.61904	5.71199	0.769835	0.444635	6.4265	5.446	3.0165	NS	NS	6.962e-13	1.459e-09	0.001726	0.1886	0.004721	1.076e-11	1.627e-08	0.005605	0.3025	0.07874
Car4	ENSMUSG00000000805	carbonic anhydrase 4	2.258	186.634	62.2909	2.98545	1.8877	1.45533	117.41	28.5301	1.59379	0.827918	6.3993	4.8175	NS	NS	NS	2.913e-09	8.265e-06	0.7658	0.8318	0.1086	2.823e-08	4.521e-05	0.8323	0.8847	0.3971
Gbp11	ENSMUSG00000092021	guanylate binding protein 11	21.9133	1514.42	1093.45	316.842	31.6631	2.41387	31.2528	85.8085	71.5859	1.92312	6.1024	5.633	3.8396	NS	NS	4.353e-113	1.847e-96	9.646e-45	0.0713	0.04244	4.67e-110	1.567e-93	5.454e-42	0.1443	0.2535
Gbp10	ENSMUSG00000105096	guanylate-binding protein 10	60.4611	3571.21	2658.37	959.543	70.552	6.55479	488.909	158.996	242.686	8.09273	5.8803	5.4547	3.9818	NS	NS	6.435e-100	3.499e-86	1.868e-46	0.4347	0.107	5.178e-97	2.559e-83	1.238e-43	0.5617	0.3945
Vhl-ps1	ENSMUSG00000092408	von Hippel-Lindau tumor suppressor-like, pseudogene 1	0.2232	14.0156	8.706	8.4972	0.6167	0.2232	2.10933	2.19095	1.41515	0.356625	5.7922	5.1344	5.04	NS	NS	1.752e-07	4.425e-06	8.192e-06	0.3094	0.1842	1.312e-06	2.577e-05	4.974e-05	0.438	NA
Csf2	ENSMUSG00000018916	colony stimulating factor 2 (granulocyte-macrophage)	1.45663	81.111	34.1236	3.16282	1.21643	0.603403	15.6176	5.41801	0.99161	0.490188	5.7916	4.5387	NS	NS	1.2529	1.23e-19	2.086e-12	0.1516	0.89	0.0003988	3.739e-18	3.705e-11	0.2418	0.9261	0.02077
Gm26967	ENSMUSG00000098014	predicted gene, 26967	0	8.4783	17.6362	22.9469	5.27787	0	2.77715	2.98437	4.21595	1.30712	5.7855	6.809	7.2098	5.0185	NS	2.845e-07	9.974e-10	1.007e-10	1.168e-05	0.0443	2.052e-06	1.141e-08	2.052e-09	0.0001022	0.2589
F7	ENSMUSG00000031443	coagulation factor VII	7.90725	430.8	151.172	6.46208	7.36238	1.15104	227.097	66.9018	1.1505	0.76689	5.7654	4.2561	NS	NS	NS	1.37e-17	3.237e-10	0.6893	0.9041	0.01757	3.425e-16	4.103e-09	0.7737	0.9355	0.1597
A630012P03Rik	ENSMUSG00000055110	RIKEN cDNA A630012P03 gene	0	8.40713	3.31073	0.23865	0	0	0.293374	0.960056	0.23865	0	5.763	4.4671	NS	NS	NS	1.794e-06	0.0003267	0.3754	1	0.08434	1.125e-05	0.001225	NA	NA	NA
Gm15056	ENSMUSG00000082976	predicted gene 15056	5.25465	261.578	111.361	11.2783	5.10477	0.75168	49.993	16.849	3.05734	0.752766	5.6397	4.4037	NS	NS	1.236	1.316e-42	3.056e-26	0.02594	0.9012	4.26e-05	1.831e-40	2.307e-24	0.05682	0.9335	0.005788
Gpr84	ENSMUSG00000063234	G protein-coupled receptor 84	3.0844	147.299	80.138	12.5063	5.95108	1.01456	30.0581	11.1552	3.91092	0.97906	5.6288	4.75	1.9633	NS	NS	2.182e-29	3.717e-21	0.0003894	0.1102	0.007914	1.397e-27	1.808e-19	0.00154	0.2007	0.104
Plet1	ENSMUSG00000032068	placenta expressed transcript 1	2.6095	116.036	42.4171	5.85695	2.76067	0.854048	20.909	7.63926	1.62382	0.711846	5.5154	4.0657	NS	NS	1.4497	5.845e-26	1.873e-14	0.07133	0.8687	1.724e-05	2.89e-24	4.384e-13	0.1311	0.9108	0.003041
Pdilt	ENSMUSG00000030968	protein disulfide isomerase-like, testis expressed	0.81705	37.4838	72.4783	89.5034	13.6018	0.475761	9.24003	10.4926	9.066	5.4166	5.4924	6.4395	6.7401	4.0181	NS	1.047e-10	2.827e-14	1.778e-15	3.331e-06	0.03731	1.23e-09	6.523e-13	9.414e-14	3.395e-05	0.2369
Ccl2	ENSMUSG00000035385	chemokine (C-C motif) ligand 2	36.0524	1606.18	684.759	108.585	65.0445	5.86414	371.055	91.4507	18.8567	5.63398	5.483	4.2526	1.5867	NS	1.2304	2.206e-72	4.663e-44	4.682e-07	0.007231	1.612e-05	9.377e-70	1.177e-41	3.84e-06	0.02337	0.002969
4930430E12Rik	ENSMUSG00000085295	RIKEN cDNA 4930430E12 gene	4.16225	172.819	61.3391	13.0694	4.0315	1.81073	55.1681	12.5801	3.61453	1.01121	5.4097	3.9188	1.6566	NS	1.4909	1.483e-23	7.044e-13	0.004752	0.9519	0.0006924	6.224e-22	1.335e-11	0.01344	0.9679	0.02826
AA467197	ENSMUSG00000033213	expressed sequence AA467197	4.57945	182.735	82.4413	8.422	4.57695	1.34297	39.8686	16.4792	2.10368	0.474535	5.3539	4.206	NS	NS	1.1479	5.894e-31	1.974e-19	0.1105	0.8932	0.001037	4.284e-29	8.257e-18	0.1878	0.9282	0.03523
Gm49751	ENSMUSG00000111913	predicted gene, 49751	2.30273	92.2939	37.4125	5.99348	2.4004	0.891899	42.3726	9.65596	1.88055	0.787451	5.3232	4.0307	NS	NS	NS	1.857e-14	8.871e-09	0.08982	0.9842	0.01957	3.415e-13	8.771e-08	0.1585	0.9905	0.1687
Ccl12	ENSMUSG00000035352	chemokine (C-C motif) ligand 12	3.5955	135.237	92.4663	21.1786	2.00835	2.31504	7.317	1.707	4.20062	0.24703	5.3201	4.7719	2.5978	NS	NS	6.381e-39	2.594e-31	4.409e-09	0.2482	0.007912	6.946e-37	2.865e-29	6.182e-08	0.3703	0.104
Ccnb3	ENSMUSG00000051592	cyclin B3	0.41775	15.7667	14.3582	14.9939	4.74503	0.244235	4.08721	2.91154	4.31877	1.4848	5.2435	5.101	5.1251	3.5735	NS	2.872e-06	5.503e-06	5.534e-06	0.001896	0.7913	1.731e-05	3.127e-05	3.522e-05	0.007836	NA
Ly6a2	ENSMUSG00000102051	lymphocyte antigen 6 complex, locus A2	3.1184	118.732	78.3296	30.2077	4.6711	0.456756	30.0383	12.5327	6.29043	1.44748	5.2416	4.6454	3.2639	NS	NS	6.307e-24	5.569e-19	1.292e-09	0.3686	0.1074	2.738e-22	2.232e-17	2.039e-08	0.4986	0.3949
Tubb3	ENSMUSG00000062380	tubulin, beta 3 class III	20.8332	773.277	1122.73	537.683	26.7007	2.28908	98.3313	95.2281	61.4782	4.28348	5.2165	5.7537	4.6908	NS	NS	1.489e-90	4.9e-110	7.629e-73	0.2957	0.01248	9.869e-88	6.928e-107	1.466e-69	0.4231	0.1344
Clec4e	ENSMUSG00000030142	C-type lectin domain family 4, member e	82.8821	3073.18	978.033	207.891	105.376	10.1235	919.844	189.157	29.6106	6.85458	5.2128	3.5615	1.3247	NS	1.6513	2.288e-62	6.192e-30	3.1e-05	0.2837	6.187e-08	6.696e-60	6.194e-28	0.0001637	0.4099	7.888e-05
Gm50170	ENSMUSG00000117982	predicted gene, 50170	0	5.4905	3.38778	0.876225	0.16035	0	0.531759	1.31782	0.507714	0.16035	5.1552	NS	NS	NS	NS	6.089e-05	0.0005464	0.1738	0.5786	0.463	0.0002821	NA	NA	NA	NA
Upp1	ENSMUSG00000020407	uridine phosphorylase 1	56.4624	1997.82	1216.25	277.144	61.961	5.06697	381.734	161.259	46.797	4.98924	5.1473	4.4316	2.2961	NS	NS	1.985e-79	3.202e-59	1.145e-16	0.6479	0.005712	9.319e-77	1.281e-56	7.781e-15	0.7464	0.08679
Apol6	ENSMUSG00000033576	apolipoprotein L 6	13.3363	461.833	438.607	87.4135	6.64687	2.26489	11.0618	52.6649	24.8994	1.02328	5.1288	5.0559	2.7157	NS	NS	3.636e-46	7.071e-45	1.945e-13	0.01957	0.815	5.98e-44	1.851e-42	7.029e-12	0.05214	0.9346
Timp1	ENSMUSG00000001131	tissue inhibitor of metalloproteinase 1	89.8015	3142.12	1181.26	173.759	94.7315	5.58555	941.201	292.243	34.7892	4.93165	5.1285	3.7173	NS	NS	1.4112	2.857e-37	2.5e-20	0.01964	0.8552	0.0003713	2.939e-35	1.128e-18	0.04509	0.9018	0.01992
Gm36913	ENSMUSG00000118008	predicted gene, 36913	0.844875	29.1671	2.52185	0.508475	0.3356	0.0419037	7.41084	0.441972	0.29467	0.3356	5.1168	NS	NS	NS	NS	3.091e-09	0.09114	0.7719	0.2461	6.786e-08	2.984e-08	0.1559	0.837	0.3678	NA
Gm44867	ENSMUSG00000108650	predicted gene 44867	0	5.34695	3.05452	2.43403	0.36025	0	0.490571	0.361423	1.1434	0.210482	5.1127	4.3109	NS	NS	NS	2.362e-05	0.0005024	0.003929	0.2987	0.2951	0.0001194	0.001793	NA	NA	NA
Prok2	ENSMUSG00000030069	prokineticin 2	1.23412	42.6448	7.89872	3.9411	1.31255	0.18902	17.696	3.71404	0.867294	0.233595	5.0888	2.6797	NS	NS	2.409	7.127e-10	0.001759	0.06388	0.9182	0.0001282	7.514e-09	0.005451	0.1197	0.9449	0.01137
Gm4841	ENSMUSG00000068606	predicted gene 4841	30.6056	1035.04	999.727	698.651	173.957	1.79012	47.2197	78.0065	87.4491	14.2901	5.0798	5.0286	4.5063	2.5035	NS	9.03e-144	8.545e-141	4.903e-112	2.731e-34	0.7499	4.069e-140	3.624e-137	4.713e-108	1.746e-30	0.9073
Gm43181	ENSMUSG00000106609	predicted gene 43181	1.8565	62.4582	15.6046	5.98588	2.74587	0.439482	26.4813	3.0975	1.6465	0.762455	5.0545	3.0685	NS	NS	1.986	8.601e-14	1.021e-05	0.02454	0.4377	9.343e-05	1.466e-12	5.476e-05	0.05439	0.5643	0.009329
Nos2	ENSMUSG00000020826	nitric oxide synthase 2, inducible	125.734	4061.41	1090.49	136.506	125.607	5.06932	1877.88	317.08	17.438	9.52729	5.0136	3.1168	NS	NS	1.8967	5.752e-27	2.401e-11	0.8042	0.9956	4.193e-05	3.049e-25	3.629e-10	0.8609	0.9973	0.005744
Serpine1	ENSMUSG00000037411	serine (or cysteine) peptidase inhibitor, clade E, member 1	46.2996	1472.31	447.264	70.2646	59.6958	3.38217	755.54	123.914	11.9747	1.40429	4.9904	3.2718	NS	NS	1.7186	3.212e-22	2.218e-10	0.2577	0.4844	0.0006938	1.233e-20	2.88e-09	0.3684	0.6071	0.02826
Bmp10	ENSMUSG00000030046	bone morphogenetic protein 10	0.574575	19.6628	4.31493	0.747125	0.16035	0.358576	3.77259	0.351812	0.463425	0.16035	4.9839	2.7871	NS	NS	NS	1.873e-07	0.005476	0.6411	0.424	0.0001318	1.395e-06	0.01469	0.734	0.5514	NA
Tmem171	ENSMUSG00000052485	transmembrane protein 171	0.8541	26.3438	22.3251	11.8588	6.58265	0.382352	2.5127	2.82686	1.28546	1.33811	4.9735	4.7107	3.7925	2.8584	NS	1.208e-10	1.232e-09	2.011e-06	0.0004237	0.4053	1.41e-09	1.389e-08	1.429e-05	0.002255	0.7116
Gm47070	ENSMUSG00000111445	predicted gene, 47070	0.232425	7.90403	5.10613	1.57068	0.49595	0.232425	2.96293	1.0213	0.694839	0.3201	4.9545	4.3596	NS	NS	NS	3.953e-05	0.0003512	0.04979	0.5698	0.4046	0.0001914	0.001307	NA	NA	NA
Ly6a	ENSMUSG00000075602	lymphocyte antigen 6 complex, locus A	1121.43	34251	30085.7	8698.39	1883.02	97.5117	4154.55	4262.81	1493.93	432.527	4.9327	4.7457	2.9553	NS	NS	7.377e-61	1.832e-56	6.428e-23	0.01285	0.5317	1.979e-58	6.7e-54	1.103e-20	0.03717	0.7934
Csf3	ENSMUSG00000038067	colony stimulating factor 3 (granulocyte)	2.07647	66.5563	12.0359	1.676	2.30238	1.79128	28.7983	2.24328	0.784165	1.23392	4.9288	2.4666	NS	NS	2.4621	9.648e-10	0.002875	0.677	0.9938	0.0004446	9.967e-09	0.008386	0.7635	0.9963	0.02217
Arg1	ENSMUSG00000019987	arginase, liver	8.11903	246.853	113.071	13.478	4.89778	2.0241	109.96	36.473	3.01465	0.970004	4.9137	3.7899	NS	NS	NS	4.297e-16	4.138e-10	0.2854	0.2985	0.04569	9.247e-15	5.105e-09	0.3987	0.426	0.2617
Iigp1	ENSMUSG00000054072	interferon inducible GTPase 1	873.309	26290	24140.3	13780.2	1323.41	74.5306	1213.62	531.811	1789.67	92.0742	4.9115	4.7884	3.9793	NS	NS	3.398e-211	7.949e-201	3.715e-139	0.0001776	0.4326	7.656e-207	1.686e-196	7.142e-135	0.001076	0.7314
Mmp3	ENSMUSG00000043613	matrix metallopeptidase 3	62.552	1861.84	370.689	110.933	59.1395	4.48157	301.732	70.0956	19.4035	5.5514	4.895	2.5676	NS	NS	2.3274	3.009e-67	1.804e-19	0.005144	0.7546	1.295e-17	1.076e-64	7.564e-18	0.01438	0.8285	2.146e-13
Rhcg	ENSMUSG00000030549	Rhesus blood group-associated C glycoprotein	0.2232	7.56077	1.19773	1.42873	2.04798	0.2232	1.43825	0.491967	0.487555	0.32795	4.8695	NS	NS	NS	NS	3.452e-05	0.09191	0.04802	0.01605	0.002408	0.0001694	0.157	NA	NA	NA
Cxcl9	ENSMUSG00000029417	chemokine (C-X-C motif) ligand 9	874.29	24999	19847.5	3970.74	763.583	59.2383	701.03	1356.29	1208.41	17.2413	4.8376	4.5047	2.1826	NS	NS	9.26e-72	1.833e-62	6.85e-16	0.4719	0.2162	3.864e-69	7.772e-60	3.954e-14	0.5956	0.5451
Serpina3f	ENSMUSG00000066363	serine (or cysteine) peptidase inhibitor, clade A, member 3F	220.583	6252.03	5537.44	2775.21	389.606	9.40995	315.833	288.408	388.337	25.8924	4.8253	4.6503	3.6528	NS	NS	2.643e-189	7.058e-176	1.251e-108	1.173e-06	0.2696	2.977e-185	7.484e-172	6.014e-105	1.34e-05	0.5955
Gm15990	ENSMUSG00000087256	predicted gene 15990	0.203925	7.12975	5.18778	0.411775	0.1999	0.203925	1.06574	1.06417	0.411775	0.1999	4.8113	4.3235	NS	NS	NS	4.902e-05	0.0003067	0.6672	0.9097	0.4734	0.0002325	0.001159	NA	NA	NA
Chil3	ENSMUSG00000040809	chitinase-like 3	147.319	4094.45	927.862	169.168	130.243	26.7331	3292.31	541.637	24.4538	25.1021	4.7967	2.6552	NS	NS	NS	3.175e-08	0.002206	0.8182	0.8378	0.01338	2.659e-07	0.00665	0.8719	0.8891	0.1387
Gm34319	ENSMUSG00000118523	predicted gene, 34319	0.41775	11.3283	3.12125	0.747125	0.320725	0.244235	6.65932	0.710612	0.463425	0.320725	4.7521	NS	NS	NS	NS	0.0002129	0.02702	0.4694	0.9526	0.04262	0.0008774	0.05669	NA	NA	NA
Mc1r	ENSMUSG00000074037	melanocortin 1 receptor	0.88275	22.3149	28.6188	18.1027	1.59165	0.365272	1.02294	3.26179	2.57165	0.61069	4.7261	5.0921	4.4235	NS	NS	8.861e-10	3.405e-11	1.511e-08	0.3242	0.2307	9.204e-09	5.032e-10	1.833e-07	0.454	0.5584
Oacyl	ENSMUSG00000046610	O-acyltransferase like	0.408525	11.062	2.5933	0.4773	1.2165	0.237881	3.3984	1.53702	0.4773	0.422615	4.7191	NS	NS	NS	NS	0.0001285	0.03647	0.6951	0.2277	0.01582	0.0005551	0.07313	NA	NA	NA
Gpr33	ENSMUSG00000035148	G protein-coupled receptor 33	5.92025	154.992	136.823	69.7029	10.2265	1.08253	18.9494	4.83724	7.49523	1.81103	4.682	4.4991	3.5089	NS	NS	2.06e-45	7.32e-42	8.944e-25	0.06329	0.367	3.179e-43	1.568e-39	1.976e-22	0.1316	0.6846
Inhba	ENSMUSG00000041324	inhibin beta-A	33.8979	857.516	273.253	36.2198	24.3947	4.76212	388.194	50.9354	7.83051	1.47339	4.6576	3.0083	NS	NS	1.6493	2.04e-22	3.545e-10	0.8836	0.3394	0.0004073	7.94e-21	4.441e-09	0.9196	0.4694	0.02077
Gbp2b	ENSMUSG00000040264	guanylate binding protein 2b	728.268	18364.7	17503	8351.29	808.711	33.4445	1689.25	495.267	1482.3	21.1206	4.6563	4.5871	3.5192	NS	NS	1.136e-137	1.18e-133	2.438e-79	0.4214	0.7079	2.845e-134	4.17e-130	5.858e-76	0.549	0.8888
Tgtp1	ENSMUSG00000078922	T cell specific GTPase 1	216.526	5446.81	4366.81	2133.16	283.238	15.8629	299.341	156.957	390.015	13.0392	4.653	4.3341	3.299	NS	NS	1.638e-141	6.037e-123	1.383e-71	0.04131	0.07393	6.151e-138	1.345e-119	2.417e-68	0.09413	0.3342
F10	ENSMUSG00000031444	coagulation factor X	102.183	2517.23	1110.97	162.316	100.906	15.3777	863.371	307.692	18.6542	11.1626	4.6236	3.4438	NS	NS	NS	4.391e-28	2.893e-16	0.1166	0.9651	0.004591	2.543e-26	8.45e-15	0.1958	0.9773	0.07797
Serpina3g	ENSMUSG00000041481	serine (or cysteine) peptidase inhibitor, clade A, member 3G	828.882	20314.9	17621.3	9341.88	1489.7	45.8245	1839.73	1266.94	1335.56	141.346	4.6152	4.41	3.4944	NS	NS	1.631e-130	2.539e-119	1.553e-75	9.433e-06	0.2764	3.062e-127	4.895e-116	3.318e-72	8.426e-05	0.6027
Cxcl2	ENSMUSG00000058427	chemokine (C-X-C motif) ligand 2	12.8291	313.705	63.2137	12.4684	12.9161	0.735964	154.51	11.3149	2.63158	2.10152	4.6124	2.3009	NS	NS	2.3115	5.561e-22	2.138e-06	0.9159	0.945	2.89e-07	2.085e-20	1.325e-05	0.942	0.9634	0.0002178
Gm5970	ENSMUSG00000085977	predicted gene 5970	15.2387	373.198	249.289	149.283	14.5724	2.56615	54.141	40.8929	16.4576	2.01049	4.6114	4.0336	3.282	NS	NS	5.734e-49	1.313e-37	8.03e-25	0.9426	0.03092	1.025e-46	2.209e-35	1.795e-22	0.9619	0.2145
Il1rn	ENSMUSG00000026981	interleukin 1 receptor antagonist	175.091	4268.66	1743.98	388.829	167.9	5.6998	1140.3	288.889	89.0417	4.73779	4.6078	3.3164	1.148	NS	1.2914	1.563e-52	5.466e-28	0.0001667	0.8421	1.507e-05	3.09e-50	4.693e-26	0.0007312	0.8921	0.002928
Gfra1	ENSMUSG00000025089	glial cell line derived neurotrophic factor family receptor alpha 1	7.52875	183.276	123.203	45.1597	12.2743	0.708879	24.6734	12.4079	5.70986	1.35875	4.6039	4.029	2.5515	NS	NS	2.83e-45	1.266e-34	1.533e-13	0.07118	0.0121	4.337e-43	1.743e-32	5.601e-12	0.1442	0.1323
Gm12185	ENSMUSG00000048852	predicted gene 12185	104.482	2449.03	1767.95	1098.14	129.004	3.80412	130.25	61.6935	157.713	5.93035	4.5489	4.0792	3.3878	NS	NS	1.033e-175	3.249e-141	1.086e-96	0.08445	0.001544	7.755e-172	1.723e-137	4.174e-93	0.1641	0.04302
Gbp2	ENSMUSG00000028270	guanylate binding protein 2	781.319	17533.1	13668.2	6807.26	874.153	39.77	1739.34	413.545	1134.71	31.027	4.4881	4.1288	3.1227	NS	NS	3.372e-136	1.549e-115	9.074e-67	0.3734	0.045	7.598e-133	2.526e-112	1.246e-63	0.503	0.2599
Gm35028	ENSMUSG00000111078	predicted gene, 35028	2.97165	65.6713	41.5031	23.263	2.79317	0.475557	8.87389	6.8836	1.42773	0.904938	4.4841	3.838	2.9672	NS	NS	4.89e-22	3.007e-16	1.236e-09	0.8848	0.02192	1.852e-20	8.737e-15	1.966e-08	0.9229	0.18
1700016F12Rik	ENSMUSG00000104955	RIKEN cDNA 1700016F12 gene	1.93223	42.1737	52.5998	17.4083	1.99347	0.587391	4.65726	7.11152	5.49189	0.692313	4.4791	4.7858	3.1513	NS	NS	8.705e-15	9.443e-17	1.691e-07	0.7504	0.3607	1.678e-13	2.941e-15	1.553e-06	0.8254	0.6797
Peak1os	ENSMUSG00000097111	pseudopodium-enriched atypical kinase 1, opposite strand	0.2232	5.71418	2.11728	1.01695	0.895775	0.2232	1.75707	0.980722	0.589339	0.360733	4.4657	NS	NS	NS	NS	0.0005415	0.01964	0.1276	0.2089	0.1492	0.002028	NA	NA	NA	NA
Gm17228	ENSMUSG00000091426	predicted gene 17228	0	3.40998	2.1089	0.82355	1.7591	0	2.22905	1.026	0.82355	0.906388	4.453	NS	NS	NS	NS	0.006153	0.0227	0.2303	0.04222	0.6151	0.01745	NA	NA	NA	NA
Tnfaip8l3	ENSMUSG00000074345	tumor necrosis factor, alpha-induced protein 8-like 3	3.323	71.8026	35.7805	4.52915	2.42312	0.46591	22.5285	8.14182	1.82067	0.707699	4.4245	3.4255	NS	NS	NS	1.831e-15	1.169e-09	0.4625	0.4614	0.02293	3.725e-14	1.322e-08	0.5786	0.5865	0.1847
Cxcl1	ENSMUSG00000029380	chemokine (C-X-C motif) ligand 1	28.93	599.71	221.144	44.8684	26.1938	5.79159	160.515	23.3886	11.2278	2.61817	4.3804	2.9417	NS	NS	1.4387	1.819e-36	3.861e-17	0.09505	0.7295	1.168e-05	1.782e-34	1.26e-15	0.166	0.8091	0.002582
Gm37347	ENSMUSG00000102975	predicted gene, 37347	1.557	33.2141	2.78305	2.2609	0.77705	0.900982	26.6466	0.246477	0.723773	0.473403	4.3687	NS	NS	NS	NS	3.378e-05	0.4764	0.7419	0.478	0.0004145	0.0001661	0.5844	0.814	0.601	NA
Gm12250	ENSMUSG00000082292	predicted gene 12250	243.216	4964.45	4955.94	2876.67	422.249	16.5035	274.179	235.691	312.18	40.0191	4.35	4.3474	3.5617	NS	NS	2.364e-165	3.933e-165	7.268e-111	1.158e-06	0.9867	1.331e-161	2.78e-161	4.657e-107	1.325e-05	0.9963
Ubd	ENSMUSG00000035186	ubiquitin D	488.32	9957.2	8146.24	2839.22	657.061	28.5504	866.415	935.069	429.251	25.6815	4.3498	4.0601	2.5388	NS	NS	1.725e-109	1.309e-95	2.649e-38	0.02989	0.1344	1.766e-106	1.067e-92	1.213e-35	0.07301	0.4416
Batf2	ENSMUSG00000039699	basic leucine zipper transcription factor, ATF-like 2	114.746	2336.48	1835.86	698.548	136.603	5.45916	212.026	142.71	123.645	3.8698	4.3479	4.0003	2.6032	NS	NS	1.232e-98	1.177e-83	7.337e-36	0.2452	0.07838	9.252e-96	8.051e-81	3.134e-33	0.367	0.3432
Tex11	ENSMUSG00000009670	testis expressed gene 11	0.232425	5.16993	4.08685	3.05325	5.01905	0.232425	3.18983	2.28465	1.40138	4.14565	4.3412	4.0357	NS	NS	NS	0.006349	0.01161	0.03144	0.007815	0.8099	0.01793	0.02778	NA	NA	NA
Unc93a	ENSMUSG00000067049	unc-93 homolog A	0.65955	12.835	6.31187	0.46445	0.6167	0.221129	2.23509	1.20698	0.46445	0.356625	4.335	3.3293	NS	NS	NS	6.725e-06	0.0007151	0.6412	0.9445	0.07395	3.785e-05	0.002455	0.734	NA	NA
Gm33228	ENSMUSG00000117604	predicted gene, 33228	2.27355	46.1774	21.9807	5.60422	2.94577	0.472658	22.7663	6.08274	0.673824	0.684469	4.3284	3.2699	NS	NS	NS	1.9e-10	2.055e-06	0.09504	0.5884	0.05096	2.17e-09	1.28e-05	0.166	0.6989	0.2751
Btnl5-ps	ENSMUSG00000073420	butyrophilin-like 5, pseudogene	4.18647	84.2006	73.8826	43.3364	8.14255	0.236636	17.7713	3.84486	6.67501	1.48606	4.3261	4.1415	3.3594	NS	NS	2.556e-25	3.298e-23	4.47e-15	0.05773	0.5024	1.21e-23	1.993e-21	2.17e-13	0.1224	0.7754
Vcan	ENSMUSG00000021614	versican	44.9364	892.74	266.701	94.5799	34.7383	0.975574	395.374	76.8957	10.2959	4.31606	4.3118	2.5702	NS	NS	1.7416	9.611e-20	6.529e-08	0.0264	0.4533	0.000185	2.946e-18	5.516e-07	0.05761	0.5786	0.01363
Tnp2	ENSMUSG00000043050	transition protein 2	1.87493	36.9659	36.1648	5.37737	1.4878	0.876818	2.20825	7.35326	2.42857	0.412388	4.2964	4.2546	NS	NS	NS	1.382e-12	2.411e-12	0.03638	0.5919	0.9141	2.053e-11	4.236e-11	0.07508	0.7014	0.9721
Abca13	ENSMUSG00000004668	ATP-binding cassette, sub-family A (ABC1), member 13	24.069	452.717	270.437	110.879	31.2507	4.13818	117.861	37.2614	20.2509	7.46327	4.2265	3.4854	2.1874	NS	NS	1.157e-30	2.953e-21	5.166e-09	0.3051	0.03137	8.171e-29	1.457e-19	7.124e-08	0.4332	0.2161
Mt3	ENSMUSG00000031760	metallothionein 3	0.2232	4.7551	3.64962	0	0.59195	0.2232	3.18321	1.57831	0	0.59195	4.2177	NS	NS	NS	NS	0.009958	0.01956	0.9754	0.5889	0.7804	0.02644	NA	NA	NA	NA
Gbp6	ENSMUSG00000104713	guanylate binding protein 6	39.8116	734.551	582.386	291.181	39.4538	4.62038	61.5132	40.5572	41.384	4.81311	4.2029	3.8691	2.8591	NS	NS	4.358e-81	1.031e-68	3.513e-37	0.9953	0.08874	2.089e-78	4.651e-66	1.535e-34	0.9972	0.3608
Adamts4	ENSMUSG00000006403	a disintegrin-like and metallopeptidase (reprolysin type) with thrombospondin type 1 motif, 4	22.8233	415.47	130.285	33.1621	24.6029	2.83892	220.861	30.9669	4.48375	2.91714	4.184	2.5121	NS	NS	1.6719	3.575e-15	2.581e-06	0.338	0.8542	0.001226	7.109e-14	1.57e-05	0.455	0.9011	0.03899
Cxcl5	ENSMUSG00000029371	chemokine (C-X-C motif) ligand 5	54.074	961.197	464.674	96.3204	69.7267	2.90748	242.154	59.3156	14.6864	8.57446	4.1522	3.1038	NS	NS	1.0484	1.436e-43	6.189e-25	0.008113	0.2485	0.0002733	2.088e-41	4.261e-23	0.02129	0.3705	0.01703
Gm4951	ENSMUSG00000073555	predicted gene 4951	177.827	3070.29	2439.55	1433.77	161.993	18.022	246.475	102.6	209.535	7.65832	4.1082	3.7766	3.0073	NS	NS	2.446e-115	1.266e-97	4.732e-62	0.4717	0.05611	2.901e-112	1.119e-94	5.685e-59	0.5953	0.2904
Gm34425	ENSMUSG00000111094	predicted gene, 34425	7.58603	129.929	70.6979	10.6064	5.27285	1.09902	30.7936	11.2404	2.34155	0.611406	4.1011	3.2275	NS	NS	NS	3.228e-25	6.672e-16	0.3306	0.3221	0.007192	1.515e-23	1.882e-14	0.4471	0.4516	0.09812
Msr1	ENSMUSG00000025044	macrophage scavenger receptor 1	155.795	2661.58	1322.87	431.505	147.928	12.4988	548.746	176.25	75.1733	5.00358	4.0952	3.087	1.4674	NS	1.0083	4.972e-54	2.312e-31	4.065e-08	0.7849	0.0001052	1.047e-51	2.567e-29	4.402e-07	0.8506	0.009982
Gm26110	ENSMUSG00000065905	predicted gene, 26110	0.455625	7.1408	2.45317	3.3208	0.49595	0.263163	1.15138	0.448631	1.70915	0.3201	4.0711	NS	NS	NS	NS	0.0004866	0.0337	0.01676	0.9273	0.04873	0.001842	0.06844	NA	NA	NA
F830016B08Rik	ENSMUSG00000090942	RIKEN cDNA F830016B08 gene	29.814	501.634	287.357	198.109	26.2532	8.56731	130.87	29.6054	50.3972	12.225	4.0682	3.2647	2.7245	NS	NS	1.325e-11	5.842e-08	6.344e-06	0.7887	0.1736	1.732e-10	4.976e-07	3.969e-05	0.8532	0.495
Gbp5	ENSMUSG00000105504	guanylate binding protein 5	935.034	15624.8	12372.9	4594.34	930.517	36.3178	1741.88	769.222	875.363	56.5443	4.0625	3.7259	2.2961	NS	NS	1.717e-88	1.022e-74	2.2e-29	0.9713	0.09669	1.046e-85	5.289e-72	7.29e-27	0.9815	0.3768
Il1r2	ENSMUSG00000026073	interleukin 1 receptor, type II	44.9178	748.636	226.808	86.7224	37.0016	3.99863	367.56	49.9059	20.0755	2.35296	4.0583	2.3368	NS	NS	1.7215	5.697e-16	3.375e-06	0.06252	0.5805	0.0004893	1.213e-14	2.01e-05	0.1177	0.6921	0.02316
Plekhg4	ENSMUSG00000014782	pleckstrin homology domain containing, family G (with RhoGef domain) member 4	7.30183	122.956	69.3362	16.3334	4.62563	1.62305	31.4677	19.8716	3.40174	1.36592	4.0529	3.2309	NS	NS	NS	3.874e-18	6.49e-12	0.03232	0.2208	0.04373	1.012e-16	1.072e-10	0.06813	0.3403	0.2575
Fam183b	ENSMUSG00000049154	family with sequence similarity 183, member B	0.593175	10.1698	5.15137	3.33593	2.12918	0.387682	2.8631	1.94744	1.22773	0.420205	4.0347	3.057	NS	NS	NS	0.000138	0.004715	0.03461	0.1086	0.1734	0.0005921	0.0129	0.072	NA	NA
1520401A03Rik	ENSMUSG00000043747	RIKEN cDNA 1520401A03 gene	0.64095	10.3959	7.09493	3.87453	0.481075	0.217503	2.91863	0.356028	1.54931	0.481075	4.0253	3.4938	2.5363	NS	NS	8.054e-05	0.0007142	0.0197	0.9803	0.413	0.0003633	0.002453	0.0452	NA	NA
Gm19951	ENSMUSG00000113136	predicted gene, 19951	1.41875	23.5111	5.32102	2.55222	0.36025	0.686552	7.77926	2.26301	1.02181	0.210482	4.02	NS	NS	NS	NS	7.946e-07	0.02563	0.4728	0.1835	0.001783	5.289e-06	0.05423	0.588	0.296	NA
Spock1	ENSMUSG00000056222	sparc/osteonectin, cwcv and kazal-like domains proteoglycan 1	0.43635	6.83332	4.50403	0.7031	0.631575	0.252999	1.43802	1.58998	0.44584	0.366073	4.0139	3.349	NS	NS	NS	0.0007411	0.005594	0.6727	0.9043	0.3634	0.002682	0.01497	NA	NA	NA
Smpdl3b	ENSMUSG00000028885	sphingomyelin phosphodiesterase, acid-like 3B	31.1438	500.034	324.449	73.081	41.7735	2.23948	87.0626	57.3031	13.1291	5.57285	4.0038	3.381	1.2156	NS	NS	5.223e-41	1.526e-29	0.0001026	0.1746	0.02446	6.574e-39	1.458e-27	0.00048	0.2852	0.1909
Olfr56	ENSMUSG00000040328	olfactory receptor 56	28.6718	457.571	390.458	200.086	38.2181	2.34168	32.5414	22.5775	19.9289	7.24723	3.9956	3.765	2.79	NS	NS	5.553e-84	2.279e-74	1.196e-39	0.07895	0.1711	2.979e-81	1.151e-71	5.893e-37	0.1558	0.4921
Ms4a6d	ENSMUSG00000024679	membrane-spanning 4-domains, subfamily A, member 6D	349.041	5545.21	2852.72	1104.4	521.372	12.3752	1129.46	442.813	163.544	15.519	3.99	3.0313	1.6614	NS	NS	4.017e-59	8.107e-35	1.816e-11	0.01958	8.465e-05	9.945e-57	1.146e-32	4.304e-10	0.05214	0.008854
Calca	ENSMUSG00000030669	calcitonin/calcitonin-related polypeptide, alpha	0.232425	4.05708	2.4519	0	0.7523	0.232425	1.00589	1.17942	0	0.559319	3.9843	NS	NS	NS	NS	0.00473	0.02212	0.9726	0.3564	0.5195	0.01387	NA	NA	NA	NA
Gm28706	ENSMUSG00000102063	predicted gene 28706	0.2232	4.04462	1.59238	1.40617	0.456325	0.2232	0.663227	1.13026	0.891659	0.285786	3.9804	NS	NS	NS	NS	0.004211	0.05714	0.1201	0.6022	0.2626	0.01252	NA	NA	NA	NA
Fcgr4	ENSMUSG00000059089	Fc receptor, IgG, low affinity IV	600.379	9458.43	7719.89	3734.87	1403.34	15.7609	467.727	556.972	475.826	132.26	3.9776	3.6845	2.6367	1.2239	NS	5.413e-125	1.779e-107	1.035e-55	3.425e-13	0.07617	6.776e-122	2.095e-104	1.105e-52	2.031e-11	0.3389
Gbp4	ENSMUSG00000079363	guanylate binding protein 4	2395.35	37264.7	31791.9	14646	2183.72	162.583	1626.41	1416.93	2492.61	141.86	3.9594	3.7302	2.6118	NS	NS	5.083e-114	2.048e-101	1.304e-50	0.4466	0.1879	5.727e-111	2.172e-98	1.003e-47	0.5724	0.513
Oasl2	ENSMUSG00000029561	2'-5' oligoadenylate synthetase-like 2	439.133	6822.66	4150.2	3004.45	878.232	31.2139	792.784	188.894	432.779	42.2003	3.9575	3.2405	2.7736	1.0003	NS	2.116e-101	1.652e-68	1.63e-50	8.148e-08	8.713e-05	1.834e-98	7.299e-66	1.161e-47	1.24e-06	0.00897
A230028O05Rik	ENSMUSG00000096960	RIKEN cDNA A230028O05 gene	0.40785	6.57203	1.73167	0.269825	0.631575	0.40785	2.94649	0.524438	0.269825	0.366073	3.9541	NS	NS	NS	NS	0.002969	0.1533	0.971	0.8931	0.06087	0.009223	NA	NA	NA	NA
Slc7a2	ENSMUSG00000031596	solute carrier family 7 (cationic amino acid transporter, y+ system), member 2	163.072	2501.62	931.583	111.945	83.0999	7.94163	904.742	243.61	19.5853	6.33943	3.939	2.5141	NS	NS	1.4248	2.063e-21	1.374e-09	0.1948	0.02081	0.0005429	7.367e-20	1.541e-08	0.2952	0.05469	0.02459
Spink2	ENSMUSG00000053030	serine peptidase inhibitor, Kazal type 2	1.05885	15.8146	11.3447	2.80052	0.399825	0.570385	2.93957	2.50217	0.624469	0.399825	3.9094	3.4343	NS	NS	NS	7.392e-07	1.688e-05	0.1519	0.3376	0.3444	4.954e-06	8.61e-05	0.2422	0.4675	NA
Zbp1	ENSMUSG00000027514	Z-DNA binding protein 1	906.567	13408.7	10724.7	5267.52	904.793	51.7915	781.041	104.491	790.16	37.8503	3.8865	3.5643	2.5379	NS	NS	8.813e-128	9.776e-108	2.298e-55	0.9842	0.04433	1.324e-124	1.22e-104	2.325e-52	0.9905	0.2589
Socs1	ENSMUSG00000038037	suppressor of cytokine signaling 1	211.376	3121.86	2922.16	924.376	205.66	4.71956	222.379	160.269	147.822	11.8676	3.8843	3.7892	2.1262	NS	NS	6.112e-100	3.796e-95	1.176e-30	0.8232	0.5925	5.1e-97	2.982e-92	4.036e-28	0.8784	0.8309
Tarm1	ENSMUSG00000053338	T cell-interacting, activating receptor on myeloid cells 1	15.9075	233.045	132.442	45.7689	12.4911	1.71823	35.822	25.4694	8.4561	2.08117	3.8643	3.052	1.5172	NS	NS	6.895e-32	3.349e-20	1.334e-05	0.3311	0.00523	5.231e-30	1.498e-18	7.722e-05	0.4613	0.08342
Gm14513	ENSMUSG00000080811	predicted gene 14513	0.185325	3.67943	2.52683	1.63617	3.121	0.185325	1.01247	0.639711	0.803584	0.344795	3.861	3.2568	NS	NS	NS	0.001437	0.008711	0.02904	0.003002	0.4477	0.004844	0.02183	NA	NA	NA
Cstdc6	ENSMUSG00000079594	cystatin domain containing 6	1.0773	15.2982	20.3179	11.2903	4.43155	0.262528	2.25508	4.20962	2.61405	0.90983	3.8599	4.2859	3.3739	2.0492	NS	2.248e-07	7.135e-09	1.063e-05	0.01015	0.2948	1.652e-06	7.155e-08	6.308e-05	0.03064	0.6213
Lipg	ENSMUSG00000053846	lipase, endothelial	42.1804	610.291	247.627	90.3792	50.2957	2.18455	193.443	41.2479	11.1073	3.62432	3.8546	2.5544	1.093	NS	1.3002	1.679e-34	7.248e-16	0.0007924	0.4451	1.577e-05	1.478e-32	2.028e-14	0.002853	0.5711	0.002969
Gm43068	ENSMUSG00000107075	predicted gene 43068	1.75225	26.143	11.5412	7.61675	0.97705	0.958649	8.77395	2.5988	2.02606	0.616905	3.8357	2.6795	2.0168	NS	NS	9.414e-07	0.0007848	0.01502	0.4582	0.07312	6.186e-06	0.002664	0.03605	0.5832	NA
Serpinb1c	ENSMUSG00000079049	serine (or cysteine) peptidase inhibitor, clade B, member 1c	3.6645	53.6104	38.179	15.3496	6.3361	0.823267	7.52753	4.36586	2.40184	0.576571	3.8349	3.3512	1.9736	NS	NS	1.183e-19	4.592e-15	2.176e-05	0.1478	0.07856	3.616e-18	1.151e-13	0.000119	0.2514	0.3437
Glrp1	ENSMUSG00000062310	glutamine repeat protein 1	2.46755	35.2866	27.1825	34.4691	8.62348	0.856212	2.40704	0.870658	4.00909	0.852964	3.8198	3.4394	3.765	1.7533	NS	4.057e-16	4.156e-13	2.638e-15	0.0006361	0.1359	8.755e-15	8.183e-12	1.334e-13	0.003166	0.4441
Mroh2b	ENSMUSG00000022155	maestro heat-like repeat family member 2B	0	2.2315	2.63555	2.84775	0.49595	0	0.954018	1.27138	0.965637	0.3201	3.8196	NS	NS	NS	NS	0.008895	0.004861	0.003602	0.3462	0.8172	0.024	NA	NA	NA	NA
1700019L13Rik	ENSMUSG00000111639	RIKEN cDNA 1700019L13 gene	0.185325	3.61895	2.3158	0.4773	0.656325	0.185325	0.841209	1.04868	0.4773	0.379124	3.8143	NS	NS	NS	NS	0.005814	0.02117	0.4269	0.382	0.5857	0.01662	NA	NA	NA	NA
Etos1	ENSMUSG00000050189	ectopic ossification 1	0.43635	5.9494	0.926225	0	0.1999	0.252999	3.12575	0.351622	0	0.1999	3.8088	NS	NS	NS	NS	0.007842	0.4703	0.6488	0.7484	0.03483	0.02154	NA	NA	NA	NA
Fgf23	ENSMUSG00000000182	fibroblast growth factor 23	5.97727	82.9396	47.7295	14.0555	5.8627	1.02745	14.2966	6.65926	3.54837	1.2127	3.7748	2.9707	1.1269	NS	NS	2.058e-20	6.823e-13	0.01452	0.8912	0.01289	6.711e-19	1.295e-11	0.035	0.9267	0.1363
Cxcl10	ENSMUSG00000034855	chemokine (C-X-C motif) ligand 10	655.673	8944.53	6570.55	2163.05	656.052	28.375	784.935	345.882	434.595	27.6183	3.7698	3.3249	1.7205	NS	NS	1.195e-77	8.873e-61	2.168e-17	0.9976	0.02657	5.384e-75	3.69e-58	1.647e-15	0.9986	0.1983
Il27	ENSMUSG00000044701	interleukin 27	26.969	366.518	268.112	118.055	26.8514	3.03361	43.0978	29.3659	17.1186	1.20696	3.7562	3.3094	2.1153	NS	NS	7.761e-56	2.499e-43	1.562e-17	0.9624	0.03057	1.731e-53	6.023e-41	1.206e-15	0.9754	0.2131
Ap3b2	ENSMUSG00000062444	adaptor-related protein complex 3, beta 2 subunit	1.0302	14.0312	14.0603	6.79007	0.399825	0.152658	3.73107	2.38379	2.09778	0.399825	3.746	3.7284	2.6169	NS	NS	3.374e-06	3.857e-06	0.002082	0.3447	0.973	2.005e-05	2.272e-05	0.00659	0.475	NA
Gzmc	ENSMUSG00000079186	granzyme C	4.30628	57.0532	12.7794	3.09727	1.7766	0.902812	44.5621	5.57603	1.21964	0.839887	3.7182	NS	NS	NS	NS	1.573e-05	0.07368	0.5935	0.2362	0.009262	8.251e-05	0.1309	0.6937	0.3576	0.1136
Mmp8	ENSMUSG00000005800	matrix metallopeptidase 8	172.147	2265.72	465.271	313.691	115.698	13.1732	1268.37	105.14	47.3187	14.5887	3.718	1.4347	NS	NS	2.2833	8.55e-13	0.005864	0.09731	0.2734	1.063e-05	1.303e-11	0.0156	0.1691	0.399	0.002517
Gm807	ENSMUSG00000097848	predicted gene 807	0.65955	8.21783	3.6436	1.0622	1.6481	0.221129	3.76435	1.09962	0.777278	0.249528	3.6909	2.5412	NS	NS	NS	0.0005829	0.02187	0.6358	0.2545	0.1383	0.002163	0.0475	NA	NA	NA
Pglyrp3	ENSMUSG00000042244	peptidoglycan recognition protein 3	0.40785	5.37728	0.867875	0.23865	0.495875	0.40785	2.05056	0.569277	0.23865	0.296846	3.6635	NS	NS	NS	NS	0.01032	0.4789	0.9718	0.9112	0.04378	0.02728	NA	NA	NA	NA
Mrgpra2a	ENSMUSG00000093973	MAS-related GPR, member A2A	4.1003	52.6668	15.8023	12.5651	2.6003	1.40397	14.694	1.88163	2.62771	0.743828	3.6599	1.9303	1.5887	NS	1.7296	8.779e-13	0.0002988	0.004231	0.2841	6.946e-05	1.335e-11	0.001133	0.01217	0.4102	0.007766
Gm18388	ENSMUSG00000113239	predicted gene, 18388	0	1.95573	1.3278	2.26935	1.86302	0	0.765024	0.549221	1.44219	1.19841	3.637	NS	NS	NS	NS	0.01743	0.05485	0.01043	0.0229	0.6402	0.04257	NA	NA	NA	NA
Gm11382	ENSMUSG00000074973	predicted pseudogene 11382	0.603075	7.79988	4.52482	2.81337	0.495875	0.36602	0.859879	1.77892	0.332539	0.296846	3.6368	2.8924	NS	NS	NS	0.0003179	0.00509	0.04452	0.764	0.2563	0.001252	0.0138	NA	NA	NA
Gm6815	ENSMUSG00000116872	predicted gene 6815	0.232425	3.21685	2.59227	3.0832	0.399825	0.232425	1.75386	0.832225	0.509642	0.399825	3.6312	NS	NS	NS	NS	0.007787	0.01518	0.009138	0.5884	0.7791	0.02141	NA	NA	NA	NA
Adora2b	ENSMUSG00000018500	adenosine A2b receptor	20.8161	257.264	128.42	35.2619	28.2355	2.26103	71.1986	23.8877	10.8973	5.06388	3.631	2.6315	NS	NS	NS	7.503e-21	1.566e-11	0.07619	0.2674	0.006162	2.558e-19	2.435e-10	0.1383	0.3921	0.09055
Gm50237	ENSMUSG00000118361	predicted gene, 50237	2.71057	33.0077	30.2575	18.2898	2.6004	0.579409	7.52666	3.46603	3.86522	0.39953	3.6128	3.4842	2.7108	NS	NS	4.709e-12	3.046e-11	6.632e-07	0.8679	0.7205	6.504e-11	4.546e-10	5.266e-06	0.9102	0.8946
Rhov	ENSMUSG00000034226	ras homolog family member V	6.38745	76.451	18.0626	12.5092	7.471	1.18446	35.4044	4.67184	1.3456	2.24797	3.5882	1.5186	NS	NS	2.0695	1.997e-10	0.009186	0.1122	0.7097	8.493e-05	2.268e-09	0.02283	0.1901	0.7943	0.008854
Slc17a6	ENSMUSG00000030500	solute carrier family 17 (sodium-dependent inorganic phosphate cotransporter), member 6	0.427125	5.12505	3.24597	0.951425	1.13523	0.247102	1.81838	0.714083	0.55914	0.75705	3.5848	NS	NS	NS	NS	0.004523	0.02373	0.4216	0.2987	0.4384	0.01333	0.05092	NA	NA	NA
Gm16096	ENSMUSG00000087135	predicted gene 16096	2.5532	30.1778	19.3126	4.84745	1.1522	0.378693	5.08506	4.28106	1.75859	0.121994	3.5746	2.9487	NS	NS	NS	1.783e-10	2.191e-07	0.2003	0.1744	0.1258	2.042e-09	1.677e-06	0.3013	0.2849	0.4272
Stfa2	ENSMUSG00000022902	stefin A2	3.701	44.462	41.5314	27.906	5.4251	1.55759	13.437	9.21498	4.26998	2.28051	3.5653	3.4789	2.897	NS	NS	2.415e-10	6.936e-10	4.819e-07	0.3832	0.8512	2.707e-09	8.176e-09	3.942e-06	0.5121	0.9481
Xkr9	ENSMUSG00000067813	X-linked Kx blood group related 9	0.555975	7.32577	11.7805	7.90365	1.96673	0.555975	1.28276	1.80499	1.6363	0.87194	3.5541	4.239	3.7083	NS	NS	0.0002588	1.015e-05	0.0001592	0.1364	0.2002	0.001044	5.452e-05	0.0007027	0.2369	NA
Phox2a	ENSMUSG00000007946	paired-like homeobox 2a	0.9012	9.9995	7.50537	3.29385	1.91937	0.658015	2.41711	2.24892	1.77342	0.715162	3.5365	3.1383	NS	NS	NS	0.000245	0.001267	0.04692	0.3501	0.568	0.0009949	0.004088	0.09272	NA	NA
Ifi213	ENSMUSG00000073491	interferon activated gene 213	39.604	459.126	197.781	68.7329	23.2394	5.69575	129.507	30.0022	12.3339	5.97894	3.5319	2.3182	NS	NS	1.2137	5.247e-21	8.283e-10	0.04312	0.06795	0.0008595	1.81e-19	9.625e-09	0.08659	0.1393	0.03231
Gbp7	ENSMUSG00000040253	guanylate binding protein 7	963.535	11027.4	9494.68	6293.49	1673.08	40.5974	1280.87	489.766	789.969	94.4419	3.5165	3.3006	2.7067	NS	NS	4.913e-93	3.635e-82	9.406e-56	4.034e-06	0.2061	3.355e-90	2.409e-79	1.064e-52	4.015e-05	0.5343
Tcam1	ENSMUSG00000020712	testicular cell adhesion molecule 1	7.37978	83.8488	92.0638	67.2816	12.4157	1.21486	3.03536	3.97621	5.64882	1.26493	3.5115	3.6424	3.1967	NS	NS	5.212e-35	1.086e-37	6.932e-28	0.0332	0.4255	4.754e-33	1.843e-35	1.931e-25	0.07913	0.7274
Serpina3i	ENSMUSG00000079014	serine (or cysteine) peptidase inhibitor, clade A, member 3I	102.688	1167.13	1046.88	563.084	145.587	8.93405	88.7652	69.358	66.9213	4.3911	3.5035	3.3474	2.4488	NS	NS	2.793e-95	6.103e-87	3.597e-46	0.004995	0.3219	2.03e-92	4.623e-84	2.305e-43	0.01729	0.6459
Kcne4	ENSMUSG00000047330	potassium voltage-gated channel, Isk-related subfamily, gene 4	106.772	1209.66	927.841	294.859	123.586	7.54017	238.287	90.1515	44.7082	10.1171	3.5011	3.1189	1.4593	NS	NS	5.319e-48	2.323e-38	2.464e-09	0.406	0.1009	9.29e-46	4.14e-36	3.67e-08	0.5348	0.3838
Oas1g	ENSMUSG00000066861	2'-5' oligoadenylate synthetase 1G	78.4932	884.187	422.664	217.642	85.5351	7.6602	93.4125	54.4243	27.4739	9.19492	3.4916	2.4295	1.4641	NS	1.0621	2.778e-54	7.717e-27	2.346e-10	0.5966	7.946e-07	5.905e-52	6.039e-25	4.43e-09	0.7054	0.0004116
Tgtp2	ENSMUSG00000078921	T cell specific GTPase 2	849.694	9445.44	8519.29	5837.79	1308.24	53.011	491.485	217.273	727.107	23.4108	3.4746	3.3256	2.7795	NS	NS	1.106e-140	5.439e-129	2.108e-90	7.429e-06	0.2731	3.559e-137	1.648e-125	6.754e-87	6.836e-05	0.5993
Olfr94	ENSMUSG00000043827	olfactory receptor 94	1.02082	11.4506	6.29483	4.18415	0.85615	0.594051	1.10905	1.0291	2.35044	0.346266	3.4584	2.6318	NS	NS	NS	2.092e-05	0.001608	0.03977	0.849	0.1438	0.0001067	0.005034	0.08082	NA	NA
Mmp13	ENSMUSG00000050578	matrix metallopeptidase 13	24.0573	262.795	180.941	101.47	29.7148	2.69511	44.3436	20.5571	21.1447	2.78131	3.4543	2.9132	2.0673	NS	NS	3.803e-30	1.059e-21	3.093e-11	0.3327	0.05009	2.605e-28	5.467e-20	6.994e-10	0.4626	0.2733
Erv3	ENSMUSG00000037482	endogenous retroviral sequence 3	12.2991	132.259	75.8652	25.869	12.9931	3.0422	15.4142	10.1061	3.83149	2.21444	3.4522	2.6499	1.0522	NS	NS	9.085e-28	1.46e-16	0.002791	0.8254	0.002515	5.13e-26	4.455e-15	0.008484	0.88	0.05683
Ccl17	ENSMUSG00000031780	chemokine (C-C motif) ligand 17	6.88793	75.4907	64.6952	9.05513	7.54483	0.535326	14.6067	9.80378	0.881348	0.981107	3.4451	3.2265	NS	NS	NS	1.449e-19	3.314e-17	0.4567	0.8406	0.4651	4.382e-18	1.09e-15	0.5731	0.8914	0.753
Gm49195	ENSMUSG00000115005	predicted gene, 49195	0	1.69875	1.92312	1.93843	1.69758	0	0.506642	0.74979	1.0704	0.798148	3.434	NS	NS	NS	NS	0.0161	0.01283	0.01635	0.01185	0.9255	0.03974	NA	NA	NA	NA
Rhbg	ENSMUSG00000104445	Rhesus blood group-associated B glycoprotein	0.408525	4.62082	6.49517	1.91463	0.991775	0.237881	1.72583	1.71496	0.841994	0.593701	3.4315	3.9269	NS	NS	NS	0.007829	0.00214	0.1136	0.412	0.5654	0.02151	0.00648	NA	NA	NA
Il11	ENSMUSG00000004371	interleukin 11	2.767	29.4478	9.49928	4.13797	4.33742	0.330522	8.85865	3.15248	2.53805	0.55769	3.4184	1.8032	NS	NS	NS	9.943e-08	0.007061	0.4762	0.3281	0.003469	7.723e-07	0.01828	0.5914	0.4583	NA
Gm44851	ENSMUSG00000108436	predicted gene 44851	2.6727	28.881	12.1929	3.93687	1.473	0.841517	8.85887	2.67829	1.18799	0.857096	3.4154	2.2006	NS	NS	NS	2.062e-07	0.001125	0.5651	0.3444	0.02952	1.523e-06	0.003677	0.67	0.4748	NA
Gzmb	ENSMUSG00000015437	granzyme B	182.706	1942.77	802.587	496.739	291.356	17.9847	789.548	90.9103	40.914	21.7436	3.4104	2.1353	1.4426	NS	1.2752	3.887e-20	9.113e-09	0.0001084	0.0715	0.0005427	1.241e-18	8.989e-08	0.000503	0.1447	0.02459
Hk3	ENSMUSG00000025877	hexokinase 3	909.002	9654.07	8863.04	3790.62	1325.35	46.2692	526.239	426.869	403.727	50.7096	3.4081	3.285	2.0589	NS	NS	8.14e-138	3.966e-128	3.993e-51	8.012e-05	0.3609	2.292e-134	1.051e-124	3.337e-48	0.0005475	0.6798
Trim30d	ENSMUSG00000057596	tripartite motif-containing 30D	80.2908	848.019	419.848	212.716	60.8712	7.46255	82.5231	29.2751	31.5109	5.30441	3.3974	2.3854	1.3906	NS	1.012	9.476e-65	2.556e-32	1.762e-11	0.06534	8.695e-08	3.14e-62	3.08e-30	4.192e-10	0.1349	9.362e-05
1700023B13Rik	ENSMUSG00000117050	RIKEN cDNA 1700023B13 gene	0.621675	6.606	5.051	2.55642	1.43337	0.210815	1.7157	1.55793	1.00626	0.662793	3.3912	3.0322	NS	NS	NS	0.001263	0.004343	0.05922	0.2702	0.6148	0.004314	0.012	NA	NA	NA
Chil1	ENSMUSG00000064246	chitinase-like 1	96.3659	1003.22	369.829	195.708	89.7437	13.9043	369.091	84.0893	23.9041	10.3337	3.3794	1.9403	1.0212	NS	1.4391	2.771e-15	6.035e-06	0.01794	0.8114	0.000689	5.55e-14	3.396e-05	0.04182	0.8699	0.02823
Olfr1033	ENSMUSG00000045392	olfactory receptor 1033	1.17768	12.8803	5.8386	2.61875	1.9591	0.630809	3.46453	1.29422	0.924593	1.17359	3.3771	2.2746	NS	NS	NS	3.051e-05	0.006652	0.2028	0.6326	0.07634	0.0001513	0.01738	0.3043	NA	NA
Ifit2	ENSMUSG00000045932	interferon-induced protein with tetratricopeptide repeats 2	400.689	4147.77	2213.92	1048.08	427.14	12.3739	476.751	92.686	157.231	17.7044	3.3715	2.4659	1.3839	NS	NS	2.798e-79	4.184e-43	1.707e-14	0.6145	2.843e-07	1.286e-76	9.75e-41	7.509e-13	0.7197	0.0002178
Gm37800	ENSMUSG00000103308	predicted gene, 37800	0.455625	4.2853	1.26145	1.288	0.520625	0.263163	0.711052	0.50126	0.799343	0.316358	3.3305	NS	NS	NS	NS	0.008704	0.2172	0.3709	0.6887	0.09738	0.02357	NA	NA	NA	NA
Smim41	ENSMUSG00000075408	small integral membrane protein 41	0.83565	8.4664	2.98585	1.97697	2.00845	0.366289	7.60953	0.611434	0.892834	0.366899	3.3291	NS	NS	NS	NS	0.0062	0.1429	0.36	0.3268	0.1626	0.01756	0.2247	NA	NA	NA
Gm17767	ENSMUSG00000099413	predicted gene, 17767	4.6344	45.2419	29.2663	8.98292	5.2649	1.61155	7.54706	5.90981	1.42769	1.1727	3.2946	2.6589	NS	NS	NS	9.893e-13	1.44e-08	0.05278	0.732	0.08499	1.495e-11	1.369e-07	0.1023	0.8112	0.3538
Tcp11x2	ENSMUSG00000058252	t-complex 11 family, X-linked 2	0.38925	3.99165	2.4622	0.92025	0.36025	0.225246	1.44006	1.08095	0.341766	0.210482	3.2808	NS	NS	NS	NS	0.01299	0.05433	0.4361	0.9343	0.482	0.03321	NA	NA	NA	NA
Atf3	ENSMUSG00000026628	activating transcription factor 3	100.381	975.269	794.815	298.448	126.387	5.59551	98.1307	58.2378	40.2931	8.61386	3.2777	2.9832	1.5679	NS	NS	7.127e-68	2.542e-56	4.881e-16	0.105	0.09828	2.676e-65	9.135e-54	2.979e-14	0.1936	0.3794
Fpr2	ENSMUSG00000052270	formyl peptide receptor 2	327.239	3152.93	1962.95	888.376	655.103	17.0172	612.279	231.791	85.2858	55.5072	3.2682	2.5847	1.4408	1.0007	NS	7.327e-48	1.614e-30	1.932e-10	9.746e-06	0.00212	1.26e-45	1.67e-28	3.71e-09	8.689e-05	0.05161
Gm15241	ENSMUSG00000087505	predicted gene 15241	0.2232	2.34045	1.45717	3.42842	3.61688	0.2232	0.929778	0.535184	1.41023	0.442441	3.2633	NS	NS	NS	NS	0.01079	0.06218	0.005006	0.002287	0.429	0.02834	0.1139	NA	NA	NA
Oas2	ENSMUSG00000032690	2'-5' oligoadenylate synthetase 2	434.773	4157.61	2102.19	1411.66	486.535	49.8672	446.001	283.947	195.916	67.7758	3.257	2.2736	1.6979	NS	NS	3.402e-39	6.611e-20	1.002e-11	0.5125	6.92e-05	3.775e-37	2.885e-18	2.517e-10	0.6324	0.007766
Vdr	ENSMUSG00000022479	vitamin D (1,25-dihydroxyvitamin D3) receptor	69.8184	668.425	504.99	96.9432	75.0426	2.97163	134.168	71.0369	9.60832	4.65543	3.2569	2.854	NS	NS	NS	2.36e-41	5.236e-32	0.06579	0.6717	0.0807	3.038e-39	6.151e-30	0.1226	0.7652	0.3479
Gm12537	ENSMUSG00000095042	predicted gene 12537	0.232425	2.32165	1.52995	1.42873	1.47285	0.232425	0.989166	0.538315	0.487555	0.515592	3.2466	NS	NS	NS	NS	0.01418	0.05159	0.06586	0.05758	0.5599	0.03571	NA	NA	NA	NA
Lox	ENSMUSG00000024529	lysyl oxidase	95.495	905.172	188.941	47.1025	62.1563	6.08353	621.66	65.6568	6.03914	7.36885	3.2445	NS	NS	NS	2.2594	6.499e-07	0.1319	0.125	0.3468	0.0005153	4.399e-06	0.2105	0.2069	0.477	0.02379
Gm8649	ENSMUSG00000097669	predicted gene 8649	0.185325	2.46695	1.58635	3.89708	3.16055	0.185325	0.687478	0.915932	0.63984	0.178641	3.2321	NS	NS	NS	NS	0.009723	0.02815	0.001564	0.003127	0.6376	0.02589	0.05871	NA	NA	NA
Irgm1	ENSMUSG00000046879	immunity-related GTPase family M member 1	1752.36	16463.9	14329.1	8857.91	2440.89	127.952	195.951	538.127	1025.13	49.9174	3.232	3.0317	2.3373	NS	NS	2.703e-130	7.592e-115	7.289e-69	0.000347	0.13	4.685e-127	1.15e-111	1.078e-65	0.001909	0.4338
Cstdc5	ENSMUSG00000071561	cystatin domain containing 5	5.50472	51.6232	51.1759	29.9767	10.2425	1.23628	13.638	9.03927	4.87574	2.44882	3.2314	3.2357	2.4359	NS	NS	2.976e-12	2.901e-12	3.489e-07	0.05593	0.9911	4.232e-11	5.043e-11	2.961e-06	0.1193	0.9971
Gm38275	ENSMUSG00000104088	predicted gene, 38275	1.29058	11.9394	7.63665	4.67112	1.96882	0.53058	3.05104	1.16053	1.54219	0.295031	3.2305	2.5904	NS	NS	NS	1.777e-05	0.000759	0.0316	0.4387	0.2329	9.209e-05	0.002583	0.06688	0.5651	NA
Gm8173	ENSMUSG00000100555	predicted gene 8173	0.232425	2.43142	3.51748	1.69853	4.54235	0.232425	0.874682	0.774117	0.664667	1.09232	3.2248	3.745	NS	NS	NS	0.01058	0.002493	0.03052	0.0008117	0.5337	0.02787	0.007404	NA	NA	NA
Il12rb1	ENSMUSG00000000791	interleukin 12 receptor, beta 1	130.775	1225.62	1049.39	334.729	130.251	10.0501	91.5576	95.4121	34.5893	8.35144	3.2247	3.0015	1.3472	NS	NS	3.344e-84	5.638e-73	3.313e-15	0.9377	0.1552	1.838e-81	2.717e-70	1.646e-13	0.9586	0.4729
Ms4a4a	ENSMUSG00000101389	membrane-spanning 4-domains, subfamily A, member 4A	72.3408	676.404	224.89	141.301	97.4992	2.88533	235.175	28.4005	18.8206	14.7592	3.2243	1.6373	NS	NS	1.5871	1.107e-21	1.402e-06	0.004953	0.2143	1.677e-06	4.016e-20	9.028e-06	0.01394	0.3324	0.0007126
P2rx3	ENSMUSG00000027071	purinergic receptor P2X, ligand-gated ion channel, 3	6.48865	60.6125	19.183	7.92625	7.3475	0.0877525	18.8543	5.14969	1.30804	1.29118	3.2197	1.5892	NS	NS	1.6305	3.879e-12	0.000996	0.5835	0.6525	9.207e-05	5.429e-11	0.003291	0.686	0.7497	0.009306
Gm336	ENSMUSG00000101439	predicted pseudogene 336	0.65955	6.01438	0.86485	1.09337	0.656325	0.221129	3.1708	0.333643	0.776465	0.379124	3.2162	NS	NS	NS	NS	0.008274	0.7076	0.6452	0.968	0.02032	0.02255	NA	NA	NA	NA
Gm13571	ENSMUSG00000086196	predicted gene 13571	1.77152	16.9802	4.1896	1.90282	1.60852	0.892441	7.90122	1.67685	1.11826	0.341735	3.2117	NS	NS	NS	NS	0.0002261	0.1902	0.9388	0.8484	0.0122	0.000926	0.2827	0.958	0.8968	NA
Cfb	ENSMUSG00000090231	complement factor B	20.5177	190.682	134.829	38.2887	28.2409	2.96248	62.8717	30.1633	6.11099	6.6505	3.2076	2.712	NS	NS	NS	4.18e-15	3.781e-11	0.03692	0.3109	0.1999	8.262e-14	5.561e-10	0.076	0.4393	0.5283
Slfn4	ENSMUSG00000000204	schlafen 4	833.395	7669.78	2144.95	1939.43	513.319	132.311	1574.18	399.126	364.157	87.1486	3.2019	1.364	1.2181	NS	1.838	6.106e-18	0.0002387	0.00104	0.06077	7.076e-07	1.562e-16	0.000928	0.003617	0.1275	0.0003828
Gm27167	ENSMUSG00000098534	predicted gene 27167	1.23412	11.5612	3.92065	2.6274	1.44817	0.18902	5.94396	1.0916	0.502771	0.329755	3.1961	NS	NS	NS	NS	0.0001765	0.06327	0.2812	0.8801	0.03174	0.0007395	0.1156	0.3942	NA	NA
4930597O21Rik	ENSMUSG00000053442	RIKEN cDNA 4930597O21 gene	0.40785	3.88998	1.45893	1.24275	0.8166	0.40785	1.27504	0.849974	0.486871	0.291472	3.1942	NS	NS	NS	NS	0.01756	0.2146	0.2867	0.4811	0.1862	0.04282	NA	NA	NA	NA
Mogat1	ENSMUSG00000012187	monoacylglycerol O-acyltransferase 1	2.44332	21.4198	12.1415	9.41745	2.81517	1.3687	2.89331	1.63467	2.50928	0.614588	3.1935	2.3995	1.939	NS	NS	2.196e-08	4.266e-05	0.001647	0.8421	0.06119	1.883e-07	0.0001982	0.00538	0.8921	NA
Creb5	ENSMUSG00000053007	cAMP responsive element binding protein 5	23.6739	216.073	106.632	27.0017	17.703	1.98283	50.3285	20.8665	3.17957	3.65686	3.19	2.1763	NS	NS	1.0137	1.259e-21	1.157e-10	0.5764	0.2169	0.001188	4.545e-20	1.576e-09	0.6798	0.3354	0.03807
Mlkl	ENSMUSG00000012519	mixed lineage kinase domain-like	183.295	1667.13	1220.96	713.154	270.421	8.7988	109.405	47.8892	73.746	18.1821	3.1868	2.7376	1.958	NS	NS	5.557e-104	8.496e-77	3.656e-39	0.0002242	0.001364	5.216e-101	4.87e-74	1.714e-36	0.001314	0.04039
Lcn2	ENSMUSG00000026822	lipocalin 2	527.716	4733.13	1174.54	664.233	486.851	80.2566	2648.02	265.232	83.7409	89.1059	3.165	NS	NS	NS	2.0106	7.289e-09	0.03499	0.5448	0.8315	0.0002361	6.681e-08	0.07064	0.6518	0.8845	0.01559
Slc39a2	ENSMUSG00000072572	solute carrier family 39 (zinc transporter), member 2	16.6586	150.064	75.189	14.4397	11.8534	2.35929	47.5635	18.4353	2.61991	2.83249	3.163	2.1716	NS	NS	NS	3.332e-14	2.533e-07	0.6844	0.3232	0.01167	5.986e-13	1.913e-06	0.7701	0.4528	0.1295
Pgk1-ps1	ENSMUSG00000116678	phosphoglycerate kinase 1, pseudogene 1	0.64095	5.7377	2.1916	0.508475	0.83155	0.217503	1.58152	0.821276	0.29467	0.63598	3.1612	NS	NS	NS	NS	0.005158	0.1582	0.9849	0.8962	0.1075	0.01499	NA	NA	NA	NA
Gsdma	ENSMUSG00000017204	gasdermin A	0.427125	3.75687	2.7163	4.63133	0.6958	0.247102	1.02692	0.417649	0.495425	0.410572	3.1541	NS	NS	NS	NS	0.007192	0.02687	0.0037	0.6108	0.5057	0.01999	0.05645	NA	NA	NA
Il1a	ENSMUSG00000027399	interleukin 1 alpha	145.105	1290.54	496.115	163.836	150.646	7.73704	312.652	63.7154	21.3866	19.4657	3.1532	1.775	NS	NS	1.3782	1.939e-33	1.47e-11	0.5326	0.8156	9.037e-08	1.618e-31	2.307e-10	0.6412	0.8729	9.362e-05
Igtp	ENSMUSG00000078853	interferon gamma induced GTPase	1838.25	16208.2	15786.7	11004.5	4812.76	144.967	1064.67	318.52	998.396	177.036	3.1404	3.1025	2.5817	1.3886	NS	6.426e-126	6.342e-123	1.472e-85	6.247e-26	0.7715	8.516e-123	1.345e-119	4.044e-82	7.287e-23	0.9167
Stfa3	ENSMUSG00000054905	stefin A3	2.53545	22.3909	15.129	10.3162	3.8266	0.976935	12.5378	7.08917	1.76929	1.29746	3.1403	2.6005	2.0278	NS	NS	8.443e-05	0.00125	0.01424	0.4388	0.4444	0.0003791	0.004041	0.03439	0.5652	0.7394
Klra2	ENSMUSG00000030187	killer cell lectin-like receptor, subfamily A, member 2	116.314	1027.25	849.574	454.86	185.082	11.6498	58.9719	17.6556	59.4021	7.9078	3.1401	2.8667	1.9615	NS	NS	1.141e-87	4.977e-73	6.718e-34	5.52e-05	0.06454	6.767e-85	2.455e-70	2.807e-31	0.0003951	0.3146
Ch25h	ENSMUSG00000050370	cholesterol 25-hydroxylase	23.6516	208.886	95.0148	23.2813	20.4819	2.70821	74.2557	15.7082	1.85336	2.18025	3.1375	2.0048	NS	NS	1.1328	6e-18	4.94e-08	0.9095	0.5969	0.001025	1.536e-16	4.277e-07	0.9376	0.7056	0.03523
Gm14636	ENSMUSG00000073274	predicted gene 14636	0.40785	3.67217	1.1947	1.61048	1.01653	0.40785	0.3547	0.173026	0.780398	0.350228	3.1344	NS	NS	NS	NS	0.0111	0.2655	0.2149	0.304	0.09256	0.02904	NA	NA	NA	NA
Ifi44	ENSMUSG00000028037	interferon-induced protein 44	998.481	8744.38	5612.99	2897.88	1010.14	108.102	680.925	113.665	437.893	56.3427	3.1303	2.4907	1.5359	NS	NS	2.123e-65	5.099e-42	6.474e-17	0.926	0.0004517	7.14e-63	1.138e-39	4.526e-15	0.95	0.02229
Gm6093	ENSMUSG00000112963	predicted gene 6093	0.83495	7.35315	1.91815	0.734275	0.16035	0.577086	2.64605	0.357182	0.452739	0.16035	3.1291	NS	NS	NS	NS	0.002439	0.2923	0.8058	0.2806	0.0306	0.007744	0.3987	NA	NA	NA
Slc25a34	ENSMUSG00000040740	solute carrier family 25, member 34	11.7052	101.744	55.8649	24.2856	12.9672	1.17717	23.6398	19.7894	4.63978	2.88344	3.1178	2.2527	NS	NS	NS	1.982e-11	1.601e-06	0.03732	0.7397	0.04595	2.549e-10	1.018e-05	0.07672	0.8169	0.2624
Gm10309	ENSMUSG00000071036	predicted gene 10309	4.94775	43.2504	11.2887	2.15327	4.15233	1.33971	22.31	2.39508	0.957552	0.740857	3.1174	NS	NS	NS	1.9246	6.453e-07	0.06757	0.1577	0.7068	0.001126	4.369e-06	0.122	0.2492	0.7924	0.03668
Hdc	ENSMUSG00000027360	histidine decarboxylase	221.006	1900.08	1009.37	717.888	229.987	21.218	455.353	81.2299	106.163	13.6656	3.1037	2.1917	1.6999	NS	NS	3.657e-35	2.778e-18	1.615e-11	0.8277	0.0002342	3.363e-33	1.028e-16	3.891e-10	0.8815	0.01553
Steap1	ENSMUSG00000015652	six transmembrane epithelial antigen of the prostate 1	2.64807	22.1317	9.60695	3.008	0.72055	0.890827	8.48044	2.22115	0.332261	0.420993	3.1003	1.9054	NS	NS	NS	2.874e-06	0.005419	0.8183	0.114	0.03514	1.732e-05	0.01456	0.8721	0.2059	NA
Il13	ENSMUSG00000020383	interleukin 13	1.26345	10.8109	6.70047	2.50818	0.16035	0.844904	3.98862	1.38586	1.67532	0.16035	3.0912	2.4334	NS	NS	NS	0.0009504	0.01049	0.4693	0.1195	0.3969	0.003341	0.02549	0.585	NA	NA
Ido2	ENSMUSG00000031549	indoleamine 2,3-dioxygenase 2	1.55152	12.7357	5.44915	0.715925	1.15227	0.57735	2.542	2.44948	0.715925	0.683138	3.083	NS	NS	NS	NS	0.0002547	0.02931	0.5434	0.6961	0.09838	0.00103	0.0608	0.6508	NA	NA
Calhm6	ENSMUSG00000046031	calcium homeostasis modulator family member 6	385.587	3264.71	3115.11	1304.36	404.146	15.0586	359.072	227.172	160.736	45.0754	3.0814	3.0138	1.7568	NS	NS	2.474e-59	8.136e-57	3.263e-20	0.7361	0.7179	6.263e-57	3.027e-54	3.711e-18	0.814	0.8931
Gm14010	ENSMUSG00000079053	predicted gene 14010	2.4491	21.145	6.64445	3.68958	2.94567	1.0033	4.49047	2.36411	0.452185	1.03118	3.0795	NS	NS	NS	NS	2.022e-06	0.0307	0.4928	0.6754	0.004553	1.255e-05	0.06321	0.6065	0.7681	NA
Adgrg7	ENSMUSG00000022755	adhesion G protein-coupled receptor G7	12.8442	107.133	111.193	135.168	48.1608	2.15267	16.2383	16.6788	14.7294	5.6287	3.0522	3.1095	3.3753	1.9016	NS	1.871e-22	3.016e-23	6.416e-27	3.624e-09	0.8269	7.332e-21	1.838e-21	1.713e-24	7.515e-08	0.9376
Gm44165	ENSMUSG00000107480	predicted gene, 44165	2.68293	22.3593	8.69765	7.01037	1.2313	0.836642	8.41889	1.25299	1.55549	0.491085	3.0421	1.7045	NS	NS	NS	1.238e-06	0.009258	0.05139	0.1684	0.01293	8.006e-06	0.02295	0.09999	0.2773	NA
C3ar1	ENSMUSG00000040552	complement component 3a receptor 1	39.9333	327.841	132.482	23.6789	22.3238	4.9499	102.35	24.0839	1.90722	1.28025	3.0397	1.7332	NS	NS	1.3065	1.957e-19	3.624e-07	0.04614	0.0233	6.273e-05	5.841e-18	2.643e-06	0.09149	0.05995	0.007171
Lilr4b	ENSMUSG00000112023	leukocyte immunoglobulin-like receptor, subfamily B, member 4B	381.833	3129.41	1297.54	795.037	289.892	37.8173	610.992	223.295	79.6049	25.3552	3.0342	1.7651	1.0565	NS	1.2691	2.707e-32	6.43e-12	4.203e-05	0.127	6.459e-07	2.111e-30	1.063e-10	0.0002152	0.224	0.0003824
Ifi206	ENSMUSG00000037849	interferon activated gene 206	119.467	976.24	499.078	195.541	79.5587	11.0359	177.102	43.7862	39.3517	7.86029	3.031	2.0632	NS	NS	NS	1.17e-32	7.125e-16	0.007219	0.03064	0.0001046	9.221e-31	1.999e-14	0.0193	0.0744	0.009982
Il18bp	ENSMUSG00000070427	interleukin 18 binding protein	511.35	4152.73	3534.34	1949.37	601.415	9.64629	55.4944	259.518	246.163	24.354	3.0217	2.7888	1.9298	NS	NS	3.643e-95	3.05e-81	1.898e-39	0.1181	0.1046	2.565e-92	1.848e-78	9.123e-37	0.2119	0.3901
Ifi202b	ENSMUSG00000026535	interferon activated gene 202B	486.064	3947.54	2089.46	1159.06	482.461	51.7992	212.264	153.103	168.616	30.3825	3.0217	2.1042	1.2518	NS	NS	1.338e-59	1.073e-29	2.131e-11	0.9621	5.991e-07	3.505e-57	1.039e-27	4.989e-10	0.9751	0.0003678
Ly6c1	ENSMUSG00000079018	lymphocyte antigen 6 complex, locus C1	574.163	4656.32	3036.11	1188.87	521.912	30.9664	309	313.462	184.317	31.0311	3.0198	2.4028	1.0489	NS	NS	1.211e-56	1.912e-36	4.471e-08	0.4697	0.001086	2.814e-54	2.982e-34	4.78e-07	0.5934	0.03599
Socs3	ENSMUSG00000053113	suppressor of cytokine signaling 3	657.978	5312.13	3231.23	1191.56	545.393	25.4061	1087.13	352.694	135.767	40.3408	3.0129	2.296	NS	NS	NS	1.762e-42	2.423e-25	0.0001126	0.2229	0.001084	2.421e-40	1.707e-23	0.0005189	0.3428	0.03599
Gm20139	ENSMUSG00000111052	predicted gene, 20139	1.2534	10.2497	1.66498	3.06067	0.656225	0.229516	2.73538	0.757955	0.873881	0.246619	3.0127	NS	NS	NS	NS	0.0002228	0.7992	0.1836	0.4408	0.0006264	0.0009138	0.8577	NA	NA	NA
Ifi47	ENSMUSG00000078920	interferon gamma inducible protein 47	1817.59	14655.9	14715.3	8988.48	2448.65	79.6177	1050.99	436.813	866.798	163.868	3.0114	3.0172	2.3059	NS	NS	1.823e-107	7.213e-108	1.217e-63	0.001788	0.9657	1.786e-104	9.56e-105	1.56e-60	0.007471	0.9887
Gm33055	ENSMUSG00000117426	predicted gene, 33055	1.26277	10.2354	3.52085	2.57475	1.0808	0.577813	3.71129	1.05385	0.399397	0.631476	3.0109	NS	NS	NS	NS	0.0004288	0.08997	0.2904	0.9816	0.04133	0.001644	0.1543	NA	NA	NA
Gm12188	ENSMUSG00000082116	predicted gene 12188	1.94693	16.3156	15.4931	11.4451	2.25005	0.974964	5.08392	2.04106	2.53407	1.10646	3.0037	2.9364	2.4482	NS	NS	5.558e-05	8.454e-05	0.001415	0.7954	0.9122	0.0002595	0.0003666	0.004719	0.8582	NA
Ankrd66	ENSMUSG00000096140	ankyrin repeat domain 66	7.12823	57.042	22.5211	12.2963	4.0979	0.989237	10.5748	3.43842	1.60638	0.999553	2.9998	1.6673	NS	NS	1.3325	6.486e-15	3.423e-05	0.0703	0.1409	5.526e-05	1.257e-13	0.0001624	0.1296	0.2424	0.006836
Gvin-ps2	ENSMUSG00000099241	GTPase, very large interferon inducible, pseudogene 2	5.1781	41.9519	33.8995	25.6182	15.2258	0.855854	6.03735	3.87079	3.10857	0.392428	2.9995	2.712	2.2817	1.5423	NS	1.148e-15	7.783e-13	7.29e-09	0.0001192	0.2821	2.379e-14	1.463e-11	9.55e-08	0.0007682	0.6082
Gm16894	ENSMUSG00000097899	predicted gene, 16894	1.18702	9.85	1.19278	0.928875	0.991825	0.480293	4.19552	0.76415	0.928875	0.163183	2.9958	NS	NS	NS	NS	0.002309	0.9186	0.5274	0.7468	0.003776	0.007399	0.9445	NA	NA	NA
A730049H05Rik	ENSMUSG00000048636	RIKEN cDNA A730049H05 gene	2.87748	23.1922	4.3147	3.14557	2.30442	0.679256	15.145	1.54587	1.21005	0.243964	2.9945	NS	NS	NS	NS	0.0001571	0.4836	0.8789	0.7046	0.001834	0.0006669	0.5913	0.9161	0.7911	NA
A2m	ENSMUSG00000030111	alpha-2-macroglobulin	5.39677	41.7401	42.9323	8.6607	2.24998	1.59298	7.67051	6.08126	3.30956	0.814418	2.9669	3.0064	NS	NS	NS	1.778e-10	1.03e-10	0.2628	0.07613	0.9177	2.039e-09	1.413e-09	0.3742	0.1516	0.973
Chrm4	ENSMUSG00000040495	cholinergic receptor, muscarinic 4	0.43635	3.2696	1.78808	4.12287	2.91125	0.252999	0.530893	0.345196	0.748593	0.86344	2.9548	NS	NS	NS	NS	0.01206	0.07985	0.00652	0.0256	0.3187	0.03116	0.1398	NA	NA	NA
Rab15	ENSMUSG00000021062	RAB15, member RAS oncogene family	65.2707	506.093	318.898	202.275	96.6271	4.60767	162.679	46.8808	24.1824	8.32561	2.9538	2.288	1.6291	NS	NS	6.856e-22	1.143e-13	1.671e-07	0.07499	0.02584	2.55e-20	2.442e-12	1.54e-06	0.1498	0.1962
Tent5d	ENSMUSG00000073007	terminal nucleotidyltransferase 5D	0.427125	3.25805	2.04628	2.99517	0.520625	0.247102	0.85058	0.699821	0.98319	0.316358	2.9496	NS	NS	NS	NS	0.01866	0.07347	0.03628	0.6753	0.4776	0.04516	NA	NA	NA	NA
Ccr5	ENSMUSG00000079227	chemokine (C-C motif) receptor 5	417.021	3215.93	2286.34	740.494	435.905	14.3049	402.207	243.741	82.7435	15.5122	2.9467	2.4547	NS	NS	NS	1.968e-62	8.909e-44	4.062e-06	0.7266	0.004775	5.835e-60	2.223e-41	2.678e-05	0.8071	0.07906
Cd70	ENSMUSG00000019489	CD70 antigen	1.08668	8.089	4.04945	0	0.656225	0.407301	0.852132	0.346004	0	0.246619	2.9419	NS	NS	NS	NS	0.0003692	0.02501	0.1021	0.5809	0.109	0.001436	0.05309	NA	NA	NA
Cdkn1a	ENSMUSG00000023067	cyclin-dependent kinase inhibitor 1A (P21)	229.866	1762.88	1348.85	421.192	283.249	23.271	135.769	115.329	60.0857	21.2881	2.9407	2.5548	NS	NS	NS	3.566e-49	1.881e-37	1.746e-05	0.1401	0.04854	6.428e-47	3.141e-35	9.812e-05	0.2416	0.2692
Mrgpra2b	ENSMUSG00000096719	MAS-related GPR, member A2B	20.0054	151.709	67.9163	49.2092	17.8236	2.05077	31.9017	6.99875	10.059	4.04259	2.9229	1.7701	1.3002	NS	1.1528	3.677e-17	5.372e-07	0.0003373	0.6593	0.0003993	8.899e-16	3.769e-06	0.001358	0.7548	0.02077
1700011B04Rik	ENSMUSG00000102099	RIKEN cDNA 1700011B04 gene	1.02097	7.82205	2.52058	1.14605	0.1999	0.396051	3.24832	0.825441	0.415885	0.1999	2.9103	NS	NS	NS	NS	0.002798	0.2107	0.9733	0.1826	0.05885	0.00874	0.3069	NA	NA	NA
Serpinb9b	ENSMUSG00000021403	serine (or cysteine) peptidase inhibitor, clade B, member 9b	41.5543	311.929	174.038	151.856	81.3479	2.34325	118.873	15.5845	21.9052	3.28483	2.9089	2.0681	1.8679	NS	NS	6.55e-18	1.104e-09	4.706e-08	0.004703	0.009881	1.67e-16	1.257e-08	5.012e-07	0.01646	0.1171
Cebpb	ENSMUSG00000056501	CCAAT/enhancer binding protein (C/EBP), beta	168.597	1264.98	819.013	317.642	241.384	11.7773	232.446	95.9217	40.3845	22.2685	2.9087	2.2819	NS	NS	NS	1.517e-33	3.398e-21	0.0001983	0.03424	0.008132	1.275e-31	1.66e-19	0.0008526	0.08098	0.1058
Gbp3	ENSMUSG00000028268	guanylate binding protein 3	895.858	6691.45	5276.37	3349.77	1002.41	25.7883	86.9944	240.033	379.649	18.8448	2.9008	2.5583	1.9013	NS	NS	2.173e-127	2.331e-99	2.744e-55	0.1841	0.004054	3.06e-124	2.247e-96	2.511e-52	0.2967	0.07297
Cstdc4	ENSMUSG00000079597	cystatin domain containing 4	33.903	253.287	155.65	114.579	33.0393	3.529	56.2535	19.4774	13.6035	5.27283	2.8971	2.1975	1.7545	NS	NS	5.122e-22	3.804e-13	1.141e-08	0.8871	0.01373	1.933e-20	7.533e-12	1.43e-07	0.9242	0.1399
Gm11953	ENSMUSG00000082816	predicted gene 11953	0.807	6.24827	5.10273	4.67535	1.60862	0.305889	1.67144	0.510201	0.430833	0.635243	2.8891	2.5948	NS	NS	NS	0.001099	0.003809	0.006368	0.3559	0.6237	0.003815	0.0107	NA	NA	NA
Has1	ENSMUSG00000003665	hyaluronan synthase 1	7.69205	57.1391	23.298	11.1449	2.01822	2.14767	26.821	8.65951	1.89984	0.958489	2.8861	1.6118	NS	NS	NS	3.12e-06	0.01045	0.4109	0.02256	0.03077	1.865e-05	0.02543	0.5298	0.05841	0.214
Gm5431	ENSMUSG00000058163	predicted gene 5431	92.307	682.766	424.885	206.354	69.6049	5.25616	89.9241	32.7206	26.383	10.0028	2.8855	2.2026	1.1527	NS	NS	3.683e-39	2.7e-23	3.617e-07	0.09032	0.001291	4.048e-37	1.655e-21	3.059e-06	0.1726	0.03973
Apol9b	ENSMUSG00000068246	apolipoprotein L 9b	25.7842	189.697	130.1	126.91	37.4783	2.78166	12.2806	11.579	17.8243	1.03531	2.8849	2.34	2.2911	NS	NS	2.829e-39	9.438e-26	5.312e-24	0.02228	0.003728	3.171e-37	6.872e-24	1.086e-21	0.05783	0.07025
Gm13365	ENSMUSG00000082632	predicted gene 13365	0.4464	3.1924	2.7163	1.62335	1.35217	0.4464	0.635594	0.417649	0.190007	0.594203	2.8836	NS	NS	NS	NS	0.01744	0.0306	0.1439	0.1945	0.7756	0.04257	NA	NA	NA	NA
Gm34643	ENSMUSG00000115855	predicted gene, 34643	2.38397	17.9529	3.9861	1.5793	1.20162	0.953442	6.54869	1.04106	0.788056	0.767479	2.8718	NS	NS	NS	NS	9.481e-05	0.3478	0.3935	0.416	0.002322	0.0004204	0.4568	0.5121	0.5439	NA
Ly6g	ENSMUSG00000022582	lymphocyte antigen 6 complex, locus G	46.7413	342.244	176.955	111.868	61.7936	7.17363	99.4199	24.4366	11.6638	13.15	2.8712	1.922	1.2594	NS	NS	1.636e-15	1.141e-07	0.0006046	0.2876	0.006894	3.351e-14	9.235e-07	0.002256	0.4138	0.09678
Oas1h	ENSMUSG00000001168	2'-5' oligoadenylate synthetase 1H	2.73853	20.0332	7.5636	3.65842	3.6	0.213263	4.77832	1.68179	0.571844	0.523596	2.8683	1.5232	NS	NS	NS	2.295e-07	0.009715	0.5793	0.5241	0.003451	1.684e-06	0.02395	0.6823	0.6426	NA
Ifit3	ENSMUSG00000074896	interferon-induced protein with tetratricopeptide repeats 3	439.822	3196.36	1882.38	1122.34	271.541	41.756	250.616	141.815	200.778	20.4563	2.8612	2.0974	1.35	NS	NS	4.838e-42	2.631e-23	1.823e-10	0.001265	0.0002552	6.528e-40	1.617e-21	3.532e-09	0.005608	0.01627
Gm29686	ENSMUSG00000116725	predicted gene, 29686	1.03958	7.5538	3.39272	1.01695	1.47285	0.415982	0.812916	0.958516	0.589339	0.515592	2.8605	NS	NS	NS	NS	0.0006422	0.04899	0.8221	0.5522	0.08727	0.002359	0.09358	NA	NA	NA
Tnfaip6	ENSMUSG00000053475	tumor necrosis factor alpha induced protein 6	14.6001	105.003	54.1168	26.2754	11.0494	1.22044	19.3908	4.45291	4.38054	2.06347	2.8373	1.8811	NS	NS	NS	1.729e-20	1.968e-09	0.01905	0.318	0.0004049	5.702e-19	2.148e-08	0.04397	0.4471	0.02077
Il10	ENSMUSG00000016529	interleukin 10	20.1458	142.943	80.9172	19.2456	12.1159	2.49178	27.1291	6.95565	3.94505	2.61247	2.8269	2.0046	NS	NS	NS	3.947e-20	1.369e-10	0.7912	0.04224	0.003486	1.258e-18	1.84e-09	0.851	0.09563	0.06784
Adgrf3	ENSMUSG00000067642	adhesion G protein-coupled receptor F3	9.26487	65.4035	55.9866	24.8271	9.7537	0.665283	3.67182	6.21708	3.11685	1.44098	2.8193	2.6096	1.4194	NS	NS	1.122e-21	1.634e-18	1.441e-05	0.7096	0.3412	4.063e-20	6.222e-17	8.274e-05	0.7942	0.6626
Gm31583	ENSMUSG00000115919	predicted gene, 31583	0.8355	5.9118	1.38548	4.2819	0.967175	0.48847	3.25649	0.653809	0.700991	0.636924	2.8191	NS	NS	NS	NS	0.01667	0.5623	0.05298	0.9499	0.06109	0.04096	0.6629	NA	NA	NA
Btnl6	ENSMUSG00000092618	butyrophilin-like 6	7.6565	53.4417	41.5904	31.7024	10.9201	1.07949	5.46787	5.42254	4.52191	0.969887	2.7944	2.4476	1.9928	NS	NS	5.163e-17	4.18e-13	1.616e-08	0.2344	0.1791	1.225e-15	8.223e-12	1.948e-07	0.3558	0.5016
Bcl2l14	ENSMUSG00000030200	BCL2-like 14 (apoptosis facilitator)	36.3922	251.77	197.779	62.8334	42.0177	2.14248	21.7661	22.8552	8.12456	2.45836	2.7939	2.4497	NS	NS	NS	5.109e-41	1.679e-31	0.0008614	0.3309	0.06166	6.466e-39	1.904e-29	0.00307	0.4611	0.3068
Hpca	ENSMUSG00000028785	hippocalcin	2.9902	20.1414	9.31407	2.67142	2.95865	0.381942	5.13805	2.62724	0.609402	1.03486	2.7712	1.6682	NS	NS	NS	3.613e-06	0.007365	0.934	0.9182	0.0318	2.141e-05	0.01893	0.9546	0.9449	NA
BC023105	ENSMUSG00000063388	cDNA sequence BC023105	14.5072	99.5218	69.1706	33.1695	9.71553	1.19406	17.9769	7.71757	4.12315	1.75039	2.771	2.2561	1.1748	NS	NS	1.39e-18	1.457e-12	0.0005447	0.1248	0.06269	3.806e-17	2.652e-11	0.002064	0.2211	0.3098
Ak4	ENSMUSG00000028527	adenylate kinase 4	20.2688	137.42	82.6286	22.6606	14.7667	3.69619	46.8899	20.0261	4.7826	1.77519	2.7646	2.035	NS	NS	NS	8.779e-11	2.13e-06	0.6993	0.3004	0.07346	1.042e-09	1.321e-05	0.7821	0.428	0.3338
Tfpi2	ENSMUSG00000029664	tissue factor pathway inhibitor 2	21.2975	145.087	73.6835	19.1767	17.7738	2.84941	67.9965	20.1439	2.21617	1.87722	2.7632	1.7877	NS	NS	NS	2.336e-09	0.000127	0.7265	0.5978	0.02936	2.295e-08	0.0005274	0.8024	0.7062	0.2088
Gm15856	ENSMUSG00000086527	predicted gene 15856	1.03887	7.11475	3.5228	1.43735	0.680975	0.770566	1.89997	0.601838	0.796722	0.455282	2.7582	NS	NS	NS	NS	0.003466	0.07308	0.7725	0.7966	0.2032	0.01057	0.1301	NA	NA	NA
Gm9315	ENSMUSG00000113403	predicted gene 9315	0.61245	4.23095	3.37408	3.13905	4.8634	0.206479	0.618065	0.882827	1.40536	2.12545	2.7533	NS	NS	NS	NS	0.009112	0.02426	0.02742	0.005636	0.6539	0.02449	0.05183	NA	NA	NA
Hif3a	ENSMUSG00000004328	hypoxia inducible factor 3, alpha subunit	34.6365	231.652	270.159	222.902	89.9389	4.49143	37.5617	33.5028	13.1442	4.39165	2.7529	2.9688	2.6897	1.3806	NS	1.958e-30	2.992e-35	1.258e-28	2.372e-08	0.3184	1.37e-28	4.345e-33	3.778e-26	4.091e-07	0.6429
Gm17590	ENSMUSG00000106588	predicted gene, 17590	0.668775	4.33352	6.0356	2.52208	1.78377	0.440993	1.44868	0.975532	1.04488	0.444635	2.7211	3.2565	NS	NS	NS	0.01139	0.002117	0.07938	0.2317	0.472	0.02969	0.00642	NA	NA	NA
Clec5a	ENSMUSG00000029915	C-type lectin domain family 5, member a	138.503	912.954	519.726	183.808	112.43	3.20409	128.269	65.7262	36.2956	6.30178	2.7207	1.9092	NS	NS	NS	5.07e-32	1.866e-16	0.0963	0.2162	0.0003345	3.898e-30	5.614e-15	0.1677	0.3347	0.019
Gm39197	ENSMUSG00000110443	predicted gene, 39197	0.640275	4.11505	6.01957	4.21092	3.21505	0.396442	1.12832	2.05419	0.835759	0.765192	2.7172	3.1922	NS	NS	NS	0.008324	0.001659	0.007758	0.02979	0.4819	0.02267	0.005176	NA	NA	NA
Cd274	ENSMUSG00000016496	CD274 antigen	1063.12	6978.95	4865.56	2229.46	853.257	50.5826	648.782	321.273	362.74	41.8215	2.7145	2.1943	1.067	NS	NS	9.247e-53	4.813e-35	2.158e-09	0.0765	0.003239	1.86e-50	6.897e-33	3.256e-08	0.1521	0.06567
Gm45897	ENSMUSG00000110676	predicted gene 45897	1.44795	9.52447	2.85668	0.715925	1.44817	0.351108	2.71396	0.736665	0.715925	0.329755	2.7076	NS	NS	NS	NS	0.0006481	0.306	0.561	0.9385	0.01163	0.002378	0.4134	NA	NA	NA
Nampt	ENSMUSG00000020572	nicotinamide phosphoribosyltransferase	1461.8	9533.68	7720.41	4057.45	1594.96	49.0934	286.385	248.073	479.323	51.0547	2.7052	2.4009	1.4715	NS	NS	8.002e-104	4.135e-82	9.735e-32	0.3183	0.01419	7.211e-101	2.657e-79	3.465e-29	0.4474	0.1423
Clec4d	ENSMUSG00000030144	C-type lectin domain family 4, member d	140.018	913.201	383.734	207.577	116.216	4.6	168.032	39.6787	17.286	9.95232	2.7044	1.4558	NS	NS	1.2486	3.431e-37	1.052e-11	0.008968	0.2283	1.927e-09	3.498e-35	1.686e-10	0.02323	0.3489	5.323e-06
Gm16213	ENSMUSG00000090017	predicted gene 16213	1.85593	12.0562	3.77902	3.27905	2.05775	0.72107	1.88701	0.949605	1.64241	0.890056	2.6861	NS	NS	NS	NS	0.0002611	0.1823	0.4998	0.7105	0.01386	0.001051	0.2733	0.6123	NA	NA
Pou3f1	ENSMUSG00000090125	POU domain, class 3, transcription factor 1	0.992325	6.70745	6.77308	0.411775	0.5355	0.459765	1.512	0.650446	0.411775	0.328425	2.6813	2.7005	NS	NS	NS	0.001766	0.001652	0.2982	0.3617	0.9754	0.005819	0.005158	NA	NA	NA
4933433H22Rik	ENSMUSG00000117571	RIKEN cDNA 4933433H22 gene	2.66295	17.2155	10.6546	3.76797	2.46477	0.651876	2.85695	2.2694	1.02658	0.33641	2.6809	2.0038	NS	NS	NS	1.983e-06	0.0005483	0.3887	0.8593	0.1329	1.233e-05	0.001938	0.5075	0.9045	NA
Bcat1	ENSMUSG00000030268	branched chain aminotransferase 1, cytosolic	51.1189	327.552	202.111	68.9944	48.8541	2.0244	75.268	45.2441	9.34253	3.72604	2.6784	1.9823	NS	NS	NS	5.201e-19	5.553e-11	0.1838	0.8476	0.01656	1.489e-17	7.985e-10	0.2818	0.8963	0.1544
Oasl1	ENSMUSG00000041827	2'-5' oligoadenylate synthetase-like 1	469.326	2982.86	1719.65	977.182	537.242	29.7553	195.904	72.8431	101.556	18.009	2.6678	1.8736	1.0551	NS	NS	1.223e-83	6.923e-42	4.315e-14	0.1708	4.419e-09	6.41e-81	1.498e-39	1.735e-12	0.2805	7.325e-06
Ctsc	ENSMUSG00000030560	cathepsin C	2984.71	18955.1	14480.8	4652.65	2917.95	61.0864	910.271	1421.7	605.694	521.331	2.6669	2.2785	NS	NS	NS	1.462e-39	2.501e-29	0.001613	0.8707	0.05491	1.673e-37	2.347e-27	0.005284	0.9121	0.2867
Ifi204	ENSMUSG00000073489	interferon activated gene 204	541.789	3438.8	1876.48	995.933	359.66	24.961	251.642	186.312	135.819	40.5107	2.666	1.7927	NS	NS	NS	1.019e-43	1.312e-20	6.135e-06	0.002756	4.753e-06	1.491e-41	6.1e-19	3.854e-05	0.01064	0.001432
Ccl3	ENSMUSG00000000982	chemokine (C-C motif) ligand 3	75.4987	477.718	127.29	83.1564	92.6726	7.62442	224.173	15.7656	4.37358	3.69101	2.6617	NS	NS	NS	1.9067	5.423e-13	0.04296	0.7101	0.4288	1.974e-07	8.473e-12	0.08399	0.79	0.556	0.000177
Ifit1	ENSMUSG00000034459	interferon-induced protein with tetratricopeptide repeats 1	385.089	2418.49	1183.12	870.778	672.834	43.5651	182.496	91.2964	135.019	58.9964	2.6514	1.6203	1.1763	NS	1.0311	5.996e-40	7.575e-16	5.745e-09	6.279e-05	2.1e-07	7.073e-38	2.117e-14	7.811e-08	0.0004419	0.000177
Misp	ENSMUSG00000035852	mitotic spindle positioning	5.16958	32.8402	17.377	10.7966	3.5061	0.508431	1.23314	2.62497	1.53288	1.13094	2.65	1.7748	1.0245	NS	NS	9.155e-12	1.19e-05	0.02203	0.3676	0.004643	1.224e-10	6.281e-05	0.04969	0.4977	0.07851
Irf7	ENSMUSG00000025498	interferon regulatory factor 7	2759.34	17307.8	10568.3	6258.97	3856.85	226.502	1040.37	431.177	700.91	96.1432	2.6491	1.9374	1.1814	NS	NS	1.179e-75	2.896e-41	2.577e-16	0.0008121	7.124e-07	5.209e-73	6.141e-39	1.651e-14	0.003868	0.0003828
Gm29461	ENSMUSG00000100711	predicted gene 29461	1.523	9.3757	6.4365	2.5124	1.9837	0.52879	3.03757	1.82252	0.632381	0.326338	2.6452	2.1371	NS	NS	NS	0.000661	0.007005	0.3907	0.7104	0.414	0.00242	0.01815	0.5095	NA	NA
Il21	ENSMUSG00000027718	interleukin 21	4.01052	24.9112	13.8273	3.87453	3.92295	0.424657	12.3958	4.96919	1.54931	1.79929	2.6394	NS	NS	NS	NS	0.0007938	0.02445	0.899	0.9934	0.253	0.002852	0.05212	0.9305	0.9962	NA
Gm18301	ENSMUSG00000099569	predicted gene, 18301	1.90288	11.7168	10.3077	9.47978	4.04673	0.435732	2.98908	3.15616	0.813826	1.83122	2.6354	2.4812	2.3135	NS	NS	0.0001775	0.0004524	0.00143	0.1865	0.7823	0.0007432	0.001634	0.004763	0.2998	NA
Trim29	ENSMUSG00000032013	tripartite motif-containing 29	12.5917	78.5641	47.3023	24.7346	18.138	3.026	26.1308	7.02509	4.99815	4.55804	2.6328	1.9009	NS	NS	NS	7.63e-09	3.701e-05	0.04203	0.2605	0.08792	6.965e-08	0.0001741	0.08474	0.384	0.3597
Trem3	ENSMUSG00000041754	triggering receptor expressed on myeloid cells 3	83.8733	520.125	345.153	207.898	133.871	3.89381	71.6423	32.8948	28.4084	15.923	2.6324	2.041	1.312	NS	NS	1.578e-31	2.068e-19	1.304e-08	0.003961	0.006398	1.185e-29	8.616e-18	1.604e-07	0.01436	0.09283
Fcgr1	ENSMUSG00000015947	Fc receptor, IgG, high affinity I	418.78	2593.87	2039.58	1118.83	408.071	12.8734	100.206	81.9618	130.553	42.0459	2.6304	2.2839	1.4166	NS	NS	2.967e-67	5.153e-51	2.435e-20	0.7955	0.02017	1.076e-64	1.584e-48	2.803e-18	0.8583	0.172
Ifi44l	ENSMUSG00000039146	interferon-induced protein 44 like	766.738	4703.84	3165.07	1708.91	596.549	81.1376	383.746	313.58	225.808	22.02	2.6166	2.0452	1.1552	NS	NS	8.759e-42	3.795e-26	2.617e-09	0.06374	0.002945	1.168e-39	2.854e-24	3.867e-08	0.1324	0.06242
Trim30c	ENSMUSG00000078616	tripartite motif-containing 30C	95.4367	585.572	358.652	169.099	82.6071	8.71997	95.9298	26.5336	39.4746	14.7202	2.6159	1.9091	NS	NS	NS	1.662e-19	5.047e-11	0.006038	0.4974	0.01284	4.979e-18	7.291e-10	0.01655	0.6183	0.1361
Gvin3	ENSMUSG00000073902	GTPase, very large interferon inducible, family member 3	82.0808	503.58	310.981	290.577	60.4333	17.6662	109.055	40.8336	42.6099	17.8992	2.6148	1.9201	1.8195	NS	NS	6.299e-10	5.854e-06	1.833e-05	0.3154	0.09696	6.698e-09	3.305e-05	0.0001024	0.4442	0.3772
Rtn4rl2	ENSMUSG00000050896	reticulon 4 receptor-like 2	33.8478	206.908	134.668	48.895	27.5705	4.77328	40.0748	18.8375	6.69026	3.37473	2.6109	1.9941	NS	NS	NS	8.214e-20	5.245e-12	0.07869	0.3655	0.02244	2.532e-18	8.78e-11	0.1421	0.4956	0.183
Gm28347	ENSMUSG00000101264	predicted gene 28347	1.50442	8.77235	6.69603	4.93233	1.12752	0.258771	2.24505	0.872541	0.394477	0.572707	2.6074	2.1495	NS	NS	NS	0.000252	0.003149	0.0258	0.5024	0.394	0.00102	0.009086	0.0566	NA	NA
D530033B14Rik	ENSMUSG00000108332	RIKEN cDNA D530033B14 gene	1.2527	7.62533	2.25402	2.58758	1.51247	0.400181	1.91924	0.781982	0.872369	0.161768	2.6041	NS	NS	NS	NS	0.001603	0.3907	0.2161	0.7414	0.01576	0.00534	0.5014	NA	NA	NA
Gvin-ps3	ENSMUSG00000095649	GTPase, very large interferon inducible, pseudogene 3	1.3816	8.56813	7.95378	3.85728	1.3373	0.624736	2.9132	0.907152	1.53977	0.681545	2.5972	2.475	NS	NS	NS	0.001482	0.002589	0.1302	0.9494	0.8518	0.004984	0.007653	0.2139	NA	NA
Gm49728	ENSMUSG00000116549	predicted gene, 49728	0.844875	5.0284	2.00123	2.05658	1.33725	0.0419037	0.822397	0.955158	0.80626	0.531488	2.5925	NS	NS	NS	NS	0.00775	0.2079	0.2658	0.4373	0.1183	0.02132	0.3037	NA	NA	NA
Il33	ENSMUSG00000024810	interleukin 33	246.199	1482.89	803.914	259.744	163.087	15.2355	239.944	69.5061	30.2776	13.3182	2.5902	1.7076	NS	NS	NS	2.051e-37	4.649e-17	0.7384	0.004852	9.973e-06	2.129e-35	1.498e-15	0.8113	0.01689	0.002431
Inava	ENSMUSG00000041605	innate immunity activator	5.65757	33.6192	11.9341	3.27677	2.77555	1.47135	12.0407	3.42662	2.19682	0.719948	2.5878	NS	NS	NS	NS	2.398e-05	0.07938	0.2446	0.1413	0.01136	0.0001211	0.1392	0.3534	0.2431	0.1276
Ms4a8a	ENSMUSG00000024730	membrane-spanning 4-domains, subfamily A, member 8A	65.8662	394.891	122.749	67.8281	57.946	2.99391	225.266	34.129	7.65731	2.72838	2.583	NS	NS	NS	1.6831	9.787e-07	0.08975	0.9328	0.7284	0.001353	6.406e-06	0.1539	0.954	0.8084	0.0402
4930519L02Rik	ENSMUSG00000105652	RIKEN cDNA 4930519L02 gene	1.43802	8.6698	11.0757	1.35353	1.48772	0.362363	1.04234	0.318753	0.454724	0.356413	2.5824	2.9258	NS	NS	NS	0.000162	1.546e-05	0.8485	0.9266	0.4598	0.0006853	7.944e-05	0.8941	NA	NA
Mmp19	ENSMUSG00000025355	matrix metallopeptidase 19	183.257	1093.47	658.78	273.312	164.394	6.2406	220.423	79.7604	34.1813	13.3591	2.5767	1.8462	NS	NS	NS	5.422e-28	4.681e-15	0.01682	0.5055	0.001598	3.108e-26	1.172e-13	0.03963	0.6258	0.0436
Htr7	ENSMUSG00000024798	5-hydroxytryptamine (serotonin) receptor 7	59.6407	356.886	256.714	99.684	70.8154	5.3456	34.8374	20.3473	9.16935	8.49729	2.5745	2.1037	NS	NS	NS	5.384e-41	1.655e-27	0.0005136	0.253	0.008027	6.739e-39	1.371e-25	0.001962	0.3759	0.1049
Gm43489	ENSMUSG00000106339	predicted gene 43489	0.7884	4.9093	2.38345	0.411775	1.01653	0.52629	0.785652	0.331976	0.411775	0.350228	2.5721	NS	NS	NS	NS	0.008567	0.1401	0.4542	0.7095	0.1908	0.02326	NA	NA	NA	NA
Gm50221	ENSMUSG00000117721	predicted gene, 50221	0.873375	4.96978	2.17632	0.411775	1.4164	0.382192	1.32036	0.875173	0.411775	0.519209	2.5641	NS	NS	NS	NS	0.01359	0.2248	0.4513	0.4626	0.1706	0.03448	NA	NA	NA	NA
Asb4	ENSMUSG00000042607	ankyrin repeat and SOCS box-containing 4	23.4748	138.746	103.922	34.6972	20.865	2.05889	21.219	7.45821	3.03046	3.36783	2.5615	2.144	NS	NS	NS	1.024e-25	4.093e-18	0.05097	0.4766	0.05151	4.982e-24	1.486e-16	0.09938	0.5999	0.2773
Gm4518	ENSMUSG00000098123	predicted gene 4518	1.31977	7.64117	5.91958	3.63885	3.20722	0.592558	2.12393	1.17412	1.87515	1.09229	2.5613	2.2159	NS	NS	NS	0.002813	0.01079	0.06805	0.1837	0.6176	0.008784	0.02608	0.1261	NA	NA
Plin2	ENSMUSG00000028494	perilipin 2	1551.16	9116.87	4932.36	2843.58	2078.34	77.4202	1708.32	749.461	188.719	84.9805	2.5552	1.669	NS	NS	NS	2.295e-33	3.929e-15	3.982e-05	0.04723	2.879e-05	1.908e-31	9.954e-14	0.000205	0.1047	0.004419
Gm31544	ENSMUSG00000114375	predicted gene, 31544	1.46655	8.68243	5.66053	3.81745	1.71247	0.206348	2.46185	2.3984	0.554294	0.620414	2.5525	2.0015	NS	NS	NS	0.001524	0.01504	0.1139	0.7682	0.4044	0.00511	0.03454	0.1924	NA	NA
Itpka	ENSMUSG00000027296	inositol 1,4,5-trisphosphate 3-kinase A	15.7182	90.9965	114.942	44.0563	17.7444	1.885	11.4664	10.3858	3.01362	2.37039	2.5495	2.8806	1.5059	NS	NS	1.903e-22	1.406e-28	7.952e-08	0.6512	0.1178	7.432e-21	1.268e-26	8.028e-07	0.7487	0.4129
Trem1	ENSMUSG00000042265	triggering receptor expressed on myeloid cells 1	89.5961	524.756	217.132	130.596	77.1056	6.54823	169.741	25.7901	21.914	2.04753	2.5489	1.2781	NS	NS	1.2707	1.074e-16	3.642e-05	0.08479	0.494	2.758e-05	2.474e-15	0.0001718	0.151	0.6158	0.004273
Tnfrsf11b	ENSMUSG00000063727	tumor necrosis factor receptor superfamily, member 11b (osteoprotegerin)	11.8558	69.1908	25.3992	9.35088	9.63415	1.35732	9.42159	5.03075	2.64111	1.6363	2.5477	1.1082	NS	NS	1.4395	7.396e-13	0.002959	0.3515	0.4692	1.312e-05	1.137e-11	0.008609	0.4689	0.593	0.002652
Gm20005	ENSMUSG00000106674	predicted gene, 20005	1.20493	7.25723	12.3054	14.3874	8.89327	0.973631	2.20267	2.29856	2.37476	3.14453	2.5433	3.2963	3.5134	2.8407	NS	0.001551	2.821e-05	9.181e-06	0.0003608	0.1944	0.005186	0.0001367	5.512e-05	0.001972	NA
Tchh	ENSMUSG00000052415	trichohyalin	14.8134	86.1536	77.8862	36.7129	12.4105	1.78774	6.97314	5.75895	6.43837	1.06315	2.5407	2.3954	1.261	NS	NS	8.315e-24	4.304e-21	5.85e-06	0.455	0.4726	3.575e-22	2.079e-19	3.703e-05	0.5801	0.7586
4930512J16Rik	ENSMUSG00000107622	RIKEN cDNA 4930512J16 gene	4.58507	26.652	10.5652	4.02492	2.329	0.413205	12.2145	2.69473	0.325901	0.80267	2.5344	NS	NS	NS	NS	2.202e-05	0.05044	0.8191	0.2146	0.01769	0.0001119	0.09582	0.8726	0.3326	NA
Gm37500	ENSMUSG00000103900	predicted gene, 37500	0.920475	4.9444	1.91815	3.9057	2.56855	0.657462	0.414283	0.357182	1.31649	0.546782	2.5293	NS	NS	NS	NS	0.005825	0.2486	0.02954	0.08644	0.07457	0.01665	0.3508	NA	NA	NA
Oas1a	ENSMUSG00000052776	2'-5' oligoadenylate synthetase 1A	405.675	2339.21	1578.64	1022.27	591.204	33.7482	114.737	88.6098	105.136	21.0452	2.5276	1.961	1.3323	NS	NS	5.714e-69	5.236e-42	5.972e-20	0.0002098	6.124e-05	2.259e-66	1.157e-39	6.56e-18	0.001241	0.007117
Ccrl2	ENSMUSG00000043953	chemokine (C-C motif) receptor-like 2	217.765	1254.01	695.547	503.894	593.996	24.9595	305.25	59.4219	20.9165	21.873	2.5266	1.6763	1.2121	1.4492	NS	8.34e-28	4.911e-13	2.065e-07	4.337e-10	0.000197	4.745e-26	9.554e-12	1.846e-06	1.168e-08	0.01424
Ccl4	ENSMUSG00000018930	chemokine (C-C motif) ligand 4	101.888	585.172	207.685	130.005	173.944	9.98398	237.844	31.2957	11.3362	10.1492	2.5214	1.0287	NS	NS	1.4927	4.113e-13	0.003294	0.3145	0.02809	1.519e-05	6.512e-12	0.009445	0.4301	0.06971	0.002928
Oas3	ENSMUSG00000032661	2'-5' oligoadenylate synthetase 3	1187.54	6788.66	4507.33	4031.26	3514.59	140.357	511.503	118.844	268.956	191.892	2.5155	1.9248	1.7635	1.5658	NS	6.873e-66	3.054e-39	3.998e-33	1.677e-26	5.111e-05	2.383e-63	5.888e-37	1.601e-30	2.395e-23	0.00657
Procr	ENSMUSG00000027611	protein C receptor, endothelial	395.548	2261.38	1454.85	455.142	336.707	15.7624	327.976	178.721	52.334	4.62624	2.5153	1.8793	NS	NS	NS	7.19e-39	2.355e-22	0.3122	0.2382	0.0008633	7.788e-37	1.307e-20	0.4277	0.36	0.03238
Hp	ENSMUSG00000031722	haptoglobin	653.738	3736.61	1587.14	1118.72	579.883	43.5865	1380.13	249.251	135.205	91.5751	2.5148	1.2797	NS	NS	1.2351	6.938e-11	0.0009109	0.04475	0.6537	0.001342	8.319e-10	0.003039	0.08917	0.7505	0.04014
Rnd1	ENSMUSG00000054855	Rho family GTPase 1	99.1184	565.898	398.446	176.189	125.063	3.77879	95.9814	39.8508	23.4285	8.31069	2.512	2.0077	NS	NS	NS	8.587e-31	4.296e-20	0.0002675	0.1445	0.01654	6.142e-29	1.894e-18	0.001109	0.2471	0.1543
Usp18	ENSMUSG00000030107	ubiquitin specific peptidase 18	479.558	2721.2	1790.56	1228.68	859.458	47.4014	69.906	50.5622	112.891	15.8456	2.5053	1.9019	1.3559	NS	NS	2.14e-85	1.105e-49	1.173e-25	7.88e-11	1.512e-06	1.206e-82	3.255e-47	2.855e-23	2.496e-09	0.0006593
Gm15928	ENSMUSG00000082093	predicted gene 15928	2.7578	15.5521	7.702	6.07833	5.13705	0.294992	3.34271	2.13236	0.782913	1.09354	2.5053	1.5529	NS	NS	NS	1.078e-05	0.009183	0.08395	0.1194	0.04573	5.855e-05	0.02282	0.1498	0.2137	NA
Nrcam	ENSMUSG00000020598	neuronal cell adhesion molecule	19.9862	113.586	62.2725	40.6668	32.4462	2.06213	10.4593	8.78989	12.5788	3.2355	2.5011	1.6341	NS	NS	NS	2.49e-15	3.916e-07	0.003839	0.03731	0.003154	5.018e-14	2.825e-06	0.01118	0.0867	0.065
Ptprn	ENSMUSG00000026204	protein tyrosine phosphatase, receptor type, N	15.8568	89.7431	28.2171	13.6069	19.337	2.46604	37.0124	6.80232	1.28144	3.20908	2.5011	NS	NS	NS	1.6671	2.739e-08	0.07221	0.6347	0.5258	0.0001479	2.311e-07	0.1287	0.7285	0.644	0.01196
Il1b	ENSMUSG00000027398	interleukin 1 beta	1088.84	6125.43	3005.88	1832.59	1115.2	51.4615	984.565	167.622	244.126	64.2528	2.4919	1.4652	NS	NS	1.0267	3.851e-36	1.679e-13	0.0001642	0.8615	2.136e-07	3.724e-34	3.515e-12	0.0007225	0.9062	0.000177
Ptgs2os2	ENSMUSG00000097754	prostaglandin-endoperoxide synthase 2, opposite strand 2	4.40897	24.9658	18.7554	5.2365	1.49765	0.495346	3.47471	1.76065	0.707183	0.830727	2.4907	2.0973	NS	NS	NS	1.677e-08	3.042e-06	0.5928	0.04908	0.261	1.464e-07	1.83e-05	0.6931	0.1078	0.586
AW112010	ENSMUSG00000075010	expressed sequence AW112010	3348.44	18773.8	13968.1	6337.74	3644.16	135.364	2011.65	1179.49	602.811	137.095	2.4871	2.0605	NS	NS	NS	6.613e-56	6.538e-39	5.964e-09	0.4414	0.006792	1.49e-53	1.238e-36	8.063e-08	0.5676	0.09614
Gm36043	ENSMUSG00000117964	predicted gene, 36043	116.93	654.891	433.518	235.067	85.0033	20.3142	177.331	87.1614	53.8275	25.6254	2.4847	1.8905	NS	NS	NS	1.836e-06	0.0002867	0.055	0.3849	0.2517	1.148e-05	0.001091	0.1059	0.5137	0.5762
Gm43982	ENSMUSG00000108214	predicted gene, 43982	1.29127	7.146	3.2403	3.41978	3.2419	0.463995	2.3432	1.08893	0.598768	1.07052	2.4846	NS	NS	NS	NS	0.003721	0.1147	0.1404	0.1264	0.1474	0.01122	0.1882	NA	NA	NA
Ly6g6e	ENSMUSG00000013766	lymphocyte antigen 6 complex, locus G6E	2.8674	16.4726	10.8761	3.14872	2.34405	0.566505	2.3411	2.50719	0.81263	0.631319	2.4832	1.9436	NS	NS	NS	6.666e-06	0.0005787	0.7278	0.6127	0.2266	3.754e-05	0.002033	0.8034	0.7184	NA
Gm47243	ENSMUSG00000114644	predicted gene, 47243	1.02097	5.8138	5.78775	1.676	1.99355	0.396051	0.981847	1.95211	0.784165	0.624244	2.4816	2.4943	NS	NS	NS	0.004451	0.004299	0.5469	0.2667	0.9846	0.01316	0.0119	NA	NA	NA
Mif-ps6	ENSMUSG00000059658	macrophage migration inhibitory factor, pseudogene 6	0.59385	3.43872	4.0548	3.20685	2.70423	0.363383	0.55018	0.98302	1.31481	0.177254	2.478	2.7447	NS	NS	NS	0.01638	0.007262	0.02077	0.04316	0.7021	0.04032	0.01871	NA	NA	NA
Gm48293	ENSMUSG00000111189	predicted gene, 48293	8.0222	44.1822	33.356	8.85207	4.81642	0.806744	6.35247	5.56652	2.18723	0.816221	2.4728	2.071	NS	NS	NS	4.607e-11	5.458e-08	0.9176	0.1497	0.2073	5.639e-10	4.678e-07	0.9431	0.254	0.536
Mx1	ENSMUSG00000000386	MX dynamin-like GTPase 1	350.059	1933.56	933.523	446.755	220.844	41.7845	223.875	127.217	64.1832	23.0766	2.4647	1.4151	NS	NS	1.0496	1.671e-24	4.883e-09	0.1543	0.00695	1.203e-05	7.484e-23	5.025e-08	0.2449	0.02266	0.002624
Wfdc21	ENSMUSG00000051748	WAP four-disulfide core domain 21	74.598	411.494	177.931	119.751	85.9062	11.2368	182.611	44.4813	19.2559	15.3066	2.4633	1.2554	NS	NS	NS	7.882e-07	0.01214	0.1758	0.6902	0.01484	5.25e-06	0.02884	0.2719	0.7794	0.146
Slamf8	ENSMUSG00000053318	SLAM family member 8	406.628	2242.63	2587.36	1042.09	491.795	15.1026	130.174	172.756	121.707	9.44735	2.463	2.6694	1.3557	NS	NS	1.999e-65	1.334e-76	1.425e-20	0.06301	0.1436	6.823e-63	7.256e-74	1.734e-18	0.1312	0.4558
Ly6c2	ENSMUSG00000022584	lymphocyte antigen 6 complex, locus C2	1055.88	5816.01	4022.4	1943.44	1124.71	44.3078	856.816	463.87	265.862	115.745	2.4616	1.9297	NS	NS	NS	5.726e-30	5.043e-19	5.009e-05	0.6789	0.01371	3.828e-28	2.037e-17	0.0002518	0.7705	0.1399
Raet1d	ENSMUSG00000078452	retinoic acid early transcript delta	9.25565	50.7528	32.6757	12.7136	9.40542	0.323997	9.16079	7.75845	1.27975	2.14695	2.4599	1.7923	NS	NS	NS	9.929e-11	3.943e-06	0.3298	0.8048	0.04726	1.171e-09	2.318e-05	0.4462	0.8649	0.2656
Il15ra	ENSMUSG00000023206	interleukin 15 receptor, alpha chain	310.956	1709.16	1080.7	619.128	285.837	13.5298	275.789	100.07	51.8806	13.4552	2.4576	1.7973	NS	NS	NS	2.288e-41	8.83e-23	8.477e-08	0.5155	0.000241	2.963e-39	5.061e-21	8.474e-07	0.6348	0.01573
Wfdc17	ENSMUSG00000069792	WAP four-disulfide core domain 17	320.679	1758.2	889.923	608.034	382.669	26.6409	502.164	159.798	109.904	48.0059	2.455	1.4729	NS	NS	NS	5.285e-11	8.384e-05	0.01387	0.4981	0.008469	6.423e-10	0.000364	0.03367	0.6188	0.1076
Has2	ENSMUSG00000022367	hyaluronan synthase 2	34.1636	187.537	124.269	42.5624	26.8726	1.80966	25.5378	8.56614	6.54775	3.32311	2.455	1.869	NS	NS	NS	2.613e-26	1.584e-15	0.273	0.2003	0.005624	1.335e-24	4.218e-14	0.3853	0.3162	0.08609
Gpr31c	ENSMUSG00000117239	G protein-coupled receptor 31, D17Leh66c region	19.4551	106.434	102.745	58.3479	30.5701	1.26097	10.7267	7.18782	4.34965	1.4317	2.4509	2.3938	1.5687	NS	NS	1.657e-29	4.942e-28	1.855e-11	0.007426	0.7406	1.064e-27	4.278e-26	4.391e-10	0.02389	0.9038
AU022793	ENSMUSG00000115230	expressed sequence AU022793	3.7314	20.4484	4.7113	1.97697	2.58347	1.17056	6.32314	1.66797	0.892834	0.636129	2.4491	NS	NS	NS	NS	9.268e-05	0.5929	0.2614	0.4504	0.0007392	0.0004123	0.691	0.3723	0.5761	NA
Apol10b	ENSMUSG00000050014	apolipoprotein L 10B	114.589	626.661	585.114	303.887	89.0036	5.03112	11.1447	11.4174	34.1801	6.42686	2.4482	2.349	1.3909	NS	NS	1.586e-83	1.251e-76	8.392e-26	0.01017	0.3852	8.122e-81	6.979e-74	2.068e-23	0.03068	0.6967
Irgm2	ENSMUSG00000069874	immunity-related GTPase family M member 2	1920.26	10419.9	10658.1	7866.8	4561.69	145.972	524.121	381.841	581.867	120.44	2.4401	2.4727	2.0342	1.2484	NS	5.886e-99	1.477e-101	3.945e-69	4.469e-27	0.7766	4.573e-96	1.648e-98	6.32e-66	8.294e-24	0.9183
Tgm2	ENSMUSG00000037820	transglutaminase 2, C polypeptide	2659.61	14412.3	11217.1	5454.09	3702.94	138.216	2045.48	1291.36	428.892	82.9825	2.438	2.0764	1.0361	NS	NS	7.273e-43	1.491e-31	5.762e-09	0.007302	0.04143	1.037e-40	1.709e-29	7.819e-08	0.02355	0.2498
Ccl11	ENSMUSG00000020676	chemokine (C-C motif) ligand 11	25.0642	135.757	43.1494	14.2765	16.7128	2.19047	33.0544	3.28606	2.48203	2.073	2.4369	NS	NS	NS	1.6473	9.086e-16	0.01256	0.03299	0.07387	2.012e-08	1.897e-14	0.02971	0.06921	0.1482	2.78e-05
Mak	ENSMUSG00000021363	male germ cell-associated kinase	6.97072	37.6502	17.7355	7.52853	5.79337	1.522	10.5179	6.65459	0.625814	0.88867	2.4361	1.3716	NS	NS	NS	1.682e-06	0.008801	0.8646	0.701	0.02458	1.06e-05	0.02199	0.9057	0.7882	0.1912
Slc16a3	ENSMUSG00000025161	solute carrier family 16 (monocarboxylic acid transporters), member 3	327.464	1770.33	1039.38	417.974	326.392	14.5365	495.478	182.414	34.4819	12.0489	2.4341	1.6663	NS	NS	NS	1.208e-19	5.699e-10	0.1936	0.9827	0.00401	3.684e-18	6.839e-09	0.2937	0.9894	0.0727
Majin	ENSMUSG00000024786	membrane anchored junction protein	4.08597	21.6357	14.7542	8.64532	2.56855	1.12352	3.97255	2.14067	2.06792	0.546782	2.4277	1.8684	NS	NS	NS	4.866e-07	0.0001581	0.02899	0.3583	0.1601	3.363e-06	0.0006426	0.06217	0.4889	0.4792
Tnfrsf9	ENSMUSG00000028965	tumor necrosis factor receptor superfamily, member 9	122.252	657.979	330.659	113.504	123.552	5.93975	176.268	38.9827	7.28478	11.8597	2.4274	1.4358	NS	NS	NS	3.121e-21	2.688e-08	0.7016	0.9396	8.672e-05	1.094e-19	2.427e-07	0.7837	0.96	0.00897
Fos	ENSMUSG00000021250	FBJ osteosarcoma oncogene	137.044	731.619	361.59	188.74	110.555	18.1287	35.6187	43.1645	24.6355	11.8221	2.4189	1.4016	NS	NS	1.0173	3.625e-28	2.49e-10	0.04346	0.1728	2.405e-06	2.116e-26	3.216e-09	0.08712	0.283	0.0009101
Rnf213	ENSMUSG00000070327	ring finger protein 213	3690.13	19621.9	12198.2	7874.37	3483.31	314.631	3528.42	855.252	1051.06	551.422	2.4107	1.7249	1.0932	NS	NS	2.129e-21	1.079e-11	1.668e-05	0.7439	0.006858	7.589e-20	1.728e-10	9.403e-05	0.8202	0.09666
Gm20796	ENSMUSG00000093800	predicted gene, 20796	3.7887	20.0809	7.2965	3.09185	2.04798	0.793322	4.94616	1.18519	0.897444	0.32795	2.4106	NS	NS	NS	NS	4.447e-06	0.09139	0.5967	0.2049	0.002362	2.586e-05	0.1562	0.6966	0.3216	NA
Ms4a3	ENSMUSG00000024681	membrane-spanning 4-domains, subfamily A, member 3	72.2391	382.361	306.45	165.744	90.8491	13.9187	88.05	65.8892	23.8943	18.7158	2.4046	2.0853	1.1967	NS	NS	1.701e-10	3.195e-08	0.001663	0.3944	0.3889	1.953e-09	2.84e-07	0.005426	0.5235	0.6996
A530013C23Rik	ENSMUSG00000006462	RIKEN cDNA A530013C23 gene	1.68975	8.97948	4.3877	2.29522	1.79357	0.0838074	2.80524	0.893571	0.914014	0.682076	2.4023	NS	NS	NS	NS	0.001274	0.07265	0.6402	0.7959	0.1196	0.004348	0.1294	NA	NA	NA
Plac8	ENSMUSG00000029322	placenta-specific 8	2288.41	12070.1	9844.83	4892.75	2322.92	89.9638	1499.54	742.446	580.47	112.479	2.3989	2.1049	1.0961	NS	NS	4.282e-42	8.566e-33	5.598e-10	0.9049	0.09498	5.813e-40	1.069e-30	9.686e-09	0.9359	0.3728
Folh1	ENSMUSG00000001773	folate hydrolase 1	49.48	260.576	129.204	47.5208	36.439	3.70492	70.0802	15.6045	4.33649	9.91184	2.3969	1.3883	NS	NS	NS	1.941e-12	5.326e-05	0.8849	0.2427	0.002476	2.838e-11	0.0002416	0.9204	0.3648	0.0564
Gm49730	ENSMUSG00000116639	predicted gene, 49730	2.27355	11.957	6.9352	6.05035	4.11302	0.472658	2.75273	1.89446	3.22216	1.25415	2.3872	NS	NS	NS	NS	0.0008812	0.02955	0.08522	0.2814	0.2169	0.003121	0.06118	0.1516	0.4073	NA
Ifi211	ENSMUSG00000026536	interferon activated gene 211	119.342	622.523	371.462	207.723	78.9178	11.8564	79.4753	33.2986	31.5779	5.51704	2.3809	1.6383	NS	NS	NS	3.874e-29	1.858e-14	0.0003038	0.008554	0.0003351	2.452e-27	4.364e-13	0.001242	0.02676	0.019
Tnc	ENSMUSG00000028364	tenascin C	65.817	344.098	202.558	62.6573	67.9907	7.40734	28.427	12.8972	6.73914	5.72684	2.3783	1.615	NS	NS	NS	4.6e-39	2.423e-18	0.6217	0.7901	7.387e-06	5.032e-37	9.031e-17	0.7172	0.8545	0.001913
Gm35551	ENSMUSG00000117446	predicted gene, 35551	3.9926	20.8336	16.4997	10.4215	3.5754	0.614562	1.6542	1.35656	0.959124	1.14874	2.3776	2.067	1.3697	NS	NS	3.988e-08	2.684e-06	0.004284	0.695	0.3448	3.282e-07	1.626e-05	0.01229	0.7835	0.6661
Gm3558	ENSMUSG00000079364	predicted gene 3558	2.07048	10.9703	8.05213	2.33927	0.72055	0.702894	2.41811	2.13618	0.827697	0.420993	2.3775	1.9533	NS	NS	NS	0.0005333	0.0052	0.7578	0.2062	0.4565	0.002	0.01405	0.8261	NA	NA
Gm5535	ENSMUSG00000074758	predicted gene 5535	2.23583	11.7881	8.82922	1.52537	3.602	0.539697	3.79238	3.28504	0.88398	0.860863	2.3765	1.9756	NS	NS	NS	0.0009172	0.006612	0.7255	0.3598	0.5148	0.003233	0.0173	0.8018	0.4903	NA
Gm47242	ENSMUSG00000114761	predicted gene, 47242	25.0598	130.551	82.1979	45.8685	20.4977	4.86079	29.3351	15.9662	14.0791	5.98989	2.3759	1.7081	NS	NS	NS	1.48e-07	0.0001732	0.07096	0.5371	0.1287	1.119e-06	0.0006964	0.1305	0.6548	0.4319
Phf11d	ENSMUSG00000068245	PHD finger protein 11D	242.809	1260.98	694.449	400.268	170.734	12.468	70.7544	37.6467	49.6438	11.1292	2.3757	1.516	NS	NS	NS	1.974e-56	1.201e-23	3.79e-06	0.001601	4.409e-09	4.538e-54	7.695e-22	2.515e-05	0.006799	7.325e-06
Gpr31b	ENSMUSG00000071311	G protein-coupled receptor 31, D17Leh66b region	5.6066	29.259	21.4671	9.46272	6.20057	0.686904	5.54931	3.3635	2.64194	1.28881	2.3746	1.9193	NS	NS	NS	5.017e-08	1.514e-05	0.207	0.8061	0.2171	4.081e-07	7.799e-05	0.3094	0.866	0.5457
Gpr141	ENSMUSG00000053101	G protein-coupled receptor 141	535.071	2775.02	2195.3	1173.51	561.607	10.5808	154.762	112.947	129.025	46.0866	2.3744	2.0366	1.1301	NS	NS	5.728e-59	9.634e-44	2.345e-14	0.6345	0.01949	1.403e-56	2.376e-41	9.995e-13	0.7356	0.1684
Prdx5	ENSMUSG00000024953	peroxiredoxin 5	1723.48	8905.35	7038.56	2905.93	1917.6	32.8243	1344.4	844.202	293.146	132.048	2.3693	2.03	NS	NS	NS	1.176e-32	2.116e-24	0.0001593	0.4418	0.08756	9.235e-31	1.433e-22	0.0007027	0.5679	0.3589
Il1f9	ENSMUSG00000044103	interleukin 1 family, member 9	108.179	559.477	226.956	210.679	85.9612	13.6404	189.099	17.147	27.7544	4.8668	2.3687	1.0686	NS	NS	1.3001	9.879e-15	0.0005274	0.001986	0.2913	1.788e-05	1.89e-13	0.001874	0.006329	0.418	0.003087
Wars	ENSMUSG00000021266	tryptophanyl-tRNA synthetase	1820.87	9401.19	10411.4	5863.74	2070.52	82.086	519.775	362.441	472.085	104.75	2.3684	2.5156	1.6871	NS	NS	5.761e-89	3.811e-100	7.968e-46	0.1209	0.2107	3.606e-86	3.849e-97	4.787e-43	0.2156	0.5396
Mfsd7a	ENSMUSG00000029490	major facilitator superfamily domain containing 7A	121.952	630.292	279.851	129.864	81.4359	13.9735	195.854	56.3656	12.3881	5.59885	2.3679	1.1996	NS	NS	1.1682	2.64e-14	0.0001245	0.7893	0.06928	0.0001497	4.792e-13	0.0005183	0.8496	0.1413	0.01205
Gm15516	ENSMUSG00000082662	predicted gene 15516	1.08668	5.49162	5.91655	6.67802	6.14313	0.407301	0.959184	1.02643	1.50478	1.68082	2.365	2.4931	2.744	2.457	NS	0.003621	0.002073	0.0007874	0.002409	0.8239	0.01097	0.006301	0.002837	0.009525	NA
Gbp8	ENSMUSG00000034438	guanylate-binding protein 8	1489.29	7630.97	6052.24	3820.72	1423.72	88.4332	184.109	500.723	403.46	54.6008	2.3569	2.0229	1.358	NS	NS	4.728e-63	7.118e-47	6.115e-22	0.6473	0.01694	1.42e-60	1.986e-44	9.183e-20	0.7458	0.1568
Rtp4	ENSMUSG00000033355	receptor transporter protein 4	636.931	3247.14	2529.74	1706.48	683.805	53.0075	177.008	108.283	183.753	25.9826	2.3501	1.9893	1.4204	NS	NS	5.221e-58	5.657e-42	5.238e-22	0.488	0.01267	1.251e-55	1.237e-39	7.928e-20	0.6103	0.1356
Maff	ENSMUSG00000042622	v-maf musculoaponeurotic fibrosarcoma oncogene family, protein F (avian)	100.216	510.96	391.083	149.325	127.091	2.29401	87.1811	40.9854	17.8608	5.29102	2.3482	1.9627	NS	NS	NS	2.077e-28	3.43e-20	0.01061	0.1135	0.06017	1.225e-26	1.531e-18	0.02682	0.2053	0.3026
Mt2	ENSMUSG00000031762	metallothionein 2	25.2716	127.305	138.452	112.519	54.0948	7.88327	25.1224	16.8971	10.6811	7.4434	2.347	2.4641	2.1665	1.1018	NS	1.06e-11	9.21e-13	5.251e-10	0.001815	0.7185	1.405e-10	1.715e-11	9.177e-09	0.007557	0.8936
Tcp10b	ENSMUSG00000055602	t-complex protein 10b	1.46655	7.51412	3.0689	0.46445	0.9522	0.206348	2.6084	1.66173	0.46445	0.502535	2.3467	NS	NS	NS	NS	0.01067	0.2482	0.1679	0.5618	0.1437	0.02809	0.3505	NA	NA	NA
Dmkn	ENSMUSG00000060962	dermokine	4.60752	23.166	10.8107	4.61725	4.59887	1.57616	9.82502	3.06838	1.04936	1.09472	2.3455	NS	NS	NS	NS	0.0005395	0.07166	0.9453	0.955	0.08855	0.002022	0.128	0.9624	0.9701	NA
Bst2	ENSMUSG00000046718	bone marrow stromal cell antigen 2	1968.25	10002.9	6995.42	3739.43	1955.84	82.69	1109.91	511.939	368.897	61.466	2.3453	1.8295	NS	NS	NS	2.953e-49	1.279e-30	6.407e-09	0.9524	0.001137	5.365e-47	1.337e-28	8.558e-08	0.9682	0.03696
Dram1	ENSMUSG00000020057	DNA-damage regulated autophagy modulator 1	736.252	3738.14	2828.15	1108.82	660.033	5.12916	466.379	296.558	136.361	31.2657	2.344	1.9416	NS	NS	NS	1.878e-38	7.116e-27	0.001236	0.3858	0.02509	1.987e-36	5.631e-25	0.004205	0.5144	0.1932
Myof	ENSMUSG00000048612	myoferlin	690.364	3501.38	2451.64	1128.17	657.953	33.6405	568.054	301.86	94.7644	44.5225	2.3423	1.8285	NS	NS	NS	4.343e-32	3.695e-20	0.000405	0.7325	0.009311	3.351e-30	1.643e-18	0.00159	0.8115	0.1138
Gm43420	ENSMUSG00000106115	predicted gene 43420	1.8836	9.6073	2.98515	1.9696	2.0897	0.73204	3.83248	1.04117	1.06127	0.97054	2.3389	NS	NS	NS	NS	0.01252	0.466	0.9315	0.8538	0.07257	0.03217	0.5748	NA	NA	NA
Rmi2	ENSMUSG00000037991	RecQ mediated genome instability 2	128.863	648.27	659.948	509.484	298.721	16.1657	41.5057	36.722	38.1153	29.2202	2.3362	2.3611	1.9862	1.2157	NS	2.58e-40	4.05e-41	4.837e-29	9.552e-12	0.8822	3.142e-38	8.503e-39	1.5e-26	3.888e-10	0.959
Irf1	ENSMUSG00000018899	interferon regulatory factor 1	3266.98	16487.8	15573.2	9567.28	3213.04	152.444	1070.86	636.759	999.528	94.033	2.3353	2.253	1.5499	NS	NS	2.957e-71	1.938e-66	2.727e-32	0.8544	0.5282	1.211e-68	8.389e-64	1.008e-29	0.9012	0.7923
C5ar1	ENSMUSG00000049130	complement component 5a receptor 1	217.03	1095.05	544.023	358.731	173.622	13.8673	230.9	60.0317	44.9899	15.5239	2.3339	1.3248	NS	NS	1.0091	5.579e-23	2.432e-08	0.002426	0.1785	1.637e-05	2.269e-21	2.215e-07	0.007508	0.29	0.002981
Fpr1	ENSMUSG00000045551	formyl peptide receptor 1	438.115	2209.44	1558.88	870.963	747.057	16.7492	314.349	128.234	53.556	40.1241	2.3338	1.8303	NS	NS	NS	4.781e-46	7.172e-29	2.247e-09	3.2e-06	0.001855	7.75e-44	6.584e-27	3.377e-08	3.276e-05	0.04811
Fth-ps3	ENSMUSG00000109706	ferritin heavy chain, pseudogene 3	3.74145	19.0294	10.5706	6.12555	12.0111	1.08795	7.3948	3.08672	0.832592	3.24314	2.3332	1.5175	NS	1.6302	NS	0.0002155	0.01906	0.2894	0.01138	0.1547	0.0008871	0.04228	0.403	0.03363	0.472
Retnlg	ENSMUSG00000022651	resistin like gamma	445.739	2244.06	1259.61	805.18	356.1	51.5953	680.077	185.313	95.4835	55.3419	2.3312	1.4983	NS	NS	NS	5.333e-14	1.361e-06	0.006092	0.2966	0.007016	9.315e-13	8.799e-06	0.01669	0.4239	0.09758
Gm16425	ENSMUSG00000083218	predicted gene 16425	2.17315	10.6384	10.2744	7.534	4.11075	0.623439	2.59763	1.82272	2.30339	0.860617	2.3305	2.2963	1.7475	NS	NS	0.0004255	0.0005368	0.0124	0.2054	0.9486	0.001633	0.001903	0.03061	0.3222	NA
Ccl8	ENSMUSG00000009185	chemokine (C-C motif) ligand 8	24.3474	121.076	101.255	21.681	11.5424	9.17765	19.4208	10.291	6.22473	1.67916	2.3261	2.0694	NS	NS	NS	7.44e-08	1.808e-06	0.7968	0.02368	0.5381	5.892e-07	1.138e-05	0.8554	0.06075	0.7977
Prss34	ENSMUSG00000056399	protease, serine 34	28.9775	144.425	130.21	58.5987	50.6631	3.91284	16.2679	28.6242	4.4604	11.5077	2.3217	2.1737	1.0168	NS	NS	4.498e-12	1.017e-10	0.003501	0.02041	0.642	6.229e-11	1.398e-09	0.01031	0.05388	0.8588
Stk19-ps1	ENSMUSG00000092202	serine/threonine kinase 19, pseudogene 1	1.05802	5.34083	4.83425	8.72297	0.831475	0.427268	0.877521	0.690527	1.5085	0.299668	2.3187	2.1864	3.019	NS	NS	0.004606	0.00808	0.0001965	0.6002	0.8253	0.01356	0.02048	0.0008463	NA	NA
Gm5238	ENSMUSG00000118054	predicted gene 5238	2.29368	11.5015	17.7936	11.1192	4.11075	0.875891	2.68325	1.96358	2.12102	0.860617	2.3167	2.945	2.2533	NS	NS	7.985e-05	3.038e-07	0.0001917	0.2324	0.1428	0.0003606	2.248e-06	0.0008281	0.3535	NA
Gm7609	ENSMUSG00000079457	predicted pseudogene 7609	13.7009	68.3806	34.8982	25.2977	13.2637	1.44564	7.58589	1.42264	5.29207	2.73898	2.3122	1.3413	NS	NS	NS	1.805e-15	9.598e-06	0.006848	0.7984	0.0001819	3.677e-14	5.187e-05	0.01847	0.8602	0.01352
Il2ra	ENSMUSG00000026770	interleukin 2 receptor, alpha chain	258.977	1285.27	595.985	204.75	183.888	20.4362	504.995	103.022	16.8318	11.0735	2.3105	1.2025	NS	NS	1.1081	2.649e-12	0.0002807	0.3073	0.1397	0.0007585	3.789e-11	0.001071	0.4223	0.2413	0.03022
Tnip3	ENSMUSG00000044162	TNFAIP3 interacting protein 3	16.2919	81.0546	39.6541	16.5525	9.51848	1.16842	26.333	6.04352	1.38682	2.42189	2.3096	1.286	NS	NS	NS	2.246e-09	0.001129	0.9989	0.1024	0.00538	2.212e-08	0.003688	0.999	0.1897	0.08421
Snx10	ENSMUSG00000038301	sorting nexin 10	622.625	3085.87	2280.82	1257.3	736.74	22.1188	285.143	176.503	127.692	38.4898	2.3088	1.8731	1.0115	NS	NS	1.149e-52	3.654e-35	3.316e-11	0.1138	0.003577	2.291e-50	5.271e-33	7.43e-10	0.2056	0.06879
Parp12	ENSMUSG00000038507	poly (ADP-ribose) polymerase family, member 12	826.848	4072.43	3298.23	2346.9	1254.15	45.4395	97.1072	38.6794	167.298	22.7991	2.3002	1.996	1.5031	NS	NS	1.426e-129	1.101e-97	2.559e-55	4.912e-10	0.001071	2.295e-126	1.016e-94	2.46e-52	1.297e-08	0.03583
Xdh	ENSMUSG00000024066	xanthine dehydrogenase	1247.26	6138.49	4075.82	2332.34	1029.98	69.1101	905.26	388.081	260.538	63.2474	2.299	1.7084	NS	NS	NS	2.724e-32	1.55e-18	3.696e-06	0.1583	0.002304	2.116e-30	5.91e-17	2.457e-05	0.2647	0.05432
Ifi207	ENSMUSG00000073490	interferon activated gene 207	566.659	2787.98	1400.32	921.351	513.34	29.4013	445.567	99.8302	113.733	61.1655	2.2986	1.3055	NS	NS	NS	2.854e-25	3.915e-09	0.001687	0.5275	6.603e-06	1.348e-23	4.086e-08	0.005497	0.6459	0.001803
Lap3	ENSMUSG00000039682	leucine aminopeptidase 3	1347.97	6587.09	6903.06	4412.09	2110.2	32.2735	473.057	321.809	268.16	130.847	2.289	2.3564	1.7104	NS	NS	3.084e-81	5.534e-86	6.781e-46	8.679e-08	0.5705	1.511e-78	3.912e-83	4.205e-43	1.313e-06	0.8178
Gm18679	ENSMUSG00000117318	predicted gene, 18679	1.67968	8.20333	3.50685	4.12162	2.80037	0.624484	2.56328	1.54388	0.935062	0.524429	2.288	NS	NS	NS	NS	0.003205	0.1548	0.104	0.4015	0.1051	0.009868	0.2397	0.1783	NA	NA
Hspa1b	ENSMUSG00000090877	heat shock protein 1B	65.0284	317.912	316.696	78.3404	78.6794	3.57061	114.193	21.3135	13.3155	8.76418	2.2878	2.2852	NS	NS	NS	5.267e-12	5.66e-12	0.4576	0.4246	0.9934	7.231e-11	9.422e-11	0.574	0.5519	0.9979
Mrap	ENSMUSG00000039956	melanocortin 2 receptor accessory protein	92.3383	449.958	264.944	147.05	114.002	7.16713	78.2458	51.1838	13.3511	6.1118	2.2867	1.5212	NS	NS	NS	5.603e-19	4.037e-09	0.01065	0.2471	0.002328	1.596e-17	4.199e-08	0.02689	0.3692	0.05465
Dpys	ENSMUSG00000022304	dihydropyrimidinase	1.4288	6.98508	5.23688	0.650425	0.456325	0.517075	1.63106	0.975949	0.401247	0.285786	2.2798	1.8428	NS	NS	NS	0.003853	0.02223	0.3398	0.1718	0.4997	0.01158	0.04814	NA	NA	NA
Gm50255	ENSMUSG00000118342	predicted gene, 50255	2.2551	11.199	7.36145	7.14368	1.88752	0.454338	1.8747	0.73291	0.972937	0.56268	2.276	1.7088	1.6247	NS	NS	0.000103	0.004758	0.009836	0.6687	0.2268	0.0004534	0.01301	0.02512	0.7625	NA
Gm12065	ENSMUSG00000086117	predicted gene 12065	4.96192	24.6108	21.8169	9.61627	5.87893	1.8396	4.15705	4.59653	1.13287	2.22306	2.2733	2.1025	NS	NS	NS	1.241e-05	5.886e-05	0.118	0.8806	0.7081	6.667e-05	0.0002646	0.1978	0.9197	0.8889
Btbd16	ENSMUSG00000040298	BTB (POZ) domain containing 16	6.81162	33.2223	20.9838	3.56912	3.84155	1.10703	8.59428	3.18769	0.810492	0.509133	2.2724	1.6146	NS	NS	NS	1.834e-07	0.0002972	0.113	0.154	0.08981	1.368e-06	0.001128	0.191	0.2594	0.3619
Stat1	ENSMUSG00000026104	signal transducer and activator of transcription 1	2399.25	11590.2	9582.18	7089.48	2360.33	223.465	933.705	557.678	518.351	31.1821	2.2722	1.9978	1.5628	NS	NS	2.95e-59	3.439e-46	7.321e-29	0.8663	0.0492	7.384e-57	9.35e-44	2.234e-26	0.9091	0.271
Gm26581	ENSMUSG00000097108	predicted gene, 26581	2.67285	13.0563	5.90428	3.07353	2.3933	0.38529	4.19152	0.845848	0.717158	0.86442	2.272	NS	NS	NS	NS	0.0005621	0.09522	0.777	0.947	0.06154	0.002094	0.1615	0.8403	0.9647	NA
Slfn9	ENSMUSG00000069793	schlafen 9	300.978	1451.26	968.529	970.781	559.032	17.4966	186.233	93.6444	60.5352	59.2671	2.2699	1.6874	1.6881	NS	NS	4.362e-33	6.44e-19	7.813e-19	2.637e-06	0.001835	3.548e-31	2.562e-17	7.018e-17	2.759e-05	0.04778
Cst7	ENSMUSG00000068129	cystatin F (leukocystatin)	180.244	864.697	619.91	194.817	191.468	10.4163	65.5799	76.1258	24.6093	5.99961	2.2637	1.7818	NS	NS	NS	3.931e-35	3.112e-22	0.5857	0.6486	0.00697	3.6e-33	1.697e-20	0.6875	0.7469	0.09748
Gvin2	ENSMUSG00000078606	GTPase, very large interferon inducible, family member 2	207.198	994.391	575.001	549.795	269.949	10.2651	99.0592	61.2298	77.9084	38.2509	2.2623	1.4742	1.4036	NS	NS	5.848e-26	8.123e-12	9.131e-11	0.07465	0.0001988	2.89e-24	1.322e-10	1.881e-09	0.1493	0.01424
Ifit3b	ENSMUSG00000062488	interferon-induced protein with tetratricopeptide repeats 3B	207.843	992.856	594.506	458.752	138.141	17.9027	100.724	60.7715	83.5807	13.0661	2.2563	1.5164	1.1413	NS	NS	1.205e-23	1.924e-11	5.232e-07	0.01222	0.0008738	5.084e-22	2.953e-10	4.244e-06	0.03564	0.03248
Spsb4	ENSMUSG00000046997	splA/ryanodine receptor domain and SOCS box containing 4	2.16077	10.7858	8.34678	1.18037	1.91222	1.02367	2.59123	1.13705	0.71175	0.847127	2.2517	1.8869	NS	NS	NS	0.0009763	0.006541	0.392	0.8468	0.5273	0.003422	0.01714	0.5107	NA	NA
Gm2792	ENSMUSG00000116812	predicted gene 2792	1.85577	8.9523	3.9861	2.0663	1.80852	0.343074	1.92317	1.04106	0.482667	0.478662	2.2483	NS	NS	NS	NS	0.001168	0.1204	0.9459	0.9477	0.06941	0.004028	0.1957	NA	NA	NA
Gm11992	ENSMUSG00000040978	predicted gene 11992	2.87815	13.856	12.4894	1.63617	3.50595	1.19643	0.562999	2.07891	0.803584	0.794133	2.2458	2.0704	NS	NS	NS	5.993e-05	0.0002468	0.4273	0.5705	0.6982	0.0002778	0.000955	0.5458	0.6842	NA
Gm39556	ENSMUSG00000116380	predicted gene, 39556	11.1023	52.2993	39.6382	24.8969	9.87167	0.764752	5.41553	4.13445	2.75317	1.07142	2.2442	1.841	1.166	NS	NS	6.453e-15	3.662e-10	0.000245	0.5621	0.08915	1.251e-13	4.571e-09	0.001027	0.6776	0.3613
9130230L23Rik	ENSMUSG00000054598	RIKEN cDNA 9130230L23 gene	4.41807	20.9449	6.16545	3.8518	2.9042	1.34697	5.19954	0.96591	0.847252	0.60546	2.2426	NS	NS	NS	NS	1.476e-05	0.3664	0.8576	0.3597	0.0005316	7.79e-05	0.4762	0.9008	0.4903	NA
Cd5l	ENSMUSG00000015854	CD5 antigen-like	2418.57	11440.5	9764.48	6779.55	4107.24	147.847	1545.02	416.371	893.445	535.343	2.2419	2.0133	1.4869	NS	NS	8.204e-27	6.21e-22	1.203e-12	0.000265	0.2737	4.319e-25	3.276e-20	3.76e-11	0.001518	0.5998
C1rl	ENSMUSG00000038527	complement component 1, r subcomponent-like	121.072	570.359	361.411	148.612	101.084	15.4942	76.5833	49.6046	18.3016	9.82279	2.2378	1.5804	NS	NS	NS	8e-22	1.528e-11	0.2164	0.2909	0.003987	2.936e-20	2.388e-10	0.3206	0.4175	0.07255
Wfdc18	ENSMUSG00000000983	WAP four-disulfide core domain 18	3.0566	14.0649	6.22648	4.80762	2.82295	0.867144	2.34963	1.68203	1.36954	0.931329	2.2299	NS	NS	NS	NS	0.0002085	0.1091	0.3177	0.8801	0.0274	0.0008613	0.1807	0.4336	0.9193	NA
Acsm5	ENSMUSG00000030972	acyl-CoA synthetase medium-chain family member 5	1.13445	5.00347	8.02052	14.9626	2.68725	0.675974	0.98443	1.20867	2.44637	1.0288	2.2199	2.9436	3.7859	NS	NS	0.006136	0.0001829	1.123e-06	0.1118	0.1912	0.0174	0.0007306	8.479e-06	0.2028	NA
Fam3b	ENSMUSG00000022938	family with sequence similarity 3, member B	5.4214	25.133	13.3487	8.58948	3.64672	0.730178	4.24875	1.69094	0.962461	1.07737	2.2184	1.2939	NS	NS	NS	1.213e-07	0.003323	0.1461	0.183	0.01132	9.283e-07	0.009515	0.2349	0.2954	0.1275
Tbc1d2	ENSMUSG00000039813	TBC1 domain family, member 2	45.5482	210.612	147.719	58.4748	39.5443	3.06853	44.0331	25.8032	6.12449	6.04246	2.2104	1.7025	NS	NS	NS	3.219e-15	1.66e-09	0.2177	0.4651	0.05921	6.425e-14	1.833e-08	0.3221	0.5897	0.2993
Serpina3h	ENSMUSG00000041449	serine (or cysteine) peptidase inhibitor, clade A, member 3H	254.146	1176.22	871.072	566.678	304.182	11.0437	154.201	65.4331	58.4477	10.9882	2.2103	1.7772	1.1578	NS	NS	5.565e-37	2.276e-24	5.222e-11	0.1458	0.01117	5.548e-35	1.532e-22	1.133e-09	0.2488	0.1263
Sult2b1	ENSMUSG00000003271	sulfotransferase family, cytosolic, 2B, member 1	2.86755	13.4368	4.7839	1.40617	0.680975	0.652593	8.04613	1.10264	0.891659	0.455282	2.2097	NS	NS	NS	NS	0.008504	0.4269	0.2959	0.1093	0.06362	0.02311	0.5364	0.41	NA	NA
Gm37881	ENSMUSG00000104101	predicted gene, 37881	1.6998	7.72338	2.12935	3.55628	1.05615	0.640573	1.33313	0.997886	1.33768	0.35868	2.2095	NS	NS	NS	NS	0.003696	0.6045	0.2474	0.5434	0.01618	0.01117	0.7004	NA	NA	NA
Lif	ENSMUSG00000034394	leukemia inhibitory factor	71.501	330.478	177.363	58.5457	43.5063	4.78531	99.9971	21.8877	4.13072	3.97022	2.2058	1.3107	NS	NS	NS	4.308e-14	8.563e-06	0.3532	0.01872	0.001784	7.636e-13	4.664e-05	0.4708	0.05029	0.04694
Serpina3e-ps	ENSMUSG00000091553	serine (or cysteine) peptidase inhibitor, clade A, member 3E, pseudogene	15.0377	69.3656	48.7824	30.8244	11.5153	0.441196	8.5708	8.55512	6.67425	2.75313	2.2021	1.6994	1.0512	NS	NS	3.739e-11	4.924e-07	0.003078	0.4008	0.09787	4.636e-10	3.49e-06	0.009221	0.5295	0.3788
Csta3	ENSMUSG00000094733	cystatin A family member 3	2.71002	12.4759	8.22098	3.22515	1.5597	0.485912	3.37842	0.303321	0.641978	1.35436	2.2014	1.6017	NS	NS	NS	0.0004898	0.01355	0.749	0.4351	0.2731	0.001852	0.03163	0.8194	0.562	NA
Apol9a	ENSMUSG00000057346	apolipoprotein L 9a	22.7706	104.063	63.4235	43.3154	11.8979	3.66185	8.55413	7.85878	7.93494	1.59857	2.2007	1.495	NS	NS	NS	1.382e-15	1.08e-07	0.001437	0.007031	0.005485	2.843e-14	8.797e-07	0.004781	0.02285	0.08485
Cd63-ps	ENSMUSG00000085939	CD63 antigen, pseudogene	5.48862	25.2082	18.7873	6.404	8.87213	1.8173	5.32948	1.40565	1.30791	1.12485	2.1992	1.7744	NS	NS	NS	4.122e-07	6.175e-05	0.6653	0.1672	0.249	2.891e-06	0.0002761	0.7541	0.2758	0.5739
Lgals9	ENSMUSG00000001123	lectin, galactose binding, soluble 9	2990.1	13687	16722.2	13164.2	4202.38	34.7733	1319.46	1291.08	843.036	248.389	2.1946	2.4834	2.1383	NS	NS	1.331e-54	2.011e-69	7.053e-52	0.0005162	0.04001	2.883e-52	9.273e-67	6.162e-49	0.002658	0.2451
Ifit1bl1	ENSMUSG00000079339	interferon induced protein with tetratricpeptide repeats 1B like 1	151.951	693.661	508.802	301.252	127.274	10.4413	73.5685	46.5689	51.4169	5.21806	2.1911	1.7432	NS	NS	NS	1.53e-27	6.716e-18	1.823e-06	0.2273	0.02285	8.532e-26	2.374e-16	1.312e-05	0.3477	0.1845
Hk2	ENSMUSG00000000628	hexokinase 2	324.548	1478.3	1096.25	405.989	316.266	5.34715	266.816	116.675	43.8788	14.3051	2.1872	1.7566	NS	NS	NS	1.551e-28	6.452e-19	0.1117	0.8551	0.02733	9.297e-27	2.562e-17	0.1894	0.9018	0.201
Ano7	ENSMUSG00000034107	anoctamin 7	18.34	83.6573	43.9538	18.1135	17.1211	1.46075	27.6352	12.5221	1.93808	1.39178	2.1853	1.2712	NS	NS	NS	2.922e-08	0.00153	0.9322	0.8195	0.01563	2.461e-07	0.004819	0.9536	0.8756	0.1499
Gm14148	ENSMUSG00000083391	predicted gene 14148	2.8959	13.3794	11.8486	9.35067	6.77345	0.702224	3.41807	3.05128	0.861661	1.97464	2.1816	1.9984	1.6985	NS	NS	0.0002609	0.000916	0.006749	0.06147	0.7145	0.001051	0.003054	0.01823	0.1287	NA
Pimreg	ENSMUSG00000020808	PICALM interacting mitotic regulator	54.8704	249.848	249.384	189.593	73.3237	4.69859	31.861	18.9717	18.0516	6.50085	2.18	2.18	1.7818	NS	NS	6.479e-26	7.19e-26	3.386e-17	0.06929	0.9998	3.187e-24	5.295e-24	2.494e-15	0.1413	0.9999
Cep55	ENSMUSG00000024989	centrosomal protein 55	127.356	577.03	404.278	260.213	122.61	10.8399	40.6205	34.3167	34.4371	5.47909	2.1788	1.6687	1.0243	NS	NS	2.818e-35	4.119e-21	1.542e-08	0.7832	0.002618	2.624e-33	1.994e-19	1.865e-07	0.8494	0.05809
Mx2	ENSMUSG00000023341	MX dynamin-like GTPase 2	196.69	889.431	466.822	234.131	107.84	20.7335	76.605	61.6059	42.4458	12.1991	2.176	1.2478	NS	NS	NS	3.141e-20	1.458e-07	0.3189	0.0004508	7.164e-05	1.009e-18	1.157e-06	0.435	0.002375	0.007866
Ctsg	ENSMUSG00000040314	cathepsin G	83.7347	377.937	398.34	244.199	136.762	17.7273	63.5832	96.881	47.3137	33.4365	2.1746	2.2499	1.5429	NS	NS	5.993e-07	2.41e-07	0.0004211	0.1069	0.8613	4.071e-06	1.826e-06	0.001647	0.1959	0.9513
BC048559	ENSMUSG00000102114	cDNA sequence BC048559	0.7884	3.7385	1.59862	5.94925	1.67285	0.52629	0.467484	0.657704	0.561589	0.309709	2.1717	NS	NS	NS	NS	0.01965	0.3293	0.001911	0.2741	0.1417	0.04722	0.4376	NA	NA	NA
Mcemp1	ENSMUSG00000013974	mast cell expressed membrane protein 1	311.898	1393.02	765.895	374.159	241.205	16.4722	271.236	93.97	40.4689	12.3834	2.1588	1.2965	NS	NS	NS	5.411e-22	7.87e-09	0.2519	0.1035	0.0001048	2.035e-20	7.84e-08	0.3617	0.1914	0.009982
Fgl2	ENSMUSG00000039899	fibrinogen-like protein 2	1224.26	5462.19	5135.71	2940.45	1362.37	88.3121	163.87	107.181	264.458	94.2663	2.1571	2.0683	1.263	NS	NS	1.966e-64	2.384e-59	5.229e-23	0.2351	0.4818	6.42e-62	9.724e-57	9.334e-21	0.3566	0.7643
Hcar2	ENSMUSG00000045502	hydroxycarboxylic acid receptor 2	759.635	3372.93	2871.03	1672.35	1001.34	14.0082	297.73	137.021	102.035	47.2696	2.15	1.9175	1.1375	NS	NS	6.625e-70	7.354e-56	1.982e-20	0.001213	0.05272	2.665e-67	2.599e-53	2.337e-18	0.005416	0.2808
Sod2	ENSMUSG00000006818	superoxide dismutase 2, mitochondrial	1211.91	5332.32	3563.42	1741.51	1601.46	67.7979	1039.8	434.064	92.6272	87.3204	2.1376	1.5561	NS	NS	NS	1.627e-25	3.072e-14	0.01092	0.05025	0.004407	7.868e-24	7.066e-13	0.02744	0.1097	0.07603
Cers6	ENSMUSG00000027035	ceramide synthase 6	516.667	2273.9	1405.44	724.071	416.896	30.2167	394.683	157.177	96.1357	30.2359	2.1374	1.4439	NS	NS	NS	1.325e-23	1.444e-11	0.02455	0.1497	0.001088	5.581e-22	2.272e-10	0.0544	0.2539	0.036
Inpp5j	ENSMUSG00000034570	inositol polyphosphate 5-phosphatase J	33.4314	146.354	103.92	25.4807	18.2346	3.63886	38.7902	20.9035	4.21685	4.01591	2.1319	1.6443	NS	NS	NS	2.133e-09	4.437e-06	0.3021	0.02161	0.1567	2.109e-08	2.581e-05	0.4168	0.05639	0.4753
Gm49967	ENSMUSG00000117432	predicted gene, 49967	5.85693	25.7286	24.9056	18.3222	3.10605	0.484437	2.20844	3.58618	3.39079	1.08885	2.1316	2.1016	1.5965	NS	NS	9.86e-08	1.627e-07	0.0001664	0.1309	0.9264	7.663e-07	1.281e-06	0.0007303	0.2294	0.9745
Hgf	ENSMUSG00000028864	hepatocyte growth factor	62.9901	276.905	173.185	86.3514	56.7354	8.6667	62.2919	21.4681	7.67466	8.1806	2.1315	1.4571	NS	NS	NS	4.768e-13	9.086e-07	0.1486	0.6339	0.01917	7.486e-12	6.09e-06	0.238	0.7352	0.1665
Dhx58	ENSMUSG00000017830	DEXH (Asp-Glu-X-His) box polypeptide 58	678.24	2962	2201.12	1275.61	645.492	41.6345	88.8919	61.6512	142.366	15.5722	2.1262	1.6981	NS	NS	NS	2.278e-59	2.302e-38	6.642e-12	0.5944	0.0009265	5.834e-57	4.137e-36	1.739e-10	0.7038	0.03346
Ccl24	ENSMUSG00000004814	chemokine (C-C motif) ligand 24	628.299	2739.44	2222.07	1165.78	474.912	37.7685	58.0372	138.2	137.592	27.0035	2.125	1.8228	NS	NS	NS	1.113e-45	5.427e-34	3.816e-09	0.008011	0.04143	1.779e-43	7.239e-32	5.43e-08	0.02541	0.2498
Gm37843	ENSMUSG00000102614	predicted gene, 37843	38.1579	165.749	146.014	116.092	35.814	4.29084	13.1865	16.3114	15.0859	6.2858	2.123	1.949	1.6004	NS	NS	1.167e-18	7.659e-16	9.605e-11	0.8764	0.4362	3.223e-17	2.137e-14	1.964e-09	0.9162	0.734
Gm6545	ENSMUSG00000111118	predicted gene 6545	154.858	674.821	473.913	239.44	105.797	33.7182	180.536	68.7143	48.6994	33.3217	2.1228	1.6131	NS	NS	NS	2.616e-05	0.001409	0.2176	0.283	0.3111	0.0001313	0.004483	0.3218	0.409	0.6369
Il23a	ENSMUSG00000025383	interleukin 23, alpha subunit p19	1.4759	6.32393	3.05452	0.411775	1.33515	0.395487	0.903152	0.361423	0.411775	0.942388	2.1183	NS	NS	NS	NS	0.01059	0.227	0.1468	0.9151	0.1562	0.02789	0.326	NA	NA	NA
Btnl7-ps	ENSMUSG00000061728	butyrophilin-like 7, pseudogene	7.56877	33.8286	27.9435	19.0606	16.8778	2.99617	4.81596	3.63066	2.80794	3.65939	2.1149	1.8374	1.2791	1.1113	NS	5.593e-07	1.683e-05	0.004323	0.01158	0.4592	3.819e-06	8.59e-05	0.01238	0.0341	0.7493
Ramp3	ENSMUSG00000041046	receptor (calcitonin) activity modifying protein 3	43.4013	188.025	74.0099	34.7008	31.0506	4.62879	23.699	8.25742	5.93147	1.35519	2.1109	NS	NS	NS	1.3325	4.611e-20	0.001133	0.2957	0.0535	2.296e-09	1.459e-18	0.0037	0.4099	0.1151	5.437e-06
Gm36486	ENSMUSG00000117575	predicted gene, 36486	38.1404	164.685	99.4046	46.9191	36.9138	3.06116	25.6139	18.568	7.64007	3.46334	2.1091	1.3933	NS	NS	NS	8.049e-14	1.114e-06	0.3396	0.8478	0.008226	1.377e-12	7.317e-06	0.4565	0.8964	0.1062
Raet1e	ENSMUSG00000053219	retinoic acid early transcript 1E	10.1282	43.2882	19.964	11.4226	5.64992	1.40957	5.58712	4.06234	3.34321	1.00197	2.1002	NS	NS	NS	NS	6.77e-08	0.01511	0.8014	0.09357	0.002335	5.398e-07	0.03469	0.8587	0.1774	0.05473
Vil1	ENSMUSG00000026175	villin 1	4.56703	19.5023	11.4123	6.2106	3.76035	0.954748	2.65773	1.83131	1.24796	0.507814	2.1	1.2947	NS	NS	NS	4.139e-06	0.006675	0.5159	0.6408	0.04257	2.421e-05	0.01744	0.6269	0.7407	NA
Plau	ENSMUSG00000021822	plasminogen activator, urokinase	331.798	1415.5	1195.79	497.082	289.623	9.39991	124.596	80.144	49.7229	11.6089	2.0922	1.8497	NS	NS	NS	7.668e-47	7.406e-37	0.000109	0.1893	0.0887	1.28e-44	1.181e-34	0.0005058	0.3033	0.3607
Parp14	ENSMUSG00000034422	poly (ADP-ribose) polymerase family, member 14	3371.08	14350.4	10211.7	7351.39	3437.68	169.14	1488.29	807.574	922.156	351.482	2.0898	1.599	1.1244	NS	NS	5.675e-30	3.308e-18	9.738e-10	0.8763	0.007493	3.805e-28	1.218e-16	1.592e-08	0.9162	0.1006
Inhbb	ENSMUSG00000037035	inhibin beta-B	118.133	502.367	262.073	122.436	115.674	7.38263	180.988	45.9168	8.95722	9.56748	2.0877	1.1505	NS	NS	NS	4.561e-11	0.0003048	0.8751	0.9245	0.002865	5.588e-10	0.001152	0.9131	0.949	0.06159
Olr1	ENSMUSG00000030162	oxidized low density lipoprotein (lectin-like) receptor 1	14.3334	60.8002	50.914	18.5275	12.676	1.05993	17.2063	9.6092	2.85231	2.84176	2.0858	1.8312	NS	NS	NS	5.046e-08	2.002e-06	0.4136	0.6861	0.4731	4.101e-07	1.25e-05	0.5323	0.7761	0.7587
Csf2rb	ENSMUSG00000071713	colony stimulating factor 2 receptor, beta, low-affinity (granulocyte-macrophage)	2246.84	9523.25	7536.95	3378.62	2024.02	109.625	1468.2	875.215	298.051	107.363	2.0834	1.7461	NS	NS	NS	1.467e-28	1.559e-20	0.001793	0.4227	0.07214	8.811e-27	7.205e-19	0.005801	0.5501	0.3308
Gm2808	ENSMUSG00000116560	predicted gene 2808	12.5403	53.5248	33.3329	19.5177	12.2647	4.56647	15.8578	4.81869	5.55147	4.23543	2.0826	1.4056	NS	NS	NS	0.0004244	0.01837	0.333	0.9733	0.2385	0.001629	0.04099	0.4498	0.9829	0.5657
Il17f	ENSMUSG00000041872	interleukin 17F	2.65358	11.2577	5.84915	1.6448	3.08147	0.488534	1.84307	1.47707	0.965412	0.61641	2.0773	NS	NS	NS	NS	0.0005664	0.07597	0.3814	0.7531	0.07677	0.00211	0.1342	0.5002	NA	NA
Olfr98	ENSMUSG00000063660	olfactory receptor 98	5.06852	21.2627	13.3782	13.9905	8.94158	0.619303	5.07789	4.504	2.81672	3.01797	2.0671	1.449	1.4735	NS	NS	0.0003406	0.01386	0.01402	0.155	0.2455	0.001336	0.03224	0.03395	0.2605	0.5715
Sct	ENSMUSG00000038580	secretin	9.23775	38.5855	24.3432	7.57678	11.7734	0.911747	2.37472	2.34119	1.96328	2.92939	2.0663	1.4148	NS	NS	NS	1.592e-09	6.333e-05	0.6811	0.5135	0.03027	1.603e-08	0.0002824	0.7671	0.6332	0.2119
Csf2rb2	ENSMUSG00000071714	colony stimulating factor 2 receptor, beta 2, low-affinity (granulocyte-macrophage)	777.256	3256.41	2802.37	1252.77	678.294	44.1153	343.954	295.962	124.406	32.5888	2.0662	1.8499	NS	NS	NS	2.5e-33	5.103e-27	7.15e-05	0.2552	0.2049	2.056e-31	4.099e-25	0.0003476	0.3785	0.5331
A930007I19Rik	ENSMUSG00000097855	RIKEN cDNA A930007I19 gene	53.7239	225.355	99.2981	33.1316	34.1628	9.32877	59.2097	20.1815	2.70928	5.05517	2.0636	NS	NS	NS	1.1763	5.165e-10	0.008378	0.05222	0.06539	0.0003292	5.561e-09	0.02113	0.1014	0.135	0.019
Gm18752	ENSMUSG00000103105	predicted gene, 18752	10.6114	44.3178	23.8098	15.6013	6.3778	3.27032	5.77812	4.75572	6.57218	1.18934	2.0634	1.1806	NS	NS	NS	1.092e-05	0.01388	0.3497	0.164	0.04845	5.924e-05	0.03226	0.4669	0.2717	0.269
Bst1	ENSMUSG00000029082	bone marrow stromal cell antigen 1	577.255	2410.26	1231.21	549.505	474.219	14.7397	450.497	165.065	24.6339	21.9974	2.0618	1.0931	NS	NS	NS	7.108e-25	5.155e-08	0.726	0.16	1.177e-06	3.242e-23	4.446e-07	0.8022	0.2668	0.0005573
Btnl4	ENSMUSG00000058435	butyrophilin-like 4	81.5917	342.022	316.059	231.795	114.128	10.324	33.2672	17.3993	16.08	12.2586	2.0605	1.9499	1.4921	NS	NS	1.174e-27	7.998e-25	1.188e-14	0.0151	0.5365	6.597e-26	5.489e-23	5.412e-13	0.04219	0.7967
Ttc39c	ENSMUSG00000024424	tetratricopeptide repeat domain 39C	65.4636	273.284	191.205	82.2847	68.5921	2.74547	43.1205	19.7048	4.14772	4.69423	2.0599	1.5505	NS	NS	NS	9.201e-25	1.986e-14	0.129	0.7664	0.007402	4.171e-23	4.637e-13	0.2124	0.8374	0.1001
Ifitm3	ENSMUSG00000025492	interferon induced transmembrane protein 3	3618.39	15065.2	12530.2	8304.4	4318.54	126.06	1226.86	586.964	929.506	290.442	2.0578	1.792	1.1986	NS	NS	5.298e-43	5.15e-33	1.268e-15	0.08926	0.07526	7.603e-41	6.501e-31	6.964e-14	0.1711	0.3371
Clnk	ENSMUSG00000039315	cytokine-dependent hematopoietic cell linker	24.4435	103.415	84.0647	57.1775	37.4796	3.5712	7.32033	4.33895	5.86742	2.62429	2.0577	1.7703	1.1782	NS	NS	4.134e-23	4.521e-17	1.69e-07	0.008385	0.1056	1.696e-21	1.462e-15	1.553e-06	0.02636	0.3922
Cd200r4	ENSMUSG00000062082	CD200 receptor 4	110.753	459.993	325.278	174.518	134.593	4.67333	26.94	16.2327	16.2903	7.70538	2.0549	1.554	NS	NS	NS	6.658e-54	9.618e-31	7.381e-06	0.05406	5.09e-05	1.376e-51	1.015e-28	4.553e-05	0.1161	0.00657
Mgarp	ENSMUSG00000037161	mitochondria localized glutamic acid rich protein	16.9061	69.8179	56.4917	30.7981	16.6392	2.95116	4.24081	4.70079	3.79432	2.01965	2.0538	1.7561	NS	NS	NS	5.691e-16	8.92e-12	0.003194	0.8524	0.1711	1.213e-14	1.443e-10	0.009524	0.9	0.4921
Ptafr	ENSMUSG00000056529	platelet-activating factor receptor	704.223	2921.35	1822.7	725.991	601.775	37.1428	551.802	205.903	88.5868	35.3537	2.0522	1.3718	NS	NS	NS	7.085e-22	1.384e-10	0.8446	0.29	0.00138	2.621e-20	1.858e-09	0.8912	0.4165	0.0406
Lilrb4a	ENSMUSG00000112148	leukocyte immunoglobulin-like receptor, subfamily B, member 4A	573.527	2379.16	1283.88	1113.94	515.173	57.8287	466.135	265.911	120.023	82.196	2.0522	1.1631	NS	NS	NS	2.366e-11	0.000155	0.001884	0.6198	0.003729	3.01e-10	0.0006314	0.006053	0.724	0.07025
Sema3g	ENSMUSG00000021904	sema domain, immunoglobulin domain (Ig), short basic domain, secreted, (semaphorin) 3G	394.975	1637.65	928.254	332.213	316.288	19.4966	499.093	193.966	24.9874	21.9599	2.0514	1.2329	NS	NS	NS	2.476e-12	2.628e-05	0.3962	0.2757	0.005047	3.56e-11	0.0001283	0.5149	0.4014	0.08136
Sh2d1b2	ENSMUSG00000073494	SH2 domain containing 1B2	1.86515	7.80758	3.64895	1.676	2.83983	0.498405	1.82235	1.30132	0.784165	0.353274	2.0472	NS	NS	NS	NS	0.004046	0.1694	0.8107	0.4757	0.1139	0.01208	0.2578	NA	NA	NA
Prtn3	ENSMUSG00000057729	proteinase 3	300.317	1240.29	1207.95	804.492	473.417	55.2466	256.062	228.572	174.39	126.414	2.0462	2.0081	1.4214	NS	NS	2.929e-06	4.467e-06	0.00118	0.1346	0.9305	1.762e-05	2.596e-05	0.00404	0.2346	0.976
Hspe1-ps6	ENSMUSG00000083880	heat shock protein 1 (chaperonin 10), pseudogene 6	2.65813	10.5321	6.83142	4.39267	3.84155	1.13565	0.771479	0.537297	0.529033	0.509133	2.0457	1.3987	NS	NS	NS	0.0003153	0.01817	0.2716	0.298	0.1734	0.001243	0.04063	0.3837	0.4255	NA
Sapcd2	ENSMUSG00000026955	suppressor APC domain containing 2	101.053	415.944	575.387	665.539	312.226	5.78773	58.9924	13.7481	45.7515	39.4067	2.0439	2.5115	2.723	1.6264	NS	5.436e-25	3.8e-37	3.577e-43	3.114e-16	0.01339	2.51e-23	6.2e-35	1.964e-40	4.115e-14	0.1387
Ass1	ENSMUSG00000076441	argininosuccinate synthetase 1	765.253	3152.01	2390.76	861.923	652.882	26.0062	328.397	257.018	71.0455	23.4804	2.042	1.6435	NS	NS	NS	8.026e-39	1.11e-25	0.2843	0.1468	0.01041	8.652e-37	8.032e-24	0.3975	0.2501	0.1211
Cdh17	ENSMUSG00000028217	cadherin 17	95.1596	392.134	237.413	110.724	87.734	0.549653	78.9017	40.6207	9.7077	8.20273	2.042	1.3224	NS	NS	NS	4.332e-17	6.621e-08	0.4055	0.6416	0.002489	1.04e-15	5.585e-07	0.5243	0.7411	0.05645
Ido1	ENSMUSG00000031551	indoleamine 2,3-dioxygenase 1	5.31632	22.1698	8.50047	7.05002	4.36745	1.05131	4.27234	1.00121	1.53826	1.81017	2.0402	NS	NS	NS	NS	1.277e-05	0.2064	0.4274	0.5029	0.001628	6.831e-05	0.3019	0.5458	0.6236	NA
Tfec	ENSMUSG00000029553	transcription factor EC	208.278	856.083	582.233	274.176	213.284	3.40893	102.329	79.8048	25.4194	24.5816	2.0391	1.4849	NS	NS	NS	1.471e-24	1.171e-13	0.05422	0.8784	0.004741	6.616e-23	2.498e-12	0.1046	0.9179	0.07874
Fbxw13	ENSMUSG00000049314	F-box and WD-40 domain protein 13	5.2168	21.5709	11.9954	6.67802	5.05812	0.544265	5.31312	2.07073	1.50478	1.09422	2.0388	1.1886	NS	NS	NS	1.277e-05	0.01479	0.4103	0.9755	0.04338	6.831e-05	0.03408	0.5292	0.9843	NA
Nfil3	ENSMUSG00000056749	nuclear factor, interleukin 3, regulated	146.491	601.274	347.328	157.158	114.53	16.072	98.5496	44.2313	18.1095	11.4399	2.0383	1.2472	NS	NS	NS	7.874e-18	1.672e-07	0.6862	0.152	0.0007141	2.005e-16	1.313e-06	0.7713	0.2568	0.02866
Dtx3l	ENSMUSG00000049502	deltex 3-like, E3 ubiquitin ligase	1683.86	6890.78	6210.96	3901.81	2042.08	76.6054	659.659	274.445	370.522	108.852	2.0328	1.8829	1.2113	NS	NS	6.465e-45	9.207e-39	6.416e-17	0.05534	0.2976	9.842e-43	1.698e-36	4.501e-15	0.1184	0.624
Gm2619	ENSMUSG00000091199	predicted gene 2619	3.71157	15.1633	9.09013	4.6625	4.08817	0.686171	1.86577	0.927789	0.380708	0.643704	2.0321	1.292	NS	NS	NS	1.957e-05	0.00965	0.6486	0.9184	0.06838	0.0001006	0.02381	0.7401	0.9449	NA
Gm15347	ENSMUSG00000085465	predicted gene 15347	2.95853	12.4895	7.35115	5.14527	2.41032	1.27613	4.2654	0.879982	1.7038	0.963565	2.0318	NS	NS	NS	NS	0.006392	0.09195	0.4043	0.7682	0.2829	0.01803	0.157	0.5232	0.8385	NA
Fam72a	ENSMUSG00000055184	family with sequence similarity 72, member A	42.9114	174.64	135.952	93.0717	62.8398	2.47822	9.66123	1.09632	6.62524	5.33025	2.0311	1.6716	1.122	NS	NS	8.633e-37	1.214e-24	1.155e-10	0.002034	0.009446	8.532e-35	8.305e-23	2.335e-09	0.008299	0.1147
Gm5424	ENSMUSG00000046687	predicted gene 5424	6.33885	26.0894	17.7084	8.15323	4.31067	1.53958	3.82785	0.492122	1.88612	0.989331	2.0272	1.4636	NS	NS	NS	8.215e-07	0.0005388	0.6217	0.2227	0.1176	5.452e-06	0.001909	0.7172	0.3424	0.4122
Mapk13	ENSMUSG00000004864	mitogen-activated protein kinase 13	46.8338	190.783	150.471	104.355	52.3017	0.934281	21.5621	17.4469	18.7167	7.16718	2.0255	1.6894	1.1636	NS	NS	8.274e-16	2.527e-11	7.484e-06	0.569	0.1605	1.734e-14	3.806e-10	4.606e-05	0.6828	0.4796
Vnn1	ENSMUSG00000037440	vanin 1	5.22617	21.5854	12.3312	7.22982	4.81575	0.996016	6.84865	0.764018	1.98971	1.31615	2.0245	NS	NS	NS	NS	0.0001515	0.02369	0.4904	0.7368	0.1142	0.0006451	0.05085	0.6041	0.8146	NA
Il12rb2	ENSMUSG00000018341	interleukin 12 receptor, beta 2	69.1947	281.5	246.387	104.386	80.0936	9.71585	67.2398	31.6276	16.0329	6.88184	2.0218	1.8307	NS	NS	NS	1.54e-09	4.732e-08	0.0887	0.5466	0.5605	1.554e-08	4.106e-07	0.1568	0.6636	0.8107
Slfn1	ENSMUSG00000078763	schlafen 1	799.621	3244.63	1948.39	1183.45	571.748	55.8781	332.369	77.4645	170.857	28.4112	2.0204	1.2848	NS	NS	NS	1.029e-30	2.604e-13	0.001387	0.006568	2.507e-05	7.316e-29	5.305e-12	0.004636	0.02163	0.003921
9530082P21Rik	ENSMUSG00000097006	RIKEN cDNA 9530082P21 gene	142.695	580.3	546.644	350.01	141.728	13.6451	48.2769	28.7154	14.3652	10.8162	2.0184	1.9348	1.2885	NS	NS	4.61e-40	8.064e-37	1.581e-16	0.9246	0.5647	5.496e-38	1.276e-34	1.048e-14	0.949	0.8137
Krt14	ENSMUSG00000045545	keratin 14	2.32147	9.47098	9.14965	5.66425	3.08147	0.434075	3.86032	2.69156	2.25094	0.61641	2.0122	1.9762	NS	NS	NS	0.006308	0.007481	0.0787	0.5903	0.9552	0.01782	0.01917	0.1421	0.7002	NA
Gm46563	ENSMUSG00000116038	predicted gene, 46563	2.6529	10.7354	9.42215	5.45383	0.456325	0.858689	2.44659	1.72879	2.28196	0.285786	2.0103	1.8333	NS	NS	NS	0.002671	0.00661	0.2126	0.02652	0.7611	0.008379	0.0173	0.3158	0.06647	NA
Klrg1	ENSMUSG00000030114	killer cell lectin-like receptor subfamily G, member 1	107.797	434.349	298.057	213.627	212.292	4.38605	81.9465	28.0838	17.6069	11.7604	2.0091	1.4684	NS	NS	NS	1.324e-21	4.135e-12	5.299e-06	4.952e-06	0.008278	4.773e-20	6.999e-11	3.385e-05	4.815e-05	0.1065
Thegl	ENSMUSG00000029248	theg spermatid protein like	2.11685	8.26178	14.9697	8.65623	4.91952	0.272778	1.46253	3.36976	0.463816	1.21426	2.0075	2.7919	2.0417	NS	NS	0.0009822	2.202e-06	0.001118	0.07317	0.0779	0.00344	1.359e-05	0.003851	0.1473	NA
Rhou	ENSMUSG00000039960	ras homolog family member U	88.2316	353.657	176.894	84.0598	66.3994	23.6145	119.999	30.4428	13.3077	6.51136	2.0055	1.008	NS	NS	NS	1.139e-07	0.008014	0.8624	0.2881	0.007885	8.761e-07	0.02033	0.9041	0.4145	0.104
Lgals3	ENSMUSG00000050335	lectin, galactose binding, soluble 3	1829.78	7336.19	6409.44	3075.36	2527.2	55.2394	593.98	655.345	298.182	192.77	2.0034	1.8086	NS	NS	NS	2.698e-34	3.014e-28	5.323e-06	0.004661	0.2336	2.347e-32	2.631e-26	3.398e-05	0.01635	0.5608
Txn1	ENSMUSG00000028367	thioredoxin 1	3640.18	14585.4	13758.8	8905.7	6101.99	247.782	1712.45	750.013	735.341	481.41	2.0025	1.9184	1.2909	NS	NS	1.783e-34	8.987e-32	3.11e-15	5.314e-06	0.6062	1.564e-32	1.036e-29	1.557e-13	5.106e-05	0.8394
Adamts12	ENSMUSG00000047497	a disintegrin-like and metallopeptidase (reprolysin type) with thrombospondin type 1 motif, 12	22.661	91.3237	59.2437	41.1883	28.6524	2.85004	18.7224	4.41006	2.44356	4.44688	2.0025	1.3847	NS	NS	NS	8.839e-12	3.59e-06	0.007373	0.2586	0.02453	1.185e-10	2.129e-05	0.01965	0.382	0.1911
1700071M16Rik	ENSMUSG00000090307	RIKEN cDNA 1700071M16 gene	49.855	199.743	87.819	87.0379	44.9951	8.32696	48.6208	15.7796	8.09049	10.5903	1.9987	NS	NS	NS	1.1776	3.554e-08	0.02535	0.03196	0.7172	0.001022	2.953e-07	0.05371	0.06748	0.8001	0.03522
4930512H18Rik	ENSMUSG00000086866	RIKEN cDNA 4930512H18 gene	5.26377	20.7312	6.83715	9.09918	3.22478	0.440592	5.47755	1.86327	0.306022	0.714431	1.9978	NS	NS	NS	NS	4.184e-05	0.4079	0.1466	0.2834	0.001043	0.0002016	0.5179	0.2355	0.4095	NA
Gm15229	ENSMUSG00000085880	predicted gene 15229	1.99402	8.15423	4.84495	2.3576	1.23137	0.675992	1.22188	1.19763	0.464522	0.585389	1.9977	NS	NS	NS	NS	0.003169	0.06727	0.871	0.3522	0.2305	0.009772	0.1216	NA	NA	NA
Gm12416	ENSMUSG00000083044	predicted gene 12416	1.2348	5.02997	4.904	4.21212	3.15263	0.491555	1.18942	0.659625	1.48333	1.78841	1.9955	1.9809	NS	NS	NS	0.0194	0.02066	0.06059	0.146	0.9832	0.04672	0.04528	NA	NA	NA
Scart1	ENSMUSG00000025461	scavenger receptor family member expressed on T cells 1	9.65827	38.6832	24.5586	15.8956	9.54447	2.16069	9.02672	5.92855	4.90755	3.03965	1.9952	1.3433	NS	NS	NS	4.818e-05	0.007103	0.1933	0.9771	0.1614	0.0002289	0.01837	0.2934	0.9851	0.4803
1600014C10Rik	ENSMUSG00000054676	RIKEN cDNA 1600014C10 gene	997.172	3972.6	2679.69	1480.05	830.934	27.9994	445.482	183.844	151.264	45.7981	1.994	1.426	NS	NS	NS	5.221e-37	1.116e-19	0.0003164	0.09699	0.0002742	5.228e-35	4.771e-18	0.001285	0.1822	0.01703
Nlrc5	ENSMUSG00000074151	NLR family, CARD domain containing 5	2114.25	8423.01	7223.54	5612.98	2157.1	228.545	894.289	480.454	400.706	174.104	1.9939	1.7724	1.408	NS	NS	9.019e-30	7.34e-24	1.304e-15	0.8704	0.2071	5.942e-28	4.731e-22	7.144e-14	0.9119	0.536
Herc6	ENSMUSG00000029798	hect domain and RLD 6	580.264	2304.9	1417.21	1098	791.832	52.4979	124.212	112.883	122.879	63.1744	1.9903	1.2896	NS	NS	NS	3.503e-33	8.814e-15	3.945e-08	0.007127	2.087e-05	2.86e-31	2.141e-13	4.282e-07	0.02311	0.003392
Stat2	ENSMUSG00000040033	signal transducer and activator of transcription 2	2403.56	9547.92	7659.64	4821.35	2288.56	99.8483	721.148	73.7647	448.727	107.315	1.9899	1.672	1.0033	NS	NS	9.446e-57	1.511e-40	1.47e-15	0.5757	0.0109	2.217e-54	3.082e-38	7.914e-14	0.6886	0.1244
1190001M18Rik	ENSMUSG00000111857	RIKEN cDNA 1190001M18 gene	3.64975	14.1263	10.7352	14.67	7.38498	0.565918	2.84702	2.65927	2.80611	1.31761	1.9896	1.6363	2.0304	NS	NS	0.0001172	0.0019	0.0001233	0.04757	0.4182	0.000511	0.005831	0.0005631	0.1052	NA
Gm38318	ENSMUSG00000102989	predicted gene, 38318	1.68905	6.58815	5.11005	5.75585	1.69758	0.58006	1.16661	0.516201	0.915824	0.798148	1.9883	NS	1.7303	NS	NS	0.004737	0.02818	0.01911	0.7907	0.4867	0.01389	0.05877	0.04408	NA	NA
Gm6992	ENSMUSG00000112546	predicted gene 6992	2.1075	8.33765	4.79285	3.84865	2.74385	0.259554	2.24214	1.99713	0.956905	0.599919	1.9819	NS	NS	NS	NS	0.004783	0.09458	0.2622	0.628	0.2246	0.01401	0.1607	0.3733	NA	NA
Isg15	ENSMUSG00000035692	ISG15 ubiquitin-like modifier	1498.22	5915.79	4090.72	3286.25	4276.94	299.519	138.02	189.507	317.35	104.464	1.9818	1.4494	1.1335	1.5138	NS	9.747e-26	1.77e-14	2.126e-09	1.17e-15	0.004738	4.764e-24	4.161e-13	3.211e-08	1.392e-13	0.07874
Rgs1	ENSMUSG00000026358	regulator of G-protein signaling 1	333.176	1314.08	640.663	322.547	253.261	13.4696	159.637	20.3551	37.7913	26.503	1.9806	NS	NS	NS	1.0371	1.568e-28	1.579e-07	0.7744	0.03477	4.946e-09	9.371e-27	1.245e-06	0.8387	0.08202	7.454e-06
Gk	ENSMUSG00000025059	glycerol kinase	180.779	714.701	561.826	360.667	227.182	6.72834	67.5863	34.6025	13.5651	11.732	1.9801	1.6351	NS	NS	NS	1.993e-49	7.362e-34	9.651e-13	0.01995	0.007135	3.681e-47	9.758e-32	3.082e-11	0.05289	0.09793
Gm21188	ENSMUSG00000095609	predicted gene, 21188	146.503	578.736	413.956	236.64	151.386	16.4612	37.213	26.5774	18.5333	8.94505	1.9796	1.4963	NS	NS	NS	3.807e-37	1.306e-21	2.66e-05	0.7509	0.001248	3.846e-35	6.69e-20	0.000143	0.8258	0.03924
Ppa1	ENSMUSG00000020089	pyrophosphatase (inorganic) 1	570.328	2243.1	2119.72	1624.6	772.541	38.7685	185.431	63.6096	137.256	67.8722	1.9766	1.8948	1.5111	NS	NS	2.104e-38	2.139e-35	6.199e-23	0.004587	0.5875	2.205e-36	3.194e-33	1.09e-20	0.01616	0.8285
Lgals3bp	ENSMUSG00000033880	lectin, galactoside-binding, soluble, 3 binding protein	4808.05	18896.7	15055.5	9141.46	5329.34	83.0222	1469.8	868.416	584.303	187.467	1.9746	1.6467	NS	NS	NS	7.316e-64	6.151e-45	2.713e-15	0.2065	0.004999	2.289e-61	1.631e-42	1.365e-13	0.3233	0.08101
Itgae	ENSMUSG00000005947	integrin alpha E, epithelial-associated	260.802	1024.4	1047.43	480.028	384.952	17.1338	158.652	54.4174	51.3362	11.358	1.9717	2.005	NS	NS	NS	1.461e-28	1.794e-29	1.35e-06	0.001914	0.8483	8.803e-27	1.691e-27	1.002e-05	0.007892	0.9469
Tnf	ENSMUSG00000024401	tumor necrosis factor	370.259	1452.08	1041.96	483.773	380.022	15.7451	272.574	75.9299	66.8773	6.10037	1.9706	1.4924	NS	NS	NS	1.51e-21	5.706e-13	0.0681	0.8566	0.01966	5.427e-20	1.1e-11	0.1261	0.9027	0.1689
Xaf1	ENSMUSG00000040483	XIAP associated factor 1	678.654	2655.34	1769.24	1434.96	892.414	31.7604	109.551	107.2	118.25	52.3391	1.9683	1.3832	1.0785	NS	NS	8.123e-55	9.071e-28	2.652e-17	0.001899	2.761e-06	1.777e-52	7.695e-26	1.976e-15	0.007843	0.0009908
Tnfrsf8	ENSMUSG00000028602	tumor necrosis factor receptor superfamily, member 8	32.745	127.831	52.6376	20.361	24.2047	1.93204	70.4132	10.3329	3.74878	1.85142	1.9652	NS	NS	NS	NS	4.002e-05	0.1545	0.1905	0.386	0.007209	0.0001936	0.2394	0.2901	0.5145	0.09826
Ankrd22	ENSMUSG00000024774	ankyrin repeat domain 22	9.16398	35.7218	13.597	11.688	5.62322	1.36768	14.7321	1.83416	1.68088	0.79574	1.9643	NS	NS	NS	NS	3.26e-05	0.2478	0.5199	0.1899	0.002604	0.0001608	0.35	0.6304	0.3037	0.05786
Gla	ENSMUSG00000031266	galactosidase, alpha	179.297	698.894	467.266	245.228	171.877	6.40791	100.38	55.5008	23.8503	9.78626	1.9628	1.3818	NS	NS	NS	1.027e-23	2.049e-12	0.02419	0.7463	0.002483	4.372e-22	3.649e-11	0.05376	0.822	0.0564
Itgam	ENSMUSG00000030786	integrin alpha M	358.26	1394.95	764.283	392.465	302.114	16.7673	285.03	105.448	36.9929	24.1959	1.961	1.0939	NS	NS	NS	1.31e-17	2.022e-06	0.5707	0.2888	0.0001464	3.286e-16	1.261e-05	0.6746	0.4153	0.01196
Psmb9	ENSMUSG00000096727	proteasome (prosome, macropain) subunit, beta type 9 (large multifunctional peptidase 2)	2743.95	10682.9	10900.8	7908.24	3882.33	127.018	1196.76	440.43	475.372	223.049	1.9608	1.99	1.527	NS	NS	4.048e-46	1.91e-47	1.401e-28	0.0002864	0.8316	6.61e-44	5.401e-45	4.143e-26	0.001621	0.9398
Enc1	ENSMUSG00000041773	ectodermal-neural cortex 1	557.313	2167.52	1793.96	995.665	606.467	20.4703	297.036	146.097	72.8543	50.2256	1.9591	1.6866	NS	NS	NS	1.428e-30	4.865e-23	1.179e-06	0.4842	0.1068	1.005e-28	2.906e-21	8.843e-06	0.607	0.3942
Angptl4	ENSMUSG00000002289	angiopoietin-like 4	455.644	1771.52	1011.29	808.061	538.132	80.9938	116.103	199.389	54.0163	64.4171	1.9588	1.1496	NS	NS	NS	2.027e-13	1.672e-05	0.00204	0.3691	0.002327	3.327e-12	8.54e-05	0.006475	0.499	0.05465
Trim30a	ENSMUSG00000030921	tripartite motif-containing 30A	2513.37	9769.48	6138.37	3856.58	2127.74	150.308	474.59	326.053	404.581	166.642	1.9585	1.2883	NS	NS	NS	1.331e-42	2.441e-19	1.759e-05	0.09556	2.706e-06	1.84e-40	1.007e-17	9.879e-05	0.1801	0.0009908
Gm50276	ENSMUSG00000117941	predicted gene, 50276	5.11632	19.7492	15.9163	14.2658	6.37052	0.579564	2.32982	3.4167	1.76343	0.924251	1.9553	1.6967	1.5077	NS	NS	4.84e-06	9.4e-05	0.0008884	0.4044	0.4685	2.798e-05	0.0004034	0.003156	0.5334	0.7562
Mgam	ENSMUSG00000068587	maltase-glucoamylase	34.1154	133.611	86.1277	91.5153	21.1971	6.5014	15.5986	6.55113	3.23647	4.7159	1.955	1.3258	1.4082	NS	NS	6.936e-14	5.807e-07	1.596e-07	0.01468	0.01108	1.199e-12	4.048e-06	1.483e-06	0.04127	0.1259
Hspa1a	ENSMUSG00000091971	heat shock protein 1A	21.8956	85.2609	77.0904	20.7691	20.0682	1.22381	33.5577	8.06553	4.58509	5.2912	1.9523	1.8168	NS	NS	NS	4.29e-06	1.972e-05	0.7919	0.7819	0.7403	2.502e-05	9.909e-05	0.8515	0.8484	0.9036
Gm16315	ENSMUSG00000090230	predicted gene 16315	1.6618	6.3907	4.26388	2.68007	3.04185	0.725882	1.66067	1.54687	1.17114	0.909913	1.9465	NS	NS	NS	NS	0.01498	0.09964	0.4826	0.2913	0.4049	0.03745	0.1675	NA	NA	NA
Il23r	ENSMUSG00000049093	interleukin 23 receptor	5.86765	22.4929	9.70145	4.3131	4.83347	0.680481	6.13885	1.66798	1.0441	0.653668	1.9413	NS	NS	NS	NS	3.976e-05	0.1679	0.4276	0.6445	0.005571	0.0001924	0.2561	0.5459	0.7435	NA
Gm15657	ENSMUSG00000090214	predicted gene 15657	1.89435	7.08628	6.61702	5.42985	2.3835	0.396657	1.4401	1.50533	1.91515	0.404822	1.9394	1.784	NS	NS	NS	0.005027	0.01064	0.02596	0.7109	0.785	0.01465	0.0258	0.05684	NA	NA
Cfap77	ENSMUSG00000079502	cilia and flagella associated protein 77	11.2259	42.562	48.9479	26.6373	11.6772	1.36718	8.14714	4.00331	5.92416	1.78575	1.9339	2.1323	1.2489	NS	NS	8.376e-08	2.957e-09	0.001038	0.8035	0.5335	6.578e-07	3.146e-08	0.003613	0.8639	0.7947
Mcub	ENSMUSG00000027994	mitochondrial calcium uniporter dominant negative beta subunit	128.714	490.523	439.814	241.386	139.33	7.05958	45.5522	14.57	29.7054	14.0214	1.9303	1.7721	NS	NS	NS	4.987e-27	6.3e-23	1.028e-06	0.5638	0.3602	2.656e-25	3.711e-21	7.807e-06	0.6788	0.6796
Anxa4	ENSMUSG00000029994	annexin A4	1027.99	3901.39	2896.14	1309.41	981.236	33.3176	191.133	231.154	143.02	47.1664	1.9242	1.4943	NS	NS	NS	9.501e-44	5.449e-27	0.01328	0.635	0.001814	1.399e-41	4.344e-25	0.03245	0.7361	0.04758
Tap1	ENSMUSG00000037321	transporter 1, ATP-binding cassette, sub-family B (MDR/TAP)	4856.83	18385.6	18181.4	13659.4	6476.04	261.745	796.536	934.355	602.506	211.058	1.9202	1.9043	1.4916	NS	NS	8.573e-83	1.93e-81	1.473e-50	3.32e-05	0.8722	4.292e-80	1.204e-78	1.089e-47	0.000255	0.9556
Fosl2	ENSMUSG00000029135	fos-like antigen 2	541.042	2048.6	1292.7	709.57	479.168	24.133	401.705	70.054	61.2892	38.9935	1.9202	1.2567	NS	NS	NS	6.867e-22	3.367e-10	0.05358	0.3798	0.0008388	2.55e-20	4.247e-09	0.1036	0.509	0.03211
Mpo	ENSMUSG00000009350	myeloperoxidase	617.977	2337.45	2223.95	1358.09	984.682	102.183	386.667	424.004	217.245	215.53	1.9194	1.8476	1.1358	NS	NS	2.097e-07	5.853e-07	0.002155	0.06955	0.8458	1.548e-06	4.073e-06	0.006793	0.1417	0.9456
Itga5	ENSMUSG00000000555	integrin alpha 5 (fibronectin receptor alpha)	638.48	2410.63	1722.47	1137.77	865.486	12.0031	590.43	172.411	22.5338	64.4574	1.9166	1.4319	NS	NS	NS	1.16e-18	4.638e-11	0.0001345	0.04459	0.02516	3.208e-17	6.732e-10	0.0006062	0.09986	0.1937
Stra6	ENSMUSG00000032327	stimulated by retinoic acid gene 6	90.4895	340.669	251.808	104.972	72.7711	3.18102	10.6393	10.9868	10.7772	4.86198	1.9099	1.4798	NS	NS	NS	7.197e-48	1.558e-28	0.1706	0.02959	0.0003461	1.247e-45	1.4e-26	0.2655	0.07245	0.01925
Mirt2	ENSMUSG00000115946	myocardial infraction associated transcript 2	23.516	89.1046	40.2231	53.5172	15.8775	5.76188	14.5855	3.08759	5.20664	3.31897	1.9071	NS	1.1856	NS	1.1479	6.491e-09	0.02528	0.0004861	0.1062	0.0003308	5.998e-08	0.05358	0.001867	0.1951	0.019
Gm8141	ENSMUSG00000100025	predicted gene 8141	15.6121	58.0706	53.1811	26.1653	27.9059	2.71351	5.27995	4.53133	3.20604	4.45075	1.9057	1.7874	NS	NS	NS	2.995e-11	5.826e-10	0.01335	0.007699	0.6385	3.763e-10	6.976e-09	0.03261	0.02457	0.8568
Ifi27l2a	ENSMUSG00000079017	interferon, alpha-inducible protein 27 like 2A	2265.74	8476.7	7021.06	4062.67	2075.7	180.615	740.473	318.255	588.851	188.409	1.9035	1.6316	NS	NS	NS	7.77e-24	6.301e-18	8.681e-06	0.5024	0.1498	3.347e-22	2.231e-16	5.242e-05	0.6229	0.4659
Gm49890	ENSMUSG00000117123	predicted gene, 49890	6.12255	22.3476	15.5921	25.28	17.0976	1.78168	2.84406	2.20865	4.92181	6.05605	1.8998	1.3925	2.0517	1.5054	NS	0.0002061	0.007623	7.475e-05	0.003738	0.2811	0.0008517	0.01949	0.0003618	0.01367	0.6073
Cdkn2a	ENSMUSG00000044303	cyclin dependent kinase inhibitor 2A	49.3507	183.664	162.598	76.1575	55.3539	3.95498	15.7432	10.2291	7.89759	3.0642	1.8989	1.7198	NS	NS	NS	3.677e-26	1.833e-21	0.001797	0.4352	0.271	1.858e-24	9.19e-20	0.005809	0.562	0.5969
Parp9	ENSMUSG00000022906	poly (ADP-ribose) polymerase family, member 9	1536.59	5716.71	4812.63	3553.47	1955.12	75.2732	187.339	103.805	307.426	48.7392	1.8957	1.6474	1.2084	NS	NS	6.385e-73	2.022e-55	2.263e-30	0.0009945	0.01709	2.767e-70	7.029e-53	7.63e-28	0.004579	0.1574
Pnp2	ENSMUSG00000068417	purine-nucleoside phosphorylase 2	17.4171	65.0331	59.2164	53.2315	42.0351	1.7823	8.91381	4.53206	4.24891	5.40145	1.8949	1.7667	1.6254	1.2372	NS	1.516e-12	5.76e-11	4.871e-09	7.517e-06	0.5855	2.242e-11	8.259e-10	6.751e-08	6.893e-05	0.8271
Atp10a	ENSMUSG00000025324	ATPase, class V, type 10A	167.802	622.458	447.907	240.008	168.149	9.70819	119.498	45.9023	9.49584	9.73287	1.8895	1.4163	NS	NS	NS	1.523e-19	1.47e-11	0.01635	0.992	0.02123	4.601e-18	2.307e-10	0.03874	0.9952	0.1766
Gm7776	ENSMUSG00000100018	predicted gene 7776	2.39635	8.8142	8.88005	5.9406	3.64685	0.617111	1.79286	0.729116	1.44031	1.48393	1.8894	1.9407	NS	NS	NS	0.002251	0.001692	0.03114	0.4598	0.9184	0.007239	0.005271	0.06609	0.5849	NA
Gm38247	ENSMUSG00000104166	predicted gene, 38247	1.272	4.64982	6.5119	1.21158	1.4164	0.256867	0.416794	1.0533	0.446253	0.519209	1.885	2.36	NS	NS	NS	0.0172	0.002289	0.9917	0.7409	0.427	0.04208	0.006865	NA	NA	NA
Steap2	ENSMUSG00000015653	six transmembrane epithelial antigen of prostate 2	47.7752	176.419	85.7186	30.6507	26.5293	1.58326	48.0821	12.4865	3.45151	6.62291	1.882	NS	NS	NS	1.0398	1.468e-08	0.01244	0.07219	0.02057	0.001493	1.292e-07	0.02946	0.1324	0.05419	0.04215
Slc2a6	ENSMUSG00000036067	solute carrier family 2 (facilitated glucose transporter), member 6	311.31	1148.46	727.528	325.363	233.18	18.7819	210.675	88.5267	17.6409	14.3829	1.8819	1.225	NS	NS	NS	1.878e-20	1.818e-09	0.7602	0.04527	0.001101	6.167e-19	1.994e-08	0.8279	0.1012	0.03622
Frzb	ENSMUSG00000027004	frizzled-related protein	688.497	2535.77	1808.73	1008.71	727.629	27.4756	216.287	162.803	60.632	37.8106	1.8803	1.3932	NS	NS	NS	9.769e-42	1.451e-23	9.631e-05	0.5759	0.0004018	1.295e-39	9.185e-22	0.0004535	0.6888	0.02077
Gm46519	ENSMUSG00000115969	predicted gene, 46519	6.31005	23.3975	14.845	6.14825	2.0876	1.63444	2.90353	2.0896	1.77872	0.828839	1.8783	1.185	NS	-1.6453	NS	1.878e-05	0.009127	0.8103	0.009841	0.08235	9.692e-05	0.02271	0.8656	0.02992	0.3504
Spon1	ENSMUSG00000038156	spondin 1, (f-spondin) extracellular matrix protein	360.097	1322.24	901.095	360.016	243.891	36.4743	216.366	122.791	33.8328	22.5837	1.8773	1.3246	NS	NS	NS	8.667e-17	4.615e-09	0.9973	0.01457	0.01368	2.005e-15	4.764e-08	0.9978	0.04104	0.1398
Gm7614	ENSMUSG00000113168	predicted gene 7614	3.6119	13.0588	16.8099	11.6943	10.1027	0.366972	2.01738	2.44557	2.86399	3.01958	1.8772	2.241	1.7143	1.4152	NS	0.0004571	2.248e-05	0.002026	0.00995	0.4097	0.001741	0.0001115	0.006442	0.03016	0.7151
Lin28a	ENSMUSG00000050966	lin-28 homolog A (C. elegans)	13.5023	50.0699	35.1755	30.8961	13.6834	2.9673	5.9764	4.39146	4.71642	1.43504	1.877	1.3788	1.1499	NS	NS	3.486e-09	2.187e-05	0.0006672	0.9174	0.08402	3.347e-08	0.0001087	0.002455	0.9445	0.3523
Serpinb9	ENSMUSG00000045827	serine (or cysteine) peptidase inhibitor, clade B, member 9	1339.81	4920.06	3609.17	2277.59	1398.06	28.8375	370.86	184.202	164.85	53.5054	1.8763	1.4298	NS	NS	NS	6.724e-59	7.808e-35	6.005e-11	0.6012	0.0001055	1.629e-56	1.111e-32	1.282e-09	0.7093	0.009982
Gm7676	ENSMUSG00000068631	predicted gene 7676	2.27425	8.39125	5.23845	3.32502	1.09567	0.62469	2.46121	2.35037	1.44102	0.513658	1.8761	NS	NS	NS	NS	0.01744	0.1718	0.4577	0.3066	0.298	0.04258	0.2609	0.574	NA	NA
Gm13292	ENSMUSG00000082424	predicted gene 13292	4.73698	17.167	13.5919	10.8076	8.11973	1.07945	1.71277	1.67085	1.88605	0.998112	1.8726	1.5169	1.1367	NS	NS	1.533e-05	0.0006236	0.01671	0.1048	0.3265	8.063e-05	0.002174	0.03944	0.1932	0.6503
Fcrlb	ENSMUSG00000070524	Fc receptor-like B	27.2057	99.838	48.598	26.1203	27.9627	2.27366	22.0869	9.98193	0.892708	2.27089	1.8696	NS	NS	NS	1.0297	7.873e-10	0.007296	0.8435	0.8913	0.000478	8.243e-09	0.01878	0.8903	0.9267	0.02283
U90926	ENSMUSG00000029409	cDNA sequence U90926	1.90372	6.9857	2.12398	1.68568	1.01653	0.575956	1.44064	0.744956	0.663432	0.350228	1.8696	NS	NS	NS	NS	0.01377	0.8435	0.8205	0.4277	0.02573	0.03485	0.8903	NA	NA	NA
Ddx60	ENSMUSG00000037921	DExD/H box helicase 60	350.403	1281.24	666.173	696.231	345.783	38.1341	142.358	80.4681	52.4352	44.9019	1.8693	NS	NS	NS	NS	5.939e-19	1.116e-05	3.063e-06	0.9361	6.636e-06	1.686e-17	5.937e-05	2.093e-05	0.9573	0.001803
Pik3r6	ENSMUSG00000046207	phosphoinositide-3-kinase regulatory subunit 5	141.177	516.072	369.288	218.451	137.844	13.2268	83.0067	55.9311	33.9212	6.19119	1.8677	1.3878	NS	NS	NS	4.155e-15	6.222e-09	0.01017	0.8835	0.04052	8.218e-14	6.304e-08	0.02585	0.9219	0.2471
Loxl2	ENSMUSG00000034205	lysyl oxidase-like 2	107.573	392.868	207.84	98.8058	92.826	2.83643	128.287	33.6532	12.0406	7.95349	1.8676	NS	NS	NS	NS	1.137e-09	0.002076	0.704	0.4837	0.002565	1.164e-08	0.006308	0.7852	0.6065	0.05738
Asprv1	ENSMUSG00000033508	aspartic peptidase, retroviral-like 1	211.478	771.955	366.553	225.174	169.401	15.6449	432.563	78.282	24.3066	4.2542	1.8675	NS	NS	NS	NS	0.000216	0.1164	0.8593	0.5279	0.03317	0.0008889	0.1904	0.9021	0.6462	0.2222
Gm41750	ENSMUSG00000118370	predicted gene, 41750	7.12918	25.7429	17.2694	20.7428	6.74575	1.57345	4.60054	2.12104	2.80692	0.751814	1.8662	1.261	1.5516	NS	NS	2.091e-06	0.001931	0.0001605	0.9302	0.08445	1.294e-05	0.005914	0.0007075	0.9532	0.3531
Plet1os	ENSMUSG00000101304	placenta expressed transcript 1, opposite strand	1.67115	6.13192	3.64187	2.67267	0.895775	0.300813	0.600602	0.637077	0.988466	0.360733	1.8652	NS	NS	NS	NS	0.01045	0.13	0.5714	0.372	0.266	0.02758	0.2081	NA	NA	NA
Foxh1	ENSMUSG00000033837	forkhead box H1	13.4939	48.659	68.5229	68.7241	31.8664	2.0374	4.46278	9.46883	9.01479	5.34628	1.8641	2.3472	2.3736	1.2412	NS	6.924e-09	1.491e-13	1.653e-13	0.0001735	0.08425	6.375e-08	3.136e-12	6.018e-12	0.001057	0.3527
Gm7466	ENSMUSG00000117359	predicted gene 7466	1.5708	5.4629	4.03613	2.53072	2.30442	0.692136	1.74521	0.681926	0.61976	0.243964	1.8593	NS	NS	NS	NS	0.0189	0.07943	0.4856	0.4847	0.5245	0.04567	0.1392	NA	NA	NA
Ms4a4d	ENSMUSG00000024678	membrane-spanning 4-domains, subfamily A, member 4D	277.819	1003.6	715.185	407.92	239.398	7.75957	57.9277	55.6025	38.7864	12.9476	1.8537	1.3628	NS	NS	NS	3.451e-39	1.028e-21	0.0001541	0.1441	0.0003929	3.811e-37	5.316e-20	0.0006826	0.2465	0.02076
Gpx3	ENSMUSG00000018339	glutathione peroxidase 3	3286.81	11851.5	8095.84	3567.12	3061.62	336.026	2260.06	1571.81	295.574	223.267	1.8504	1.3005	NS	NS	NS	1.715e-13	2.235e-07	0.6383	0.6839	0.02845	2.833e-12	1.708e-06	0.7316	0.7745	0.2054
Pla2g7	ENSMUSG00000023913	phospholipase A2, group VII (platelet-activating factor acetylhydrolase, plasma)	2041.99	7343.53	4792.69	2701.31	1831.96	73.3566	1021.83	552.267	253.846	161.528	1.8465	1.231	NS	NS	NS	5.152e-22	1.308e-10	0.03549	0.4158	0.001281	1.941e-20	1.763e-09	0.07354	0.5438	0.03968
Fblim1	ENSMUSG00000006219	filamin binding LIM protein 1	194.726	700.152	579.673	364.972	229.819	8.5068	75.7843	77.5219	22.8755	12.4556	1.846	1.5731	NS	NS	NS	5.746e-25	1.807e-18	7.468e-07	0.1952	0.1189	2.647e-23	6.843e-17	5.85e-06	0.3098	0.4145
Eif2ak2	ENSMUSG00000024079	eukaryotic translation initiation factor 2-alpha kinase 2	779.994	2800.62	1875.59	1667.88	1092.63	48.3123	284.349	84.3295	158.467	120.897	1.8448	1.2665	1.0954	NS	NS	1.701e-28	3.24e-14	5.951e-11	0.003525	0.0004847	1.011e-26	7.437e-13	1.272e-09	0.01306	0.02302
Cstb	ENSMUSG00000005054	cystatin B	610.867	2185.66	1661.79	781.122	693.422	17.2763	285.672	168.895	58.1932	27.4966	1.8391	1.4439	NS	NS	NS	2.568e-27	2.105e-17	0.0397	0.2892	0.01911	1.397e-25	6.987e-16	0.08072	0.4157	0.1664
Clec2f	ENSMUSG00000089728	C-type lectin domain family 2, member f	2.05048	7.49287	13.2526	15.155	7.43388	0.485271	1.45854	2.80695	1.83451	0.722158	1.8391	2.6146	2.821	1.8365	NS	0.002206	6.246e-06	1.421e-06	0.00224	0.07628	0.007114	3.506e-05	1.049e-05	0.008999	NA
Tmprss6	ENSMUSG00000016942	transmembrane serine protease 6	8.2782	29.9552	17.5855	12.2929	7.83143	1.0464	5.79861	2.15735	2.97041	1.29304	1.8388	1.0928	NS	NS	NS	2.079e-06	0.006645	0.1523	0.8265	0.03573	1.289e-05	0.01737	0.2425	0.8808	0.2314
Dnah10	ENSMUSG00000038011	dynein, axonemal, heavy chain 10	6.89468	24.7793	23.7627	7.2911	6.0402	1.95726	7.32559	2.32168	1.88159	1.26305	1.8383	1.7713	NS	NS	NS	0.0001205	0.0002229	0.9316	0.6655	0.877	0.0005236	0.0008717	0.9531	0.7596	0.9576
Olfm4	ENSMUSG00000022026	olfactomedin 4	88.2789	315.682	154.897	133.215	72.3869	18.2231	69.2879	12.8189	12.0837	10.2355	1.8377	NS	NS	NS	1.025	8.795e-10	0.007262	0.05456	0.3398	0.0005584	9.148e-09	0.01871	0.1051	0.4697	0.02471
Hif1a	ENSMUSG00000021109	hypoxia inducible factor 1, alpha subunit	1700.27	6073.19	3826.51	1769.41	1479.89	74.8597	1077.88	352.064	120.81	75.4085	1.8366	1.1702	NS	NS	NS	1.013e-23	1.631e-10	0.7581	0.2756	0.0002628	4.329e-22	2.162e-09	0.8261	0.4014	0.01663
Gm6474	ENSMUSG00000114023	predicted gene 6474	4.8036	16.8093	19.2479	11.7278	14.5796	1.79348	3.20177	2.24371	3.28961	2.95656	1.8354	2.0195	1.31	1.5877	NS	0.0002979	6.321e-05	0.01459	0.001982	0.6735	0.00118	0.0002821	0.03513	0.008133	0.8714
Gm15484	ENSMUSG00000081865	predicted gene 15484	6.87102	24.1566	19.3535	17.3426	16.0694	1.47029	3.69485	2.74985	2.67782	2.53894	1.8293	1.5121	1.3387	1.1929	NS	4.993e-06	0.0002095	0.001628	0.004038	0.3643	2.88e-05	0.0008259	0.005328	0.01459	0.6824
Coro2a	ENSMUSG00000028337	coronin, actin binding protein 2A	254.065	903.426	776.112	443.225	314.728	15.8982	64.1653	68.8023	36.7927	23.0562	1.8289	1.6103	NS	NS	NS	6.008e-32	4.994e-25	5.033e-07	0.05592	0.1505	4.589e-30	3.472e-23	4.094e-06	0.1193	0.4668
Stfa2l1	ENSMUSG00000059657	stefin A2 like 1	65.3061	231.95	204.732	195.423	65.1638	9.47682	17.8818	10.6559	27.4959	8.129	1.8289	1.6481	1.5856	NS	NS	3.696e-16	2.568e-13	3.373e-12	0.9509	0.4003	8.015e-15	5.247e-12	9.437e-11	0.9673	0.7081
Gvin-ps1	ENSMUSG00000086513	GTPase, very large interferon inducible, pseudogene 1	257.642	913.994	629.509	612.392	219.095	45.7837	220.16	74.3496	142.861	55.8121	1.8263	1.2887	1.2472	NS	NS	5.735e-05	0.00455	0.00608	0.6112	0.2353	0.000267	0.0125	0.01666	0.7173	0.5624
Fabp3	ENSMUSG00000028773	fatty acid binding protein 3, muscle and heart	2.76717	9.78255	2.58928	2.24257	2.46477	0.683066	3.19687	0.516908	0.854694	0.33641	1.8255	NS	NS	NS	NS	0.005974	0.9209	0.7242	0.8492	0.005772	0.017	0.9459	NA	NA	NA
Fth1-ps	ENSMUSG00000084289	ferritin heavy polypeptide 1, pseudogene	3.20475	11.2275	7.3109	5.54293	7.76523	1.08751	1.78844	2.1537	1.35858	1.93197	1.825	NS	NS	NS	NS	0.002657	0.04938	0.207	0.04387	0.2782	0.008341	0.09418	0.3094	0.09864	NA
Gm21860	ENSMUSG00000095366	predicted gene, 21860	12.8054	44.9487	39.436	19.0126	6.65173	2.16464	7.97761	3.7848	7.35615	1.30802	1.8195	1.6296	NS	NS	NS	2.018e-05	0.0001465	0.1678	0.07657	0.6357	0.0001034	0.0006004	0.2619	0.1522	0.8551
Ifit1bl2	ENSMUSG00000067297	interferon induced protein with tetratricopeptide repeats 1B like 2	41.9517	147.785	88.7034	86.7292	44.6327	5.86236	14.5161	4.92519	7.39874	5.36522	1.8187	1.0877	1.0347	NS	NS	2.405e-18	3.642e-07	2.416e-06	0.5887	0.0001993	6.428e-17	2.655e-06	1.687e-05	0.6989	0.01424
Gm10053	ENSMUSG00000058927	predicted gene 10053	1.85577	6.68345	4.91433	3.75093	0.656325	0.343074	1.11775	0.59633	1.84891	0.379124	1.8174	NS	NS	NS	NS	0.009985	0.05328	0.2879	0.1656	0.4912	0.0265	0.1002	NA	NA	NA
Pstpip2	ENSMUSG00000025429	proline-serine-threonine phosphatase-interacting protein 2	349.788	1232.76	955.196	530.237	296.251	10.1274	175.444	52.6488	59.2954	12.2804	1.8166	1.4485	NS	NS	NS	2.545e-25	1.321e-16	0.0007974	0.1788	0.03299	1.207e-23	4.067e-15	0.002868	0.2903	0.2218
Kctd19	ENSMUSG00000051648	potassium channel tetramerisation domain containing 19	23.6574	83.3302	65.1116	42.344	19.2271	1.91296	9.16092	3.93393	6.68739	1.88922	1.8151	1.4628	NS	NS	NS	2.224e-13	5.804e-09	0.002248	0.2545	0.1174	3.621e-12	5.932e-08	0.007035	0.3777	0.4121
Fcgr3	ENSMUSG00000059498	Fc receptor, IgG, low affinity III	1632.26	5743.19	4580.59	2576.56	1612.82	23.3853	146.009	256.845	276.676	145.726	1.8149	1.4886	NS	NS	NS	5.17e-37	2.047e-25	4.527e-06	0.9019	0.02177	5.2e-35	1.447e-23	2.943e-05	0.9341	0.1792
Ly6e	ENSMUSG00000022587	lymphocyte antigen 6 complex, locus E	14977.6	52655.1	46487.6	30953.6	19253.3	927.593	2221.7	2762.23	2326.86	1359.36	1.8138	1.634	1.0473	NS	NS	4.153e-43	2.613e-35	1.948e-15	0.006009	0.1723	5.998e-41	3.848e-33	1.02e-13	0.02014	0.4937
Vnn3	ENSMUSG00000020010	vanin 3	10.3951	36.748	24.2469	15.1043	11.8159	1.15115	6.19558	4.63693	1.46454	0.877663	1.812	1.2121	NS	NS	NS	1.416e-07	0.0006406	0.1586	0.7033	0.05482	1.074e-06	0.002228	0.2502	0.7901	0.2866
Gm7204	ENSMUSG00000048164	predicted pseudogene 7204	4.14005	14.796	9.5522	4.8129	5.7985	0.727702	3.68028	1.30971	1.42422	1.11389	1.812	NS	NS	NS	NS	0.0005652	0.02408	0.6565	0.4552	0.2137	0.002105	0.05152	0.7464	0.5803	NA
Slc7a11	ENSMUSG00000027737	solute carrier family 7 (cationic amino acid transporter, y+ system), member 11	384.098	1349.28	886.687	335.03	311.668	28.4549	155.1	75.8362	29.5901	19.0521	1.8115	1.2065	NS	NS	NS	4.026e-27	8.284e-13	0.2341	0.07851	0.0002744	2.155e-25	1.549e-11	0.3413	0.1551	0.01703
Gm12989	ENSMUSG00000083678	predicted gene 12989	5.20675	18.3317	20.9033	12.6414	10.3973	0.465705	4.3105	0.920953	1.44284	1.98277	1.8081	1.9993	1.3054	NS	NS	3.849e-05	4.597e-06	0.00532	0.0452	0.6009	0.0001868	2.659e-05	0.01482	0.101	0.8357
Casc1	ENSMUSG00000043541	cancer susceptibility candidate 1	17.9318	62.9423	14.7354	15.5331	14.3558	3.08235	11.9017	2.97306	1.91441	3.73824	1.8052	NS	NS	NS	2.0578	1.248e-06	0.5333	0.6425	0.4622	8.769e-08	8.065e-06	0.6369	0.735	0.5872	9.362e-05
Il12b	ENSMUSG00000004296	interleukin 12b	53.3799	187.127	110.944	46.8276	68.4737	4.31236	27.5623	11.0968	4.02613	12.4648	1.805	1.0583	NS	NS	NS	3.859e-13	2.778e-05	0.481	0.1466	0.00197	6.128e-12	0.0001349	0.5957	0.2499	0.04977
Chl1	ENSMUSG00000030077	cell adhesion molecule L1-like	28.0107	97.6985	64.7712	17.8748	19.9627	2.98424	17.3184	4.46696	1.91246	4.94388	1.8047	1.2161	NS	NS	NS	4.872e-09	0.0001021	0.0631	0.1828	0.04638	4.589e-08	0.000434	0.1185	0.2952	0.2638
Phf11b	ENSMUSG00000091649	PHD finger protein 11B	551.115	1921.67	1301.16	699.641	451.839	13.1824	63.0265	45.0493	70.0489	18.1879	1.802	1.239	NS	NS	NS	4.894e-55	1.16e-26	0.003905	0.01549	7.158e-07	1.081e-52	9.01e-25	0.01134	0.04318	0.0003828
Anpep	ENSMUSG00000039062	alanyl (membrane) aminopeptidase	1224.4	4267.11	3995.51	1834.35	1509.66	60.5815	214.34	178.941	168.338	83.8268	1.8011	1.7064	NS	NS	NS	1.477e-45	4.881e-41	5.502e-06	0.01861	0.453	2.328e-43	1.015e-38	3.507e-05	0.05004	0.7448
Gm42462	ENSMUSG00000104728	predicted gene 42462	7.9608	28.1764	11.2802	5.74495	3.79212	1.62007	10.9015	2.02536	0.9196	0.369677	1.801	NS	NS	NS	NS	0.0003007	0.3253	0.4573	0.06295	0.008432	0.00119	0.4332	0.5737	0.1311	0.1074
Etv4	ENSMUSG00000017724	ets variant 4	8.34527	29.2776	22.0904	16.7612	6.84192	0.700702	2.56374	1.88892	3.98432	1.00117	1.8006	1.3847	NS	NS	NS	3.531e-07	0.0001326	0.01149	0.5315	0.1793	2.501e-06	0.0005487	0.02863	0.6497	0.5018
Fstl3	ENSMUSG00000020325	follistatin-like 3	29.8937	103.181	71.6434	48.6142	42.8141	5.09348	22.0083	10.1235	7.79312	4.97026	1.7871	1.2685	NS	NS	NS	1.069e-08	6.025e-05	0.03969	0.1149	0.08399	9.567e-08	0.0002702	0.08072	0.2072	0.3523
Ms4a4c	ENSMUSG00000024675	membrane-spanning 4-domains, subfamily A, member 4C	1533.05	5285.07	3473.69	1821.52	1114.7	100.87	386.23	175.121	165.258	42.5104	1.7857	1.1798	NS	NS	NS	1.226e-39	3.568e-18	0.07014	0.0007867	7.229e-06	1.41e-37	1.307e-16	0.1293	0.003771	0.001913
Gbp9	ENSMUSG00000029298	guanylate-binding protein 9	2030.28	6990.5	5592.38	3854.69	1539.61	187.451	766.259	404.264	424.509	189.347	1.7836	1.4617	NS	NS	NS	5.201e-20	6.152e-14	2.146e-06	0.0414	0.09782	1.634e-18	1.369e-12	1.515e-05	0.09426	0.3788
Cgas	ENSMUSG00000032344	cyclic GMP-AMP synthase	172.59	592.26	565.337	529.757	331.575	6.84389	46.3928	28.5813	24.0334	14.3249	1.7825	1.7126	1.6154	NS	NS	4.55e-47	2.227e-43	9.102e-38	1.142e-13	0.5498	7.65e-45	5.429e-41	4.069e-35	8.033e-12	0.8052
Gm44751	ENSMUSG00000109244	predicted gene 44751	180.695	621.721	473.986	218.237	155.949	9.38102	30.4275	45.5911	30.5777	24.7361	1.7822	1.3931	NS	NS	NS	2.499e-20	6.294e-13	0.1847	0.2725	0.03997	8.088e-19	1.199e-11	0.283	0.3981	0.2451
Tor3a	ENSMUSG00000060519	torsin family 3, member A	1368.15	4696.01	3684.2	2003.66	1465.76	58.7819	137.065	150.546	147.784	78.3914	1.7788	1.4287	NS	NS	NS	2.02e-61	3.893e-40	4.596e-07	0.366	0.001035	5.549e-59	7.717e-38	3.777e-06	0.4961	0.03523
F13a1	ENSMUSG00000039109	coagulation factor XIII, A1 subunit	285.787	978.534	366.1	451.647	272.939	10.1923	354.327	38.4065	46.6462	27.5382	1.7756	NS	NS	NS	1.4173	3.168e-09	0.2343	0.02861	0.8259	2.237e-06	3.056e-08	0.3342	0.06152	0.8803	0.0009101
Mfsd2a	ENSMUSG00000028655	major facilitator superfamily domain containing 2A	22.023	75.298	58.8346	26.0666	13.8466	1.49609	17.7165	5.50637	3.72957	2.85897	1.7747	1.4292	NS	NS	NS	9.911e-09	4.954e-06	0.5183	0.09096	0.2347	8.911e-08	2.843e-05	0.629	0.1734	0.5617
Clcn7	ENSMUSG00000036636	chloride channel, voltage-sensitive 7	1321.49	4521.06	3476.8	1924.27	1500.24	33.1219	711.672	338.071	98.9684	31.0597	1.7743	1.3958	NS	NS	NS	2.25e-27	1.585e-17	0.0009928	0.2662	0.02034	1.239e-25	5.351e-16	0.003476	0.3908	0.1723
Ifi27l2b	ENSMUSG00000021208	interferon, alpha-inducible protein 27 like 2B	2.388	7.9806	6.64602	6.3182	2.16872	1.30137	0.784011	0.964683	1.89189	0.278851	1.7715	1.5127	NS	NS	NS	0.006064	0.0212	0.05609	0.9422	0.6395	0.01722	0.04626	0.1076	0.9617	NA
9830107B12Rik	ENSMUSG00000073386	RIKEN cDNA 9830107B12 gene	15.0889	52.257	35.7972	22.0662	7.64847	1.98799	4.83485	3.69134	2.69511	0.697808	1.7698	1.2321	NS	-1.0132	NS	7.628e-11	1.114e-05	0.08252	0.004693	0.02735	9.107e-10	5.928e-05	0.1477	0.01644	0.201
Gm5049	ENSMUSG00000102399	predicted gene 5049	2.7925	9.88782	5.10705	7.74783	2.55105	1.10598	1.59996	0.684772	2.60686	1.19239	1.7695	NS	NS	NS	NS	0.006933	0.2393	0.03822	0.6227	0.1201	0.01937	0.34	0.07821	0.7264	NA
Rpl12-ps1	ENSMUSG00000080054	ribosomal protein L12, pseudogene 1	1.89365	6.37828	2.867	5.05593	3.22283	0.201661	0.610218	1.25098	0.917194	1.36382	1.7693	NS	NS	NS	NS	0.01415	0.5116	0.06	0.3238	0.06967	0.03565	0.6172	NA	NA	NA
Samhd1	ENSMUSG00000027639	SAM domain and HD domain, 1	12492.5	42574.3	38747.9	24447.6	10294.5	512.242	1861.28	884.144	2327.43	447.864	1.7689	1.633	NS	NS	NS	1.759e-54	1.084e-46	1.836e-17	0.01434	0.2322	3.775e-52	2.985e-44	1.4e-15	0.04053	0.5596
Mefv	ENSMUSG00000022534	Mediterranean fever	307.319	1045.74	617.181	320.35	205.916	17.8429	209.976	57.1666	31.9494	15.2713	1.7659	1.0066	NS	NS	NS	8.452e-17	2.288e-06	0.7962	0.008122	0.000314	1.963e-15	1.407e-05	0.855	0.02569	0.01853
Gvin-ps7	ENSMUSG00000063286	GTPase, very large interferon inducible, pseudogene 7	4826.66	16403.6	10749.3	9853.38	3922.62	499.066	2893.42	1143.79	1819.55	883.388	1.7649	1.1552	1.0294	NS	NS	2.878e-09	0.0001017	0.0005345	0.3148	0.04016	2.794e-08	0.0004328	0.002032	0.4437	0.2459
Slc6a21	ENSMUSG00000070568	solute carrier family 6 member 21	4.12947	14.2911	16.6622	10.272	3.43187	0.626284	3.15487	2.25447	2.17532	0.567981	1.7646	2.0125	1.3025	NS	NS	0.0003856	4.386e-05	0.01374	0.5477	0.5505	0.001495	0.0002029	0.03343	0.6648	NA
Mif-ps3	ENSMUSG00000082826	macrophage migration inhibitory factor, pseudogene 3	1.70903	5.83847	6.50263	3.28648	2.20835	0.388544	1.1905	0.560071	1.38545	0.34648	1.7635	1.9662	NS	NS	NS	0.01248	0.004936	0.3052	0.5955	0.7181	0.0321	0.01343	NA	NA	NA
Gm7232	ENSMUSG00000115662	predicted gene 7232	34.0753	114.324	107.018	64.4458	62.0364	12.1548	8.07161	5.02806	5.11717	5.3038	1.7605	1.6644	NS	NS	NS	4.242e-08	2.352e-07	0.004873	0.00763	0.7551	3.483e-07	1.789e-06	0.01373	0.02439	0.9095
1200007C13Rik	ENSMUSG00000087684	RIKEN cDNA 1200007C13 gene	4.19585	14.1824	8.75083	3.1144	3.01005	0.292474	5.32347	2.65696	0.830231	0.802579	1.7594	NS	NS	NS	NS	0.003584	0.07627	0.5905	0.5896	0.2432	0.01086	0.1347	0.6913	0.6996	NA
Gm10825	ENSMUSG00000096937	predicted gene 10825	3.3989	11.4182	9.0196	1.7438	1.79357	0.995646	1.99501	2.69168	1.09275	0.682076	1.758	NS	NS	NS	NS	0.005178	0.02679	0.2329	0.3142	0.5467	0.01504	0.0563	0.3397	0.4431	NA
Tnfsf10	ENSMUSG00000039304	tumor necrosis factor (ligand) superfamily, member 10	337.426	1135.55	1048.8	596.03	277.183	17.6407	99.6873	33.9038	63.5632	20.7637	1.75	1.6351	NS	NS	NS	4.294e-31	2.711e-27	1.145e-07	0.06675	0.4382	3.141e-29	2.211e-25	1.1e-06	0.1373	0.7357
Hal	ENSMUSG00000020017	histidine ammonia lyase	85.0219	285.148	139.727	31.8685	41.1409	11.0324	59.9492	35.0156	2.92986	3.10755	1.7486	NS	-1.4161	-1.0414	1.0245	7.939e-09	0.01806	2.358e-05	0.001136	0.0006532	7.239e-08	0.04044	0.0001281	0.005127	0.02743
Arg2	ENSMUSG00000021125	arginase type II	126.661	425.124	232.903	117.22	72.0679	14.9104	74.048	24.2645	16.1799	5.05494	1.7444	NS	NS	NS	NS	1.938e-13	0.0002491	0.6404	0.001052	0.000218	3.19e-12	0.0009629	0.7334	0.004792	0.01506
Gm29721	ENSMUSG00000116868	predicted gene, 29721	2.88615	9.73183	4.89902	1.3847	1.6163	0.690695	3.19825	1.14272	0.218123	0.663681	1.7429	NS	NS	NS	NS	0.01498	0.2938	0.243	0.3941	0.1609	0.03744	0.4004	0.3517	NA	NA
Rnf186	ENSMUSG00000070661	ring finger protein 186	11.1786	37.6663	20.5723	8.23157	5.5463	2.89366	14.3281	7.40234	1.00038	1.28192	1.7426	NS	NS	NS	NS	0.00162	0.1139	0.4458	0.1009	0.1142	0.00539	0.1873	0.5625	0.1876	0.4082
Aoah	ENSMUSG00000021322	acyloxyacyl hydrolase	99.3329	332.371	200.674	121.887	109.931	7.3645	63.7656	27.4794	13.3057	7.50797	1.7416	1.0193	NS	NS	NS	2.394e-13	2.165e-05	0.2516	0.5384	0.002009	3.883e-12	0.0001077	0.3613	0.656	0.05029
Dio2	ENSMUSG00000007682	deiodinase, iodothyronine, type II	10.3271	33.8456	44.1506	33.0741	11.8138	2.08383	4.59647	8.29735	5.75332	1.6962	1.7378	2.1103	1.6735	NS	NS	5.255e-06	2.318e-08	1.843e-05	0.6788	0.2704	3.019e-05	2.119e-07	0.0001029	0.7704	0.5965
Gm22079	ENSMUSG00000088217	predicted gene, 22079	3.15643	10.3803	12.8801	8.16607	1.78385	0.652665	2.45531	3.27859	1.12576	0.846286	1.7364	2.0583	NS	NS	NS	0.003548	0.0004717	0.03435	0.2187	0.5236	0.01078	0.001695	0.07155	0.3375	NA
Serping1	ENSMUSG00000023224	serine (or cysteine) peptidase inhibitor, clade G, member 1	4302.66	14333.8	11157.6	4981.7	3751.96	106.031	1195.22	919.782	464.957	213.915	1.7362	1.3748	NS	NS	NS	6.685e-33	3.138e-21	0.147	0.175	0.01277	5.36e-31	1.544e-19	0.236	0.2856	0.1358
Gfpt2	ENSMUSG00000020363	glutamine fructose-6-phosphate transaminase 2	52.9793	175.976	88.9889	32.6069	32.4595	3.83072	36.9418	9.7575	2.903	4.3459	1.7326	NS	NS	NS	NS	2.801e-11	0.004482	0.0209	0.01505	0.00013	3.537e-10	0.01234	0.0475	0.04208	0.01146
Gm14328	ENSMUSG00000095419	predicted gene 14328	2.12608	6.95585	5.90285	2.92097	5.18387	0.298967	0.941931	1.25528	1.39081	0.513687	1.731	NS	NS	NS	NS	0.007567	0.03159	0.6693	0.05731	0.5764	0.02089	0.06481	0.7574	NA	NA
Cd300lf	ENSMUSG00000047798	CD300 molecule like family member F	1135.68	3769.79	2260.04	1686.45	914.863	111.962	670.291	212.724	94.6099	49.9394	1.7305	NS	NS	NS	NS	1.052e-18	4.207e-07	0.003758	0.1137	0.0001623	2.923e-17	3.018e-06	0.01098	0.2056	0.01258
Gm8093	ENSMUSG00000087052	predicted gene 8093	8.10278	26.8794	22.3768	13.8682	8.4206	0.572543	2.63145	1.85705	2.82453	1.58788	1.7298	1.4564	NS	NS	NS	9.863e-07	5.129e-05	0.06289	0.7642	0.3723	6.453e-06	0.0002338	0.1182	0.8358	0.6878
Slc15a3	ENSMUSG00000024737	solute carrier family 15, member 3	1072.09	3555.19	2794.51	1432.55	1056.63	61.378	333.363	189.496	131.615	46.8258	1.729	1.3817	NS	NS	NS	3.77e-32	4.409e-21	0.004715	0.8822	0.01717	2.919e-30	2.125e-19	0.01335	0.921	0.1575
Dcstamp	ENSMUSG00000022303	dendrocyte expressed seven transmembrane protein	4.1672	14.0604	17.3253	2.8789	3.17745	0.504584	1.97547	2.91174	0.723189	1.07344	1.7282	2.0731	NS	NS	NS	0.0004329	1.863e-05	0.525	0.5081	0.3966	0.001657	9.41e-05	0.6348	0.6282	NA
Mgst1	ENSMUSG00000008540	microsomal glutathione S-transferase 1	623.538	2065.11	1654.69	911.973	557.63	37.03	196.206	123.365	81.7916	38.1336	1.7281	1.4085	NS	NS	NS	2.456e-27	1.196e-18	0.00067	0.3219	0.04348	1.343e-25	4.647e-17	0.002464	0.4513	0.2564
Pnp	ENSMUSG00000115338	purine-nucleoside phosphorylase	483.697	1599.76	1351.84	1094.59	827.856	63.4647	190.211	71.7308	129.621	91.4107	1.7267	1.4836	1.1797	NS	NS	2.519e-16	1.993e-12	2.45e-08	0.0002483	0.2458	5.543e-15	3.563e-11	2.817e-07	0.001435	0.5716
Lamc2	ENSMUSG00000026479	laminin, gamma 2	42.0477	138.659	115.553	44.7065	38.3167	2.43941	7.34367	9.75772	5.74183	3.66362	1.7245	1.4671	NS	NS	NS	8.377e-20	1.863e-14	0.6346	0.6414	0.136	2.578e-18	4.365e-13	0.7285	0.7411	0.4444
Klrb1b	ENSMUSG00000079298	killer cell lectin-like receptor subfamily B member 1B	20.1785	66.5686	58.3809	22.3598	18.3372	3.29112	12.5475	4.67099	1.98946	2.09329	1.7242	1.534	NS	NS	NS	4.042e-09	2.067e-07	0.6227	0.6357	0.4813	3.848e-08	1.592e-06	0.7181	0.7367	0.764
Gm8326	ENSMUSG00000101262	predicted gene 8326	14.2052	46.8641	39.808	27.9954	26.108	1.16012	8.34068	4.9384	4.84762	4.27766	1.7242	1.5063	NS	NS	NS	1.727e-07	6.136e-06	0.005131	0.01129	0.469	1.294e-06	3.448e-05	0.01435	0.03341	0.7564
Cp	ENSMUSG00000003617	ceruloplasmin	1549	5116.63	3000.13	1681.63	1236.2	37.0315	630.549	365.72	160.856	116.016	1.7239	NS	NS	NS	NS	1.003e-20	2.46e-07	0.5252	0.08038	2.965e-05	3.379e-19	1.862e-06	0.6349	0.158	0.004447
Gm6560	ENSMUSG00000104913	predicted gene 6560	11.766	38.4851	32.445	10.2019	9.44995	2.08907	10.0899	1.45155	2.61133	0.764041	1.7227	1.4753	NS	NS	NS	3.587e-06	8.59e-05	0.8003	0.5125	0.4684	2.126e-05	0.0003718	0.858	0.6324	0.7561
C3	ENSMUSG00000024164	complement component 3	23039.1	75995.6	55827.3	22874.3	19614.3	978.115	14796.3	7265.82	1517.12	1402.16	1.7218	1.2769	NS	NS	NS	1.004e-15	2.647e-09	0.9614	0.2792	0.03805	2.086e-14	2.842e-08	0.9731	0.4051	0.2386
Pla2g4a	ENSMUSG00000056220	phospholipase A2, group IVA (cytosolic, calcium-dependent)	640.267	2111.59	1515.59	973.251	653.881	20.1704	63.8249	66.3111	90.7879	41.0886	1.7215	1.2441	NS	NS	NS	2.079e-49	1.993e-26	4.44e-07	0.7758	3.313e-05	3.808e-47	1.526e-24	3.665e-06	0.8445	0.004817
Cxcr1	ENSMUSG00000048480	chemokine (C-X-C motif) receptor 1	11.448	37.7711	14.9827	19.9691	5.3194	1.45852	8.47842	0.891281	2.8676	0.802281	1.7183	NS	NS	-1.1581	1.3343	1.471e-06	0.3186	0.03915	0.01136	0.0001415	9.355e-06	0.4264	0.07976	0.03358	0.01181
Nod2	ENSMUSG00000055994	nucleotide-binding oligomerization domain containing 2	326.944	1075.63	967.737	559.733	345.532	12.4211	111.432	29.6394	41.0591	13.6341	1.7165	1.5654	NS	NS	NS	2.581e-37	3.335e-31	2.025e-08	0.5809	0.2503	2.668e-35	3.665e-29	2.393e-07	0.6924	0.5752
Gm37310	ENSMUSG00000103047	predicted gene, 37310	4.58053	15.2205	7.29035	5.10543	4.37922	1.86675	5.02643	2.65549	0.792034	1.42051	1.7156	NS	NS	NS	NS	0.01784	0.3658	0.9009	0.9477	0.1416	0.0434	0.4755	0.9319	0.9651	NA
Fndc5	ENSMUSG00000001334	fibronectin type III domain containing 5	51.6598	169.643	217.917	202.205	145.468	5.31836	31.2299	17.4169	19.2209	5.3164	1.7143	2.0754	1.9739	1.4897	NS	1.036e-12	4.391e-18	3.269e-16	7.251e-10	0.1125	1.561e-11	1.584e-16	2.047e-14	1.816e-08	0.4049
4933412E12Rik	ENSMUSG00000112627	RIKEN cDNA 4933412E12 gene	111.647	366.534	343.911	222.825	108.383	5.06667	10.6924	15.656	24.3343	4.62654	1.7135	1.619	NS	NS	NS	1.422e-34	7.868e-31	2.18e-11	0.7908	0.4699	1.256e-32	8.385e-29	5.098e-10	0.8549	0.7569
Psme2	ENSMUSG00000079197	proteasome (prosome, macropain) activator subunit 2 (PA28 beta)	3036.56	9916.19	10032.9	6597.23	3856.66	80.4899	1234.41	704.941	412.751	198.884	1.7073	1.7242	1.1194	NS	NS	7.394e-31	1.949e-31	3.943e-14	0.02003	0.9087	5.306e-29	2.198e-29	1.596e-12	0.05307	0.9704
S100a8	ENSMUSG00000056054	S100 calcium binding protein A8 (calgranulin A)	2029.98	6628.86	3985.16	3169.04	1723.68	234.317	1693.8	331.384	337.689	266.587	1.7072	NS	NS	NS	NS	4.8e-09	0.0008502	0.02771	0.4182	0.01179	4.528e-08	0.002857	0.0599	0.5459	0.1304
M6pr-ps	ENSMUSG00000080832	mannose-6-phosphate receptor, pseudogene	4.78353	15.0952	13.8559	13.5458	11.0413	1.15581	1.94904	1.60361	2.36772	1.956	1.7064	1.5672	1.4708	1.2704	NS	0.0001643	0.0006137	0.001977	0.006335	0.7174	0.0006932	0.002145	0.006304	0.02099	0.8929
Ier3	ENSMUSG00000003541	immediate early response 3	129.4	421.503	203.996	109.3	108.288	9.59508	81.5657	18.6496	9.32327	1.88085	1.7046	NS	NS	NS	1.0451	5.195e-15	0.002844	0.2796	0.2626	1.293e-06	1.013e-13	0.008306	0.3926	0.3864	0.0005955
Slfn5	ENSMUSG00000054404	schlafen 5	1914.03	6236.42	4172.12	2474.57	1314.35	181.054	675.055	169.635	252.488	121.75	1.7039	1.124	NS	NS	NS	2.712e-21	4.24e-10	0.0406	0.002707	0.001241	9.547e-20	5.218e-09	0.0823	0.01049	0.03924
Gm36161	ENSMUSG00000114608	predicted gene, 36161	182.293	593.387	430.51	270.9	197.392	16.2615	38.3267	28.6129	17.1647	7.76052	1.7029	1.2363	NS	NS	NS	9.888e-35	9.435e-19	8.769e-05	0.4102	0.0005022	8.806e-33	3.699e-17	0.0004169	0.5385	0.02335
Casp4	ENSMUSG00000033538	caspase 4, apoptosis-related cysteine peptidase	527.138	1713.51	1050.94	669.595	344.902	37.5234	137.867	75.5275	62.0851	28.2941	1.7001	NS	NS	NS	NS	5.269e-27	3.36e-10	0.0329	0.0001747	7.285e-06	2.8e-25	4.242e-09	0.06905	0.001062	0.001913
Gm5452	ENSMUSG00000114687	predicted gene 5452	5.01372	16.4935	16.1439	10.673	7.8059	1.47694	3.98435	3.30315	1.4624	2.79417	1.6999	1.7017	NS	NS	NS	0.002404	0.002419	0.06277	0.3383	0.9972	0.007647	0.007208	0.1181	0.4681	0.9991
Gm13203	ENSMUSG00000087273	predicted gene 13203	3.3887	11.0252	10.545	5.9945	2.58343	0.436512	1.82729	0.63967	0.766435	0.558996	1.6965	1.6423	NS	NS	NS	0.000974	0.001501	0.1704	0.5175	0.8991	0.003415	0.004741	0.2652	0.6362	NA
Arhgef37	ENSMUSG00000045094	Rho guanine nucleotide exchange factor (GEF) 37	88.1033	285.249	313.869	288.795	114.965	8.18183	20.9661	24.9226	42.4162	7.56988	1.696	1.8355	1.707	NS	NS	1.954e-16	5.034e-19	2.281e-16	0.07049	0.4809	4.36e-15	2.037e-17	1.482e-14	0.1432	0.7636
Hilpda	ENSMUSG00000043421	hypoxia inducible lipid droplet associated	208.303	674.413	341.141	212.034	204.339	8.68905	186.376	43.038	12.9169	11.5214	1.6939	NS	NS	NS	NS	2.053e-11	0.005173	0.9157	0.9041	9.33e-05	2.634e-10	0.01399	0.9419	0.9355	0.009329
Gm21104	ENSMUSG00000118633	predicted gene, 21104	12.1341	39.3897	35.8228	19.0443	13.6787	1.82733	5.68282	2.67795	3.14895	1.45212	1.6934	1.5718	NS	NS	NS	5.2e-08	5.337e-07	0.05924	0.7188	0.6566	4.211e-07	3.749e-06	0.1125	0.8015	0.8637
Cacna1f	ENSMUSG00000031142	calcium channel, voltage-dependent, alpha 1F subunit	5.02128	16.2719	18.2747	8.0951	7.57435	0.826688	4.53065	2.64921	0.736229	1.77088	1.692	1.851	NS	NS	NS	0.0004816	0.0001244	0.2077	0.3235	0.7047	0.001825	0.000518	0.3102	0.4532	0.888
Tnfaip2	ENSMUSG00000021281	tumor necrosis factor, alpha-induced protein 2	3148.46	10168.5	9717.53	7572.21	7217.25	324.684	1296.67	634.111	209.099	473.671	1.6915	1.6261	1.2663	1.1969	NS	2.026e-24	1.095e-22	2.39e-14	5.483e-13	0.6929	9.038e-23	6.191e-21	1.014e-12	3.066e-11	0.8822
Nxpe5	ENSMUSG00000047592	neurexophilin and PC-esterase domain family, member 5	175.224	566.344	492.272	504.144	233.408	14.5193	65.112	11.494	83.2089	30.6324	1.6909	1.4897	1.5225	NS	NS	9.888e-15	9.925e-12	4.204e-12	0.06302	0.3497	1.89e-13	1.593e-10	1.143e-10	0.1313	0.671
H2-T22	ENSMUSG00000056116	histocompatibility 2, T region locus 22	2762.9	8889.77	8268.39	6227.3	4140.63	135.347	499.513	171.676	269.021	199.421	1.6857	1.5812	1.1724	NS	NS	6.104e-66	3.367e-58	1.304e-32	3.489e-09	0.2852	2.149e-63	1.322e-55	5.014e-30	7.253e-08	0.6114
Sh3pxd2b	ENSMUSG00000040711	SH3 and PX domains 2B	429.384	1379.15	971.839	428.809	387.899	24.2151	296.4	108.963	26.4598	37.6705	1.6827	1.1783	NS	NS	NS	1.292e-13	2.241e-07	0.9908	0.5162	0.02569	2.159e-12	1.712e-06	0.9933	0.6355	0.1957
Gm15483	ENSMUSG00000081431	predicted gene 15483	2.92387	9.5494	8.2457	9.14125	9.49472	0.127456	2.22469	1.87977	3.87406	1.91082	1.6815	1.5174	1.6321	1.6705	NS	0.005951	0.01406	0.009665	0.006364	0.7586	0.01695	0.03263	0.02478	0.02106	NA
Trafd1	ENSMUSG00000042726	TRAF type zinc finger domain containing 1	2365.06	7585.19	6844.11	4780.19	2902.21	76.9667	132.255	232.372	297.663	45.8656	1.6809	1.5329	1.0147	NS	NS	3.965e-90	3.63e-75	1.366e-33	0.0004613	0.07396	2.553e-87	1.925e-72	5.586e-31	0.00242	0.3342
Apol7c	ENSMUSG00000044309	apolipoprotein L 7c	26.5973	85.4591	123.679	102.717	31.9393	2.42114	26.0505	11.6231	15.9292	3.62201	1.6802	2.2164	1.9409	NS	NS	2.973e-06	5.525e-10	7.726e-08	0.4537	0.1169	1.785e-05	6.661e-09	7.816e-07	0.5788	0.4115
Ifih1	ENSMUSG00000026896	interferon induced with helicase C domain 1	822.217	2606.17	1866.84	1611.26	1191.29	23.8852	241.96	63.8443	106.23	56.1909	1.6648	1.1837	NS	NS	NS	2.865e-40	4.535e-21	1.691e-14	2.13e-05	0.0001086	3.47e-38	2.176e-19	7.475e-13	0.0001725	0.01011
Rab20	ENSMUSG00000031504	RAB20, member RAS oncogene family	371.443	1177.5	793.917	424.746	436.9	25.1409	164.928	94.3494	30.7838	36.9686	1.6646	1.0957	NS	NS	NS	4.551e-17	3.559e-08	0.3368	0.2439	0.003854	1.088e-15	3.145e-07	0.4537	0.3659	0.0712
Ocln	ENSMUSG00000021638	occludin	9.04805	28.2273	22.4692	11.4997	5.20137	5.0639	5.12245	3.54293	2.72342	1.36329	1.6644	1.3218	NS	NS	NS	0.001619	0.01317	0.4987	0.2315	0.4954	0.005388	0.03091	0.6114	0.3527	0.772
A530020G20Rik	ENSMUSG00000097124	RIKEN cDNA A530020G20 gene	18.3059	57.7557	14.3318	7.66925	6.2815	3.2753	24.7019	3.9651	1.02174	0.87255	1.6605	NS	NS	-1.5258	1.9703	0.0006876	0.5476	0.03115	0.006081	8.125e-05	0.002506	0.6498	0.06609	0.02032	0.008578
Gm7644	ENSMUSG00000114553	predicted gene 7644	2.7856	8.65505	6.44425	2.56505	1.09777	0.483701	2.029	1.06899	0.703814	0.756489	1.6552	NS	NS	NS	NS	0.00976	0.05646	0.8945	0.2052	0.4816	0.02598	0.105	0.9275	NA	NA
Pgk1	ENSMUSG00000062070	phosphoglycerate kinase 1	1105.79	3478.65	2981.14	1763.61	1343.18	16.6485	549.334	316.186	135.048	89.3245	1.6533	1.4309	NS	NS	NS	2.121e-18	3.721e-14	0.0003815	0.1399	0.2377	5.717e-17	8.494e-13	0.001513	0.2414	0.5648
Gm15428	ENSMUSG00000046057	predicted pseudogene 15428	2.20235	6.58767	6.55495	9.10465	7.4068	0.982267	0.84213	0.750232	2.08736	1.85449	1.6519	1.6366	2.0912	1.776	NS	0.01119	0.01226	0.001374	0.006049	0.9774	0.02923	0.02909	0.0046	0.02025	NA
Gm7816	ENSMUSG00000083261	predicted pseudogene 7816	3.2228	10.0458	10.2356	5.4311	6.74303	0.804774	1.78589	1.758	0.973479	1.23448	1.6497	1.709	NS	NS	NS	0.00236	0.001614	0.2008	0.07485	0.8958	0.007537	0.005053	0.302	0.1496	NA
Lag3	ENSMUSG00000030124	lymphocyte-activation gene 3	479.391	1504.73	1359.31	752.276	499.477	26.9345	82.9209	70.4065	51.7868	41.0625	1.6485	1.502	NS	NS	NS	1.256e-35	8.774e-30	1.43e-06	0.6737	0.2609	1.184e-33	8.536e-28	1.054e-05	0.7665	0.586
9030619P08Rik	ENSMUSG00000053168	RIKEN cDNA 9030619P08 gene	2.51533	7.99415	4.7019	4.04642	2.4252	0.322871	1.56955	1.29316	0.981835	0.628446	1.6475	NS	NS	NS	NS	0.00939	0.1975	0.3178	0.9694	0.1783	0.02512	0.2913	0.4337	NA	NA
Gm9790	ENSMUSG00000044330	predicted gene 9790	2.37793	7.28553	8.00055	7.30818	6.64702	0.780165	1.4514	1.69184	1.73274	1.38421	1.6437	1.7859	1.6604	NS	NS	0.008496	0.004027	0.01006	0.02175	0.7825	0.02309	0.01123	0.02561	0.05669	NA
Gm8337	ENSMUSG00000100033	predicted gene 8337	17.8985	55.3808	48.2139	25.9518	24.4242	3.82795	7.82203	1.27692	5.9386	1.82345	1.642	1.4476	NS	NS	NS	5.091e-07	1.111e-05	0.1308	0.1815	0.5233	3.508e-06	5.912e-05	0.2147	0.2936	0.79
Mov10	ENSMUSG00000002227	Mov10 RISC complex RNA helicase	876.229	2732.04	2366.78	1636.1	878.998	39.9521	155.49	35.3812	87.0729	27.7435	1.6401	1.4331	NS	NS	NS	3.927e-64	3.329e-49	6.23e-20	0.9892	0.0302	1.264e-61	9.672e-47	6.804e-18	0.9937	0.2116
Cmklr1	ENSMUSG00000042190	chemokine-like receptor 1	567.604	1764.43	1404.31	592.314	537.945	34.2149	315.507	166.17	45.3195	40.5232	1.636	1.3067	NS	NS	NS	7.412e-15	5.453e-10	0.7786	0.7108	0.1157	1.432e-13	6.589e-09	0.8416	0.7949	0.4099
Ifi205	ENSMUSG00000054203	interferon activated gene 205	279.036	866.168	621.847	442.864	237.161	17.9736	65.0253	40.7331	70.7839	23.9926	1.6348	1.1573	NS	NS	NS	2.26e-18	6.957e-10	0.0004943	0.2337	0.00984	6.056e-17	8.192e-09	0.001895	0.355	0.1169
Tuba8	ENSMUSG00000030137	tubulin, alpha 8	55.4945	171.647	115.662	80.2116	51.5272	8.85004	7.0908	9.47389	6.1175	10.7257	1.6317	1.0574	NS	NS	NS	1.085e-10	3.592e-05	0.04711	0.6549	0.01949	1.273e-09	0.0001697	0.09302	0.7515	0.1684
Gm9761	ENSMUSG00000034437	predicted gene 9761	3.537	11.1814	8.41545	12.6586	12.0756	0.535142	2.1807	0.861472	1.72312	4.04577	1.6313	NS	1.821	1.6883	NS	0.00226	0.02469	0.0008159	0.001539	0.3984	0.007263	0.05253	0.002926	0.006601	NA
Slfn8	ENSMUSG00000035208	schlafen 8	1225.2	3788.32	2310.98	1549.57	822.469	111.304	516.364	169.492	211.031	118.087	1.6284	NS	NS	NS	NS	2.147e-13	3.744e-05	0.1295	0.01009	0.001295	3.508e-12	0.000176	0.213	0.03049	0.03973
Pkm	ENSMUSG00000032294	pyruvate kinase, muscle	6746.33	20838.3	16640.5	7574.3	6126.35	132.727	1902.42	1565.26	547.93	261.015	1.627	1.3026	NS	NS	NS	3.21e-31	1.379e-20	0.234	0.3211	0.02036	2.356e-29	6.386e-19	0.3412	0.4506	0.1723
Slc31a2	ENSMUSG00000066152	solute carrier family 31, member 2	549.582	1697.68	1141.78	654.864	558.12	30.4544	412.839	84.5977	41.2067	16.0818	1.6266	1.0549	NS	NS	NS	2.328e-14	7.796e-07	0.2414	0.9181	0.007098	4.251e-13	5.302e-06	0.3498	0.9449	0.09769
Tmem229a	ENSMUSG00000048022	transmembrane protein 229A	11.6632	36.5575	32.2685	25.2615	25.8845	2.13468	3.16135	2.68468	3.69731	1.01936	1.625	1.4327	1.0602	1.1325	NS	1.831e-08	9.931e-07	0.0006946	0.0001457	0.4411	1.588e-07	6.592e-06	0.002544	0.000914	0.7371
Gbgt1	ENSMUSG00000026829	globoside alpha-1,3-N-acetylgalactosaminyltransferase 1	125.06	386.34	351.731	210.224	110.145	11.3704	49.4502	17.7646	18.8857	9.15404	1.6236	1.4879	NS	NS	NS	3.197e-17	1.211e-14	0.0001577	0.3576	0.4682	7.778e-16	2.895e-13	0.000697	0.4881	0.756
Mymk	ENSMUSG00000009214	myomaker, myoblast fusion factor	7.11955	22.05	16.0178	6.7319	6.11327	0.632401	4.83414	2.87214	0.903586	1.98395	1.6202	1.1839	NS	NS	NS	0.0001719	0.007317	0.8709	0.6177	0.2692	0.0007223	0.01882	0.9103	0.7224	0.595
Nlrp1b	ENSMUSG00000070390	NLR family, pyrin domain containing 1B	184.096	565.37	419.397	350.235	194.187	11.9006	18.6097	28.515	27.6589	8.23912	1.6162	1.1897	NS	NS	NS	6.853e-36	8.06e-20	5.289e-12	0.5557	0.000623	6.515e-34	3.495e-18	1.41e-10	0.6718	0.02648
Igf2bp2	ENSMUSG00000033581	insulin-like growth factor 2 mRNA binding protein 2	33.9383	104.466	68.7386	34.899	25.4194	3.70465	14.93	5.29077	1.94065	3.38588	1.6136	1.0138	NS	NS	NS	3.795e-12	2.053e-05	0.9001	0.09183	0.006489	5.324e-11	0.0001027	0.9313	0.1747	0.09328
Slc6a19	ENSMUSG00000021565	solute carrier family 6 (neurotransmitter transporter), member 19	5.26675	16.5781	5.91655	3.55628	2.8497	2.74433	3.67583	1.02643	1.33768	0.66563	1.6097	NS	NS	NS	NS	0.006264	0.8366	0.3291	0.2277	0.0126	0.01772	0.8855	0.4455	0.3482	NA
Rarres2	ENSMUSG00000009281	retinoic acid receptor responder (tazarotene induced) 2	962.443	2934.18	2021.4	700.036	708.001	37.0521	383.399	241.478	42.5546	37.273	1.6084	1.0709	NS	NS	NS	6.041e-21	4.318e-10	0.008158	0.01048	0.00164	2.072e-19	5.311e-09	0.0214	0.03145	0.04408
Ifi203-ps	ENSMUSG00000090222	interferon activated gene 203, pseudogene	96.0254	292.733	206.754	138.666	68.8632	6.77558	61.0784	16.1065	20.1647	14.2843	1.6082	1.1079	NS	NS	NS	5.125e-08	0.0001873	0.0851	0.127	0.08637	4.155e-07	0.0007466	0.1514	0.224	0.3569
Gm16092	ENSMUSG00000089714	predicted gene 16092	3.13785	9.40177	4.77393	5.4408	2.9685	0.535293	1.57756	0.86255	0.385591	0.990273	1.6069	NS	NS	NS	NS	0.004021	0.2856	0.2013	0.9861	0.06631	0.01201	0.3914	0.3027	0.9918	NA
Tafa1	ENSMUSG00000059187	TAFA chemokine like family member 1	4.86627	14.6775	11.6734	4.23362	4.43877	1.72127	3.53047	0.938338	1.45927	1.70659	1.605	NS	NS	NS	NS	0.004698	0.02676	0.6737	0.7069	0.5316	0.01379	0.05625	0.761	0.7924	NA
Gm48786	ENSMUSG00000112226	predicted gene, 48786	5.96348	18.4308	8.81902	8.52625	3.77792	2.15957	5.38977	2.24203	2.6145	1.87037	1.6006	NS	NS	NS	NS	0.01048	0.3771	0.469	0.4264	0.09346	0.02764	0.4873	0.5847	0.5538	NA
Ucp3	ENSMUSG00000032942	uncoupling protein 3 (mitochondrial, proton carrier)	26.0827	79.0583	47.5524	23.1609	22.5485	1.0525	14.6661	15.5727	4.14917	1.25342	1.6004	NS	NS	NS	NS	9.329e-06	0.01711	0.6218	0.5951	0.03979	5.125e-05	0.03859	0.7173	0.7044	0.2443
Tnfrsf23	ENSMUSG00000037613	tumor necrosis factor receptor superfamily, member 23	34.1972	104.102	59.1499	40.2485	30.8756	2.34791	22.7598	8.62711	3.3331	4.02155	1.6	NS	NS	NS	NS	1.24e-08	0.005387	0.4297	0.6365	0.003456	1.102e-07	0.01449	0.5477	0.7373	0.0676
Arxes2	ENSMUSG00000048040	adipocyte-related X-chromosome expressed sequence 2	30.7959	93.0704	42.6307	24.6756	26.2366	1.43709	27.1422	5.70048	2.93984	2.43709	1.5951	NS	NS	NS	1.1141	3.445e-07	0.1368	0.351	0.5009	0.0003139	2.445e-06	0.2168	0.4685	0.6215	0.01853
Apol11a	ENSMUSG00000091650	apolipoprotein L 11a	39.9489	120.174	129.27	189.95	256.767	5.25566	11.2176	7.74225	22.478	31.4665	1.5949	1.6989	2.2651	2.6845	NS	7.58e-12	2.831e-13	1.692e-22	6.661e-32	0.6323	1.025e-10	5.702e-12	2.828e-20	3.091e-28	0.8526
Nkain1	ENSMUSG00000078532	Na+/K+ transporting ATPase interacting 1	3.93477	11.9799	6.30778	5.89555	4.95412	0.483802	3.82564	0.582145	1.33514	0.828584	1.593	NS	NS	NS	NS	0.002647	0.2487	0.3593	0.5245	0.06081	0.008315	0.3509	0.4773	0.6429	NA
Ffar2	ENSMUSG00000051314	free fatty acid receptor 2	260.205	783.973	628.909	264.723	237.64	5.28142	56.6254	36.7305	12.573	4.22097	1.5901	1.2736	NS	NS	NS	7.656e-44	2.311e-28	0.8873	0.2906	0.004239	1.135e-41	2.025e-26	0.922	0.4172	0.07438
Asap3	ENSMUSG00000036995	ArfGAP with SH3 domain, ankyrin repeat and PH domain 3	102.55	309.115	238.366	94.5509	75.5172	7.68007	42.8897	21.8523	10.5345	5.8226	1.59	1.2206	NS	NS	NS	2.883e-15	1.737e-09	0.5891	0.0388	0.05947	5.768e-14	1.914e-08	0.6903	0.08942	0.3001
Bdkrb1	ENSMUSG00000041347	bradykinin receptor, beta 1	7.51897	22.6734	11.0317	8.08228	6.15875	0.71706	2.8692	2.10685	0.877406	1.09288	1.5891	NS	NS	NS	NS	3.561e-05	0.1611	0.9151	0.467	0.005879	0.0001743	0.2476	0.9414	0.5914	0.08779
Parp11	ENSMUSG00000037997	poly (ADP-ribose) polymerase family, member 11	993.054	2984.57	2357.39	1821.32	1073.66	53.2838	48.7405	35.0726	139.95	10.1738	1.5869	1.2468	NS	NS	NS	2.128e-63	1.362e-39	7.746e-20	0.2446	0.000264	6.567e-61	2.65e-37	8.226e-18	0.3663	0.01664
Gvin-ps5	ENSMUSG00000095457	GTPase, very large interferon inducible, pseudogene 5	4.05495	12.298	5.82653	6.4998	5.49967	1.53246	3.25222	1.08687	1.77788	1.70221	1.5867	NS	NS	NS	NS	0.0129	0.4246	0.3674	0.4786	0.09104	0.03301	0.5343	0.4859	0.6016	NA
AC117663.3	ENSMUSG00000118905		2.49605	7.5789	3.84167	5.6097	2.96072	0.660441	1.31929	0.621694	2.09798	0.586709	1.5865	NS	NS	NS	NS	0.01449	0.3438	0.1412	0.7489	0.1289	0.0364	0.4527	0.2284	NA	NA
Cndp2	ENSMUSG00000024644	CNDP dipeptidase 2 (metallopeptidase M20 family)	2583.6	7757.62	6725.98	4189.28	3203.19	59.0109	614.937	503.543	321.357	120.674	1.5861	1.3804	NS	NS	NS	1.733e-33	9.463e-26	1.26e-07	0.01879	0.1168	1.452e-31	6.872e-24	1.197e-06	0.05044	0.4115
Icam1	ENSMUSG00000037405	intercellular adhesion molecule 1	2313.27	6946.5	6400.55	3306.97	2632.9	57.7762	748.798	306.378	267.253	145.952	1.5861	1.4682	NS	NS	NS	6.429e-30	7.365e-26	0.0002384	0.1828	0.3968	4.248e-28	5.404e-24	0.001002	0.2952	0.7058
Gm28914	ENSMUSG00000102027	predicted gene 28914	3.8684	11.7992	6.18805	4.8356	2.89642	0.941534	4.67283	1.38883	0.804849	0.71887	1.5846	NS	NS	NS	NS	0.01025	0.31	0.7293	0.4891	0.1182	0.0271	0.4175	0.8043	0.6113	NA
Psmb10	ENSMUSG00000031897	proteasome (prosome, macropain) subunit, beta type 10	2605.96	7797.03	8736.71	6313.57	2855.99	70.4761	829.001	315.519	493.187	143.337	1.5812	1.7453	1.2767	NS	NS	1.999e-31	6.346e-38	5.282e-21	0.3323	0.2248	1.487e-29	1.085e-35	7.1e-19	0.4623	0.5525
Tmem67	ENSMUSG00000049488	transmembrane protein 67	118.294	353.344	270.704	192.094	126.199	3.69374	17.5783	9.24745	17.829	3.629	1.5794	1.1983	NS	NS	NS	2.1e-38	3.821e-22	1.691e-07	0.4692	0.0008436	2.205e-36	2.051e-20	1.553e-06	0.593	0.03218
B430306N03Rik	ENSMUSG00000043740	RIKEN cDNA B430306N03 gene	1061.79	3174.01	2343.57	1621.81	1058.93	25.1904	110.549	100.265	122.973	37.6643	1.5792	1.1424	NS	NS	NS	1.475e-53	1.104e-28	4.748e-09	0.974	1.698e-05	3.021e-51	1.001e-26	6.6e-08	0.9833	0.003041
Adamts9	ENSMUSG00000030022	a disintegrin-like and metallopeptidase (reprolysin type) with thrombospondin type 1 motif, 9	290.534	867.012	513.426	374.506	279.96	11.6543	228.215	42.9863	10.8703	14.3352	1.5767	NS	NS	NS	NS	9.565e-12	0.0004029	0.1184	0.8224	0.001053	1.275e-10	0.001474	0.1982	0.8777	0.0354
Mmp25	ENSMUSG00000023903	matrix metallopeptidase 25	173.548	518.983	408.96	206.162	153.785	20.0049	29.8668	17.1509	13.4049	16.8637	1.5757	1.2331	NS	NS	NS	3.207e-22	4.604e-14	0.1645	0.2846	0.03077	1.233e-20	1.04e-12	0.2577	0.4105	0.214
Syt13	ENSMUSG00000027220	synaptotagmin XIII	33.4505	99.3776	61.4457	22.3912	20.6548	2.35621	24.1691	9.25435	4.65256	2.66696	1.5708	NS	NS	NS	NS	4.833e-07	0.005678	0.08747	0.04123	0.02284	3.343e-06	0.01516	0.155	0.094	0.1845
Ccr1	ENSMUSG00000025804	chemokine (C-C motif) receptor 1	337.909	1004.06	559.377	396.053	253.883	21.4008	177.891	48.8975	45.3272	18.6359	1.5703	NS	NS	NS	NS	1.799e-14	0.000414	0.276	0.04818	3.568e-05	3.315e-13	0.001509	0.3886	0.1062	0.005055
Col4a1	ENSMUSG00000031502	collagen, type IV, alpha 1	5617.48	16673.7	12115.4	7035.93	6452.57	366.627	3164.51	1447.94	198.947	390.371	1.5695	1.1088	NS	NS	NS	3.74e-15	2.785e-08	0.104	0.3171	0.02094	7.418e-14	2.506e-07	0.1784	0.4461	0.1753
Gpr85	ENSMUSG00000048216	G protein-coupled receptor 85	9.61175	28.0656	23.5844	9.51305	5.37863	1.45567	2.47672	2.79681	2.75945	1.37545	1.5682	1.3068	NS	NS	NS	1.549e-05	0.0003905	0.949	0.1053	0.4248	8.133e-05	0.001434	0.9651	0.1939	0.7269
Bak1	ENSMUSG00000057789	BCL2-antagonist/killer 1	901.852	2666.42	2959.36	2350.42	1316.73	37.844	181.052	169.809	177.321	117.751	1.5644	1.7142	1.3826	NS	NS	6.404e-28	3.308e-33	4.811e-22	0.0001492	0.2903	3.662e-26	4.252e-31	7.339e-20	0.0009318	0.6165
Gm6363	ENSMUSG00000114993	predicted gene 6363	2.8148	8.04148	4.91328	7.09525	5.41565	0.830652	0.846738	0.596645	0.619733	1.04042	1.5628	NS	NS	NS	NS	0.005793	0.1816	0.02239	0.13	0.1427	0.01658	0.2725	0.05041	0.2284	NA
Casp7	ENSMUSG00000025076	caspase 7	567.55	1675.35	1603.72	1192.99	715.737	14.3965	58.8366	60.0833	30.2348	22.1688	1.561	1.4987	1.071	NS	NS	1.194e-87	1.28e-80	2.37e-40	4.632e-05	0.4106	6.898e-85	7.538e-78	1.231e-37	0.0003392	0.7154
Clec7a	ENSMUSG00000079293	C-type lectin domain family 7, member a	705.008	2078.87	2482.89	1337.85	616.645	41.5582	88.901	111.989	179.004	22.7677	1.5595	1.8158	NS	NS	NS	8.07e-26	1.873e-34	6.765e-10	0.2006	0.08137	3.962e-24	2.546e-32	1.148e-08	0.3165	0.349
Psat1	ENSMUSG00000024640	phosphoserine aminotransferase 1	643.27	1894.1	1732.66	1376.78	746.665	52.5356	95.207	104.852	104.005	41.3524	1.5594	1.4302	1.0994	NS	NS	4.517e-30	1.643e-25	1.492e-15	0.1207	0.3402	3.066e-28	1.169e-23	8.012e-14	0.2154	0.6617
Gm37233	ENSMUSG00000102336	predicted gene, 37233	24.8464	73.4767	45.5178	33.3331	26.1067	4.96322	21.1461	7.53038	5.2416	9.94536	1.5593	NS	NS	NS	NS	0.002375	0.09419	0.4441	0.8999	0.1716	0.007576	0.1602	0.5609	0.9326	0.4928
Nod1	ENSMUSG00000038058	nucleotide-binding oligomerization domain containing 1	1541.93	4542.25	4120.78	2516.41	1658.84	94.7973	266.146	244.399	158.294	105.824	1.558	1.418	NS	NS	NS	9.194e-35	4.662e-29	3.015e-08	0.4105	0.2668	8.22e-33	4.336e-27	3.373e-07	0.5388	0.5926
Gzmk	ENSMUSG00000042385	granzyme K	33.0455	97.0536	88.9596	49.5143	69.3418	2.52001	16.257	3.04145	10.0041	11.871	1.5577	1.4329	NS	1.0501	NS	2.65e-08	3.475e-07	0.05221	0.0002194	0.6392	2.244e-07	2.541e-06	0.1014	0.001292	0.8571
Nrg1	ENSMUSG00000062991	neuregulin 1	50.4793	149.318	109.66	54.4366	42.8191	4.06356	6.72636	10.1691	8.04064	3.02691	1.5574	1.1105	NS	NS	NS	2.796e-16	1.017e-08	0.8172	0.2655	0.01283	6.133e-15	9.944e-08	0.8713	0.39	0.136
Pde7b	ENSMUSG00000019990	phosphodiesterase 7B	53.8364	158.818	99.484	60.7551	31.6367	8.39188	20.5649	12.695	4.8697	4.4826	1.5555	NS	NS	NS	NS	8.298e-10	0.0005485	0.5399	0.006268	0.007083	8.668e-09	0.001939	0.648	0.02083	0.09769
C1ra	ENSMUSG00000055172	complement component 1, r subcomponent A	1199.89	3526.66	2862.77	1418.77	1093.62	27.5576	353.287	265.817	88.8541	49.1429	1.5552	1.2547	NS	NS	NS	4.54e-28	8.511e-19	0.09119	0.3461	0.03297	2.623e-26	3.349e-17	0.1605	0.4764	0.2218
Gipc2	ENSMUSG00000039131	GIPC PDZ domain containing family, member 2	5.6526	16.7658	6.69992	6.95875	10.3845	1.44991	6.48438	2.61786	1.27472	1.30359	1.5542	NS	NS	NS	NS	0.008431	0.6816	0.6314	0.1548	0.02742	0.02292	0.7652	0.7257	0.2604	NA
Gatm	ENSMUSG00000027199	glycine amidinotransferase (L-arginine:glycine amidinotransferase)	1781.93	5229.69	4663.35	2457.62	1738.61	254.16	291.029	241.91	283.393	106.626	1.5536	1.3883	NS	NS	NS	2.601e-18	6.345e-15	0.009343	0.8416	0.352	6.926e-17	1.565e-13	0.02408	0.8921	0.6724
Gm15459	ENSMUSG00000100801	predicted gene 15459	4970.06	14575.2	13763.1	9894.54	7745.68	339.233	1078.33	445.559	975.153	679.243	1.5523	1.4696	NS	NS	NS	2.213e-23	4.042e-21	1.892e-10	4.024e-05	0.5952	9.215e-22	1.962e-19	3.638e-09	0.0003015	0.8327
Rnf19b	ENSMUSG00000028793	ring finger protein 19B	2302.76	6746.09	6013.64	3271.36	2443.6	31.5898	328.443	351.892	226.943	115.517	1.5506	1.3849	NS	NS	NS	1.65e-45	1.278e-36	4.402e-06	0.4385	0.1287	2.582e-43	2.008e-34	2.876e-05	0.5649	0.4319
S100a9	ENSMUSG00000056071	S100 calcium binding protein A9 (calgranulin B)	5257.82	15398.7	9534.93	8573.4	4246.55	593.879	2901.05	576.163	913.015	659.256	1.5502	NS	NS	NS	NS	4.822e-10	0.0005658	0.004637	0.216	0.005481	5.206e-09	0.001993	0.01315	0.3344	0.08485
Gm44706	ENSMUSG00000108425	predicted gene 44706	3.1655	9.13525	6.75673	4.07017	4.28808	0.588263	3.44525	0.737884	0.921245	0.478739	1.548	NS	NS	NS	NS	0.01028	0.07981	0.6519	0.5374	0.4017	0.02718	0.1398	0.7427	0.655	NA
Gpnmb	ENSMUSG00000029816	glycoprotein (transmembrane) nmb	156.309	456.639	95.2621	31.9646	52.473	45.4155	277.85	32.8585	5.42982	9.20284	1.5471	NS	-2.2936	-1.5785	2.2598	0.01807	0.2785	0.0006244	0.01694	0.0005752	0.0439	0.3838	0.002316	0.04639	0.02509
Gm13822	ENSMUSG00000087477	predicted gene 13822	16.0401	47.2829	29.4104	31.2008	14.7791	0.885816	8.14704	2.29362	1.67378	1.44295	1.5457	NS	NS	NS	NS	3.596e-08	0.002857	0.001277	0.7661	0.01013	2.982e-07	0.00834	0.004318	0.8372	0.1187
4933430I17Rik	ENSMUSG00000058046	RIKEN cDNA 4933430I17 gene	13.4943	39.5729	22.2736	17.5802	17.6014	1.76682	8.59372	3.01282	2.27858	0.889863	1.5441	NS	NS	NS	NS	2.421e-06	0.03879	0.3002	0.3	0.007583	1.483e-05	0.077	0.4147	0.4275	0.1012
Pdcd1lg2	ENSMUSG00000016498	programmed cell death 1 ligand 2	134.482	392.347	359.896	91.196	83.4713	8.61767	25.9304	57.8973	13.3675	6.94339	1.5437	1.4195	NS	NS	NS	4.844e-13	3.232e-11	0.01007	0.002293	0.5527	7.6e-12	4.817e-10	0.02561	0.009174	0.8067
Tnfsf9	ENSMUSG00000035678	tumor necrosis factor (ligand) superfamily, member 9	24.722	72.1505	42.6433	21.5998	21.4945	3.6426	22.5832	5.4683	2.27576	1.90943	1.5433	NS	NS	NS	NS	1.126e-05	0.02754	0.5811	0.615	0.02822	6.098e-05	0.05764	0.6839	0.7201	0.2043
Gm45471	ENSMUSG00000110114	predicted gene 45471	3.7928	11.2636	4.90738	4.11003	1.45595	1.42194	0.884107	1.65152	1.30293	0.658224	1.5404	NS	NS	NS	NS	0.01185	0.5277	0.935	0.1002	0.06028	0.03071	0.6318	0.9553	0.1866	NA
Cybb	ENSMUSG00000015340	cytochrome b-245, beta polypeptide	5635.85	16345.4	12775.2	6699.71	4554.13	248.829	1570.55	1021.34	488.247	324.461	1.5361	1.1806	NS	NS	NS	7.816e-25	2.644e-15	0.09576	0.03975	0.01715	3.558e-23	6.837e-14	0.1669	0.0912	0.1575
Gm19684	ENSMUSG00000092277	predicted gene, 19684	4.12025	11.9129	8.182	7.23177	2.9211	0.809491	2.59271	1.85801	1.89373	0.50505	1.5361	NS	NS	NS	NS	0.004625	0.07831	0.19	0.437	0.2731	0.0136	0.1376	0.2896	0.5637	NA
Gm41611	ENSMUSG00000117079	predicted gene, 41611	26.0099	76.5631	74.7931	44.327	16.0674	4.5391	9.77975	3.75933	3.99967	2.35474	1.5353	1.506	NS	NS	NS	7.756e-10	1.802e-09	0.004448	0.01745	0.8981	8.136e-09	1.979e-08	0.01268	0.04747	0.9649
Gm15283	ENSMUSG00000087700	predicted gene 15283	6.98625	20.5172	11.4036	7.56517	3.92272	1.62438	3.79123	0.849917	1.34322	1.08212	1.5327	NS	NS	NS	NS	0.0002691	0.1122	0.8805	0.1477	0.03777	0.001078	0.1851	0.9173	0.2511	NA
Ereg	ENSMUSG00000029377	epiregulin	6.53255	19.1447	7.21945	4.79478	1.9837	1.31204	10.7871	1.72372	1.34306	0.326338	1.5326	NS	NS	NS	NS	0.01766	0.8543	0.4903	0.02521	0.03017	0.04302	0.898	0.6041	0.06378	NA
Gm12762	ENSMUSG00000086526	predicted gene 12762	3.9831	11.5787	11.1403	8.636	10.2939	1.35096	2.21452	1.07811	1.71651	2.86066	1.5326	1.4731	NS	1.3045	NS	0.003712	0.005547	0.06151	0.01485	0.8979	0.0112	0.01486	0.1161	0.04162	NA
Gm14718	ENSMUSG00000085808	predicted gene 14718	3.82587	10.983	8.90755	1.906	2.66467	0.533305	3.18903	2.79041	0.786372	0.194403	1.5325	NS	NS	NS	NS	0.009374	0.03422	0.303	0.4806	0.6223	0.02509	0.06933	0.4177	0.6035	NA
Htra4	ENSMUSG00000037406	HtrA serine peptidase 4	10.8797	31.5685	13.2065	6.67925	14.5981	0.433841	12.4617	3.10947	1.03602	2.95894	1.5306	NS	NS	NS	NS	0.001234	0.6324	0.2103	0.3694	0.00631	0.004225	0.7243	0.313	0.4994	0.09207
Gm7344	ENSMUSG00000110587	predicted gene 7344	3.94468	11.286	12.6186	12.5695	9.53898	0.585421	1.60665	1.3781	2.72812	1.53699	1.5304	1.6528	1.6402	1.3202	NS	0.001591	0.0006095	0.0009829	0.007247	0.7634	0.005304	0.002131	0.003443	0.02341	NA
Fbn1	ENSMUSG00000027204	fibrillin 1	782.172	2254.11	1689.28	1060.63	776.121	57.6909	342.626	115.758	31.3925	56.822	1.5264	1.1107	NS	NS	NS	1.914e-17	6.568e-10	0.01541	0.946	0.02014	4.743e-16	7.77e-09	0.03686	0.964	0.172
Trem2	ENSMUSG00000023992	triggering receptor expressed on myeloid cells 2	26.8871	77.176	51.6576	18.8907	18.8318	6.5243	15.7606	13.9655	3.76134	4.13322	1.5264	NS	NS	NS	NS	0.0002602	0.02388	0.2655	0.2339	0.1625	0.001048	0.05119	0.3766	0.3552	0.4812
Ifi214	ENSMUSG00000070501	interferon activated gene 214	626.968	1802.32	893.151	609.933	432.758	50.6651	205.741	75.5495	72.8977	64.0849	1.5231	NS	NS	NS	1.0119	2.271e-13	0.01421	0.8373	0.01141	1.071e-06	3.691e-12	0.03291	0.8861	0.03371	0.0005221
Pdpn	ENSMUSG00000028583	podoplanin	61.3743	175.838	92.1881	36.5581	33.3032	8.23922	28.0122	13.8653	4.77656	1.7788	1.5212	NS	NS	NS	NS	3.929e-09	0.02635	0.008908	0.002012	0.0002482	3.748e-08	0.05552	0.02312	0.008226	0.01601
Litaf	ENSMUSG00000022500	LPS-induced TN factor	1412.56	4052.32	3254.84	1882.28	1529.04	30.1858	356.416	256.481	112.922	102.536	1.5202	1.2043	NS	NS	NS	5.067e-29	8.88e-19	0.002452	0.4073	0.01963	3.18e-27	3.488e-17	0.007579	0.536	0.1689
Nlrp1a	ENSMUSG00000069830	NLR family, pyrin domain containing 1A	7.7405	22.283	18.5466	20.4839	8.1069	1.20614	3.66855	1.5891	2.01512	1.58149	1.5198	1.2659	1.3892	NS	NS	4.314e-05	0.0008178	0.0003345	0.8615	0.4415	0.0002073	0.002761	0.001349	0.9062	0.7373
Pfkp	ENSMUSG00000021196	phosphofructokinase, platelet	1619.28	4643.05	4094.75	2253.35	1350.73	73.7351	260.036	259.999	186.872	44.7489	1.5194	1.3383	NS	NS	NS	5.841e-37	5.093e-29	8.137e-05	0.03057	0.1283	5.797e-35	4.717e-27	0.0003904	0.07431	0.4313
Gpr152	ENSMUSG00000044724	G protein-coupled receptor 152	13.948	40.5307	28.9169	17.4641	13.4343	2.11283	3.26419	2.28492	0.79335	0.510604	1.519	1.0525	NS	NS	NS	2.025e-08	0.0001704	0.353	0.8042	0.05602	1.744e-07	0.000687	0.4707	0.8645	0.2902
Cox4i2	ENSMUSG00000009876	cytochrome c oxidase subunit 4I2	23.7402	67.7453	92.0306	42.2012	19.4308	2.38383	15.901	6.69986	5.96308	2.74171	1.5189	1.956	NS	NS	NS	5.392e-07	7.301e-11	0.009893	0.3623	0.1197	3.692e-06	1.03e-09	0.02524	0.4929	0.4158
Jun	ENSMUSG00000052684	jun proto-oncogene	621.927	1781.82	1517.6	723.676	555.286	30.7316	175.976	81.9962	71.678	34.7444	1.5181	1.2867	NS	NS	NS	6.111e-24	1.336e-17	0.1593	0.2849	0.121	2.663e-22	4.54e-16	0.2511	0.4108	0.4184
Gm17334	ENSMUSG00000091191	predicted gene, 17334	75.4155	216.496	204.805	145.682	53.5707	7.30881	26.3	35.8282	14.9406	8.74752	1.518	1.4446	NS	NS	NS	1.5e-08	7.46e-08	0.0005836	0.07655	0.7793	1.318e-07	6.246e-07	0.002187	0.1522	0.9194
Tubb6	ENSMUSG00000001473	tubulin, beta 6 class V	569.244	1628.55	1349.34	752.513	546.653	26.1203	159.725	107.421	85.1989	19.3628	1.5162	1.2454	NS	NS	NS	1.605e-20	2.608e-14	0.01505	0.7225	0.09483	5.302e-19	6.032e-13	0.0361	0.8041	0.3724
Prf1	ENSMUSG00000037202	perforin 1 (pore forming protein)	792.081	2265.58	1481.24	974.844	959.421	42.7993	550.381	81.8612	85.4289	60.2067	1.5159	NS	NS	NS	NS	2.982e-12	3.297e-05	0.1715	0.2063	0.004697	4.239e-11	0.0001573	0.2665	0.3232	0.07865
Gm7984	ENSMUSG00000049891	predicted gene 7984	7.18163	20.6973	22.9922	13.5336	10.619	1.45826	1.76438	1.93061	2.93916	0.938748	1.5156	1.65	NS	NS	NS	3.913e-05	6.752e-06	0.01763	0.1525	0.6677	0.0001897	3.768e-05	0.04125	0.2575	0.8687
F830208F22Rik	ENSMUSG00000073529	RIKEN cDNA F830208F22 gene	10.431	30.4646	28.0027	19.5518	7.69797	2.02186	5.39686	2.57472	0.897542	0.504873	1.5152	1.4199	NS	NS	NS	6.025e-06	2.553e-05	0.0162	0.2828	0.749	3.422e-05	0.0001249	0.03844	0.4089	0.9071
Hpdl	ENSMUSG00000043155	4-hydroxyphenylpyruvate dioxygenase-like	5.273	14.96	12.7499	8.636	8.42088	0.802692	1.13106	1.62675	1.71651	2.2602	1.5102	1.2585	NS	NS	NS	0.0008146	0.006131	0.1988	0.2468	0.5298	0.002916	0.01621	0.2996	0.3687	NA
Serpina3n	ENSMUSG00000021091	serine (or cysteine) peptidase inhibitor, clade A, member 3N	615.016	1750.6	733.693	375.459	368.979	26.177	792.575	162.968	26.7212	46.0739	1.5091	NS	NS	NS	NS	0.0004229	0.5522	0.09815	0.08647	0.003387	0.001624	0.6539	0.1702	0.1671	0.067
Gpr35	ENSMUSG00000026271	G protein-coupled receptor 35	606.816	1724.05	1597.02	893.902	631.608	30.9369	95.8292	103.884	61.8938	45.873	1.5055	1.3956	NS	NS	NS	2.42e-30	2.953e-26	3.058e-05	0.6674	0.3978	1.683e-28	2.237e-24	0.0001616	0.7615	0.7068
Gja4	ENSMUSG00000050234	gap junction protein, alpha 4	261.092	741.161	722.107	252.439	211.386	13.3914	47.5848	59.7795	18.6396	7.30065	1.5036	1.4685	NS	NS	NS	2.335e-28	4.6e-27	0.6924	0.03532	0.7909	1.374e-26	3.709e-25	0.7764	0.08294	0.9233
Ralgds	ENSMUSG00000026821	ral guanine nucleotide dissociation stimulator	1234.53	3493.13	2755.37	1260.32	1036.88	44.5349	635.073	333.557	95.2516	60.5963	1.5003	1.1582	NS	NS	NS	6.311e-14	7.135e-09	0.8857	0.2108	0.08652	1.095e-12	7.155e-08	0.921	0.3285	0.3571
Gm5171	ENSMUSG00000110744	predicted gene 5171	3.25197	8.88175	7.03923	7.34695	8.16938	1.16175	1.3336	1.20016	2.2283	1.18731	1.4983	NS	NS	1.3585	NS	0.008647	0.06034	0.06358	0.01832	0.4398	0.02345	0.111	0.1192	0.04937	NA
Mb21d2	ENSMUSG00000051065	Mab-21 domain containing 2	135.471	383.374	393.723	235.28	125.256	8.2099	25.5514	14.5974	17.8294	10.6293	1.4982	1.539	NS	NS	NS	2.019e-26	8.996e-28	6.844e-08	0.4147	0.7606	1.038e-24	7.662e-26	7.017e-07	0.5428	0.9129
Nlrp3	ENSMUSG00000032691	NLR family, pyrin domain containing 3	478.287	1347.64	1003.77	592.402	389.925	30.4275	204.937	37.8801	61.7559	12.1464	1.4946	1.0703	NS	NS	NS	3.377e-18	5.189e-10	0.07401	0.09184	0.0129	8.879e-17	6.292e-09	0.1352	0.1747	0.1363
Gm39459	ENSMUSG00000111720	predicted gene, 39459	8.4729	23.8796	5.42197	13.8348	6.91382	1.4052	12.1016	1.72627	3.14304	1.52314	1.4878	NS	NS	NS	2.0837	0.01247	0.3601	0.2613	0.6852	0.0008913	0.03208	0.4695	0.3722	0.7753	0.03276
Thbs4	ENSMUSG00000021702	thrombospondin 4	132.378	371.801	336.815	98.2094	123.725	6.48411	19.5664	41.4356	5.5238	9.96478	1.4867	1.344	NS	NS	NS	3.295e-19	7.045e-16	0.01657	0.6054	0.3739	9.618e-18	1.982e-14	0.03917	0.7129	0.6886
Gm6548	ENSMUSG00000091549	predicted gene 6548	194.591	542.785	350.932	366.152	246.875	25.0034	29.4928	29.5366	25.4636	23.6433	1.4833	NS	NS	NS	NS	3.693e-17	1.396e-06	3.413e-07	0.04909	0.0003175	8.927e-16	8.993e-06	2.901e-06	0.1078	0.0186
Gm6375	ENSMUSG00000107950	predicted gene 6375	7.24992	20.7088	22.4373	9.88712	10.0716	1.32329	2.55886	2.14828	1.38997	0.800281	1.4832	1.6301	NS	NS	NS	6.569e-05	1.017e-05	0.2989	0.2798	0.6433	0.0003026	5.457e-05	0.4135	0.4055	0.8595
1110002J07Rik	ENSMUSG00000097134	RIKEN cDNA 1110002J07 gene	15.7098	43.7175	22.7724	12.7962	14.0021	1.54755	2.89143	1.80297	1.0966	1.01834	1.4816	NS	NS	NS	NS	1.413e-08	0.05486	0.3947	0.6667	0.0001631	1.248e-07	0.1025	0.5132	0.7609	0.01258
Ropn1l	ENSMUSG00000022236	ropporin 1-like	15.8998	44.6343	46.5279	26.3687	24.1841	1.32183	4.50511	3.95668	1.16336	2.0453	1.4804	1.5306	NS	NS	NS	6.307e-09	1.88e-09	0.0103	0.0382	0.82	5.846e-08	2.056e-08	0.0261	0.08835	0.9359
Ifitm6	ENSMUSG00000059108	interferon induced transmembrane protein 6	215.325	599.925	325.237	249.194	179.11	6.75936	142.003	36.725	31.5808	21.4813	1.4777	NS	NS	NS	NS	3.471e-08	0.02701	0.4364	0.3268	0.0009556	2.891e-07	0.05669	0.5539	0.4568	0.03405
Kank4	ENSMUSG00000035407	KN motif and ankyrin repeat domains 4	53.094	148.14	102.974	60.7197	61.5918	2.40527	45.5889	9.07923	5.49489	4.98653	1.4758	NS	NS	NS	NS	4.37e-07	0.001176	0.5442	0.4898	0.07005	3.046e-06	0.003823	0.6513	0.6118	0.3257
Dysf	ENSMUSG00000033788	dysferlin	664.112	1848.63	1542.57	1044.33	629.305	60.0802	133.666	134.229	44.5625	29.8481	1.4756	1.2149	NS	NS	NS	2.055e-24	5.212e-17	8.558e-06	0.588	0.06943	9.149e-23	1.657e-15	5.172e-05	0.6987	0.3257
Gm49960	ENSMUSG00000117309	predicted gene, 49960	8.14105	22.6666	20.8266	28.6298	8.2096	1.25313	2.9818	7.04878	3.3813	2.40334	1.4756	1.3855	1.7963	NS	NS	0.00333	0.006067	0.0003839	0.9194	0.8487	0.01021	0.01607	0.001521	0.9457	0.9469
Tlr8	ENSMUSG00000040522	toll-like receptor 8	322.706	895.261	639.42	454.808	296.512	35.2932	143.399	49.7251	33.0084	39.1017	1.4714	NS	NS	NS	NS	2.592e-10	2.408e-05	0.03653	0.6041	0.03582	2.894e-09	0.0001186	0.07532	0.7118	0.2317
Phf11a	ENSMUSG00000044703	PHD finger protein 11A	159.783	443.709	293.607	212.043	136.527	12.1907	18.5726	24.8773	14.3473	2.75435	1.4714	NS	NS	NS	NS	8.699e-28	1.293e-10	0.005378	0.1146	6.36e-06	4.937e-26	1.743e-09	0.01497	0.2068	0.001803
Ly75	ENSMUSG00000026980	lymphocyte antigen 75	720.156	1996.64	1486.7	932.073	605.89	50.3996	243.613	96.6098	64.9499	58.5556	1.4705	1.0458	NS	NS	NS	2.427e-18	5.585e-10	0.02941	0.1439	0.01126	6.48e-17	6.718e-09	0.06296	0.2463	0.1269
Mt1	ENSMUSG00000031765	metallothionein 1	884.173	2449.21	2093.76	2103.62	1381.52	107.534	482.266	188.984	393.605	170.283	1.4702	1.2439	1.2514	NS	NS	5.794e-08	4.465e-06	3.962e-06	0.01765	0.4028	4.654e-07	2.595e-05	2.616e-05	0.04789	0.7095
Furin	ENSMUSG00000030530	furin (paired basic amino acid cleaving enzyme)	1868.72	5170.03	4127.22	2213.49	2324.57	70.2312	893.894	450.805	52.8867	99.8114	1.468	1.1433	NS	NS	NS	1.08e-16	1.063e-10	0.169	0.07613	0.06604	2.48e-15	1.455e-09	0.2634	0.1516	0.3175
Aldh1a2	ENSMUSG00000013584	aldehyde dehydrogenase family 1, subfamily A2	100.113	276.12	156.76	73.2317	78.5963	21.2279	105.828	28.75	10.9627	7.04081	1.465	NS	NS	NS	NS	0.0001325	0.09107	0.2596	0.3739	0.03305	0.0005705	0.1558	0.3704	0.5033	0.2218
Fcrl6	ENSMUSG00000070504	Fc receptor-like 6	7.90655	21.8714	21.0229	15.5626	6.0402	1.52929	0.605128	3.74973	3.64562	1.26305	1.4631	1.4407	NS	NS	NS	0.0001669	0.0002208	0.0336	0.3595	0.9484	0.0007029	0.0008644	0.07029	0.4902	0.9838
Gm10252	ENSMUSG00000110350	predicted gene 10252	3.04723	8.05665	5.96332	4.79038	5.37668	1.01396	1.81517	1.18975	0.743682	1.15733	1.4628	NS	NS	NS	NS	0.01486	0.1077	0.2981	0.1493	0.3957	0.03719	0.1787	0.4125	0.2534	NA
Gm10343	ENSMUSG00000071671	predicted gene 10343	3.7493	10.4224	7.43082	3.58197	2.52897	1.00418	1.80031	0.391986	0.840798	0.441795	1.4598	NS	NS	NS	NS	0.005802	0.07579	0.9936	0.4466	0.313	0.0166	0.134	0.995	0.5724	NA
Hspa8	ENSMUSG00000015656	heat shock protein 8	19723.1	54223.2	47084.8	34128.7	27610.1	1885.79	1866.15	455.98	3499.08	2854.93	1.459	1.2554	NS	NS	NS	2.212e-19	9.524e-15	1.063e-06	0.002753	0.2088	6.565e-18	2.306e-13	8.061e-06	0.01064	0.5374
Cd14	ENSMUSG00000051439	CD14 antigen	1176.83	3234.29	1417.2	766.403	1170.22	23.8595	1019.99	213.141	50.015	81.964	1.4584	NS	NS	NS	1.1901	1.536e-07	0.3349	0.02692	0.9761	1.845e-05	1.159e-06	0.4435	0.05853	0.9843	0.003109
Col3a1	ENSMUSG00000026043	collagen, type III, alpha 1	4793.66	13167.5	7578.53	4508.33	4849.46	124.21	3338.41	1209.46	432.339	477.745	1.4577	NS	NS	NS	NS	6.352e-09	0.008487	0.7248	0.9476	0.001498	5.879e-08	0.02136	0.8013	0.9651	0.04222
Myh14	ENSMUSG00000030739	myosin, heavy polypeptide 14	31.5733	86.5497	83.9923	58.3621	39.6645	2.65137	6.47716	10.2646	7.26089	3.00236	1.457	1.4181	NS	NS	NS	1.396e-10	4.86e-10	0.0002533	0.2051	0.8525	1.617e-09	5.93e-09	0.001057	0.3219	0.9485
Pdcd1	ENSMUSG00000026285	programmed cell death 1	72.9912	200.095	117.354	65.6831	55.3214	6.26725	47.5727	17.0726	4.86235	4.65671	1.4546	NS	NS	NS	NS	4.932e-08	0.01125	0.5669	0.1643	0.003513	4.016e-07	0.02705	0.6715	0.2721	0.06811
Cttnbp2nl	ENSMUSG00000062127	CTTNBP2 N-terminal like	412.121	1127.96	1049.55	603.26	416.149	21.6323	109.524	60.5365	44.2626	38.4083	1.4515	1.3479	NS	NS	NS	9.05e-21	4.319e-18	0.0005426	0.9441	0.4995	3.057e-19	1.56e-16	0.002057	0.9627	0.7742
Gzma	ENSMUSG00000023132	granzyme A	1613.7	4411.03	3660.58	2972.47	2708.67	138.466	536.641	93.7097	182.875	175.016	1.451	1.1818	NS	NS	NS	1.629e-19	1.902e-13	4.404e-08	3.416e-06	0.09288	4.887e-18	3.954e-12	4.722e-07	3.471e-05	0.369
Pgam1	ENSMUSG00000011752	phosphoglycerate mutase 1	649.582	1776.66	1435.39	721.284	669.719	20.5446	266.347	167.665	46.4504	19.1244	1.451	1.1439	NS	NS	NS	1.505e-16	8.036e-11	0.3957	0.8069	0.07897	3.401e-15	1.126e-09	0.5145	0.8664	0.3449
Tmem106a	ENSMUSG00000034947	transmembrane protein 106A	1022.55	2794.67	2207.47	1400.32	1083.59	12.8496	173.383	162.262	89.2772	46.1268	1.4502	1.1106	NS	NS	NS	3.579e-35	3.162e-21	0.00013	0.4872	0.003512	3.305e-33	1.552e-19	0.0005889	0.6095	0.06811
Slc31a1	ENSMUSG00000066150	solute carrier family 31, member 1	823.15	2248.25	2111.49	1636.92	1134.26	42.3876	174.71	80.9334	90.8833	58.8988	1.4499	1.3596	NS	NS	NS	2.304e-33	1.711e-29	2.971e-16	0.0001427	0.4488	1.909e-31	1.62e-27	1.878e-14	0.000897	0.7423
Gm5237	ENSMUSG00000118097	predicted gene 5237	3.4274	9.17512	8.10265	4.42705	4.46333	0.947885	2.12225	1.83546	1.03394	0.832081	1.4487	NS	NS	NS	NS	0.01385	0.03822	0.553	0.6108	0.6905	0.03505	0.07598	0.6591	0.7169	NA
Plaur	ENSMUSG00000046223	plasminogen activator, urokinase receptor	595.261	1622.75	1052.39	590.474	472.589	9.6862	229.398	118.638	36.7784	16.8549	1.4463	NS	NS	NS	NS	1.5e-17	1.354e-06	0.9375	0.05303	0.0002191	3.748e-16	8.767e-06	0.9573	0.1144	0.01507
Gm45418	ENSMUSG00000109729	predicted gene 45418	2.8674	8.10463	5.70945	6.98468	3.00027	0.566505	2.4753	0.424935	2.6358	0.393602	1.4462	NS	NS	NS	NS	0.01782	0.1239	0.07557	0.9695	0.3946	0.04335	0.2001	0.1374	0.9804	NA
Prss57	ENSMUSG00000020323	protease, serine 57	17.4065	47.4123	37.1162	29.3042	21.4299	2.80759	10.3813	7.22468	9.10472	5.32789	1.4459	1.0951	NS	NS	NS	0.0009138	0.0128	0.107	0.5267	0.4066	0.003223	0.03017	0.1826	0.645	0.7125
Batf3	ENSMUSG00000026630	basic leucine zipper transcription factor, ATF-like 3	260.741	710.292	665.928	366.528	285.805	13.8962	84.6754	59.7516	18.1331	4.00717	1.4451	1.3536	NS	NS	NS	8.546e-21	2.204e-18	0.001887	0.4054	0.5458	2.9e-19	8.258e-17	0.006058	0.5341	0.8029
Gm25117	ENSMUSG00000087819	predicted gene, 25117	4.40897	11.7046	7.22605	16.0127	8.40105	0.495346	2.89579	0.409353	2.90259	1.06756	1.445	NS	1.8493	NS	NS	0.002741	0.1524	0.0001382	0.07046	0.1122	0.00858	0.2368	0.0006209	0.1431	NA
Mocos	ENSMUSG00000039616	molybdenum cofactor sulfurase	144.494	394.246	289.87	166.3	126.75	7.0419	27.9678	16.4091	10.8474	8.47401	1.444	1.0044	NS	NS	NS	9.847e-26	6.066e-13	0.1771	0.1684	0.0009507	4.802e-24	1.162e-11	0.2736	0.2773	0.03405
Tpi1	ENSMUSG00000023456	triosephosphate isomerase 1	2646.17	7196.14	6526	4325.37	3474.66	111.977	695.678	590.132	271.997	276.597	1.4434	1.3023	NS	NS	NS	2.533e-20	7.901e-17	5.938e-06	0.01211	0.3659	8.187e-19	2.479e-15	3.752e-05	0.03537	0.6836
Lrg1	ENSMUSG00000037095	leucine-rich alpha-2-glycoprotein 1	679.536	1848.01	1276.52	1070.9	698.853	54.2852	299.541	132.971	145.625	51.4199	1.4434	NS	NS	NS	NS	1.347e-11	2.065e-05	0.002129	0.8529	0.01221	1.76e-10	0.0001033	0.006721	0.9003	0.1328
Slfn10-ps	ENSMUSG00000072621	schlafen 10, pseudogene	66.5332	180.789	107.222	91.9755	65.9595	15.836	51.5524	10.3142	9.41756	8.77257	1.4387	NS	NS	NS	NS	0.0002622	0.083	0.2513	0.9738	0.05535	0.001054	0.1443	0.3611	0.9832	0.288
Olfr754-ps1	ENSMUSG00000092340	olfactory receptor 754, pseudogene 1	2.47818	6.75117	6.49765	4.18522	4.12767	0.483252	0.522293	1.11311	0.800837	0.687807	1.4328	1.4248	NS	NS	NS	0.01718	0.01819	0.3389	0.305	0.9875	0.04204	0.04065	0.4558	NA	NA
Ceacam19	ENSMUSG00000049848	carcinoembryonic antigen-related cell adhesion molecule 19	6.90215	18.691	16.3041	6.11585	5.9779	1.90464	4.43993	2.91071	1.76065	1.21007	1.4324	1.2201	NS	NS	NS	0.004247	0.01592	0.7818	0.6635	0.6506	0.01262	0.03631	0.8438	0.758	0.8624
Shtn1	ENSMUSG00000041362	shootin 1	607.075	1637.08	1432.88	788.262	638.454	18.6565	120.72	110.585	52.4403	39.1245	1.4312	1.2386	NS	NS	NS	1.163e-26	2.6e-20	0.005938	0.5859	0.1461	6.052e-25	1.171e-18	0.01631	0.6968	0.4604
Alpl	ENSMUSG00000028766	alkaline phosphatase, liver/bone/kidney	194.125	523.077	310.891	158.106	152.346	8.38095	104.938	43.7035	15.4848	13.6886	1.4295	NS	NS	NS	NS	5.923e-10	0.003423	0.2117	0.145	0.001096	6.331e-09	0.009753	0.3148	0.2476	0.03619
Batf	ENSMUSG00000034266	basic leucine zipper transcription factor, ATF-like	333.168	896.153	690.764	347.601	355.402	18.0234	105.702	62.7786	20.6975	24.1513	1.427	1.0505	NS	NS	NS	3.144e-18	1.699e-10	0.7235	0.5802	0.02026	8.323e-17	2.242e-09	0.8005	0.6919	0.172
Gm46224	ENSMUSG00000112843	predicted gene, 46224	60.8251	163.913	113.206	94.9608	39.3721	2.51483	10.4239	14.6049	9.36204	3.77796	1.4269	NS	NS	NS	NS	2.36e-14	2.614e-06	0.001458	0.003074	0.003206	4.301e-13	1.587e-05	0.004843	0.01163	0.06537
Elane	ENSMUSG00000020125	elastase, neutrophil expressed	288.859	776.447	713.237	444.01	352.045	49.4816	163.032	148.653	68.2531	74.2213	1.4266	1.3042	NS	NS	NS	0.0003864	0.00118	0.1243	0.4792	0.7601	0.001498	0.003834	0.2059	0.6022	0.9127
Ccl6	ENSMUSG00000018927	chemokine (C-C motif) ligand 6	898.642	2415.37	1608.5	816.811	682.962	57.2365	770.033	240.242	53.1613	61.6902	1.4261	NS	NS	NS	NS	3.653e-07	0.002764	0.625	0.1587	0.03632	2.583e-06	0.008102	0.7201	0.2651	0.2335
Tbxas1	ENSMUSG00000029925	thromboxane A synthase 1, platelet	844.192	2268.41	1989	1278.6	991.397	22.8036	82.5378	81.9974	67.4251	51.7845	1.4257	1.2366	NS	NS	NS	2.477e-51	6.918e-39	4.739e-10	0.01627	0.04251	4.81e-49	1.298e-36	8.346e-09	0.04486	0.2536
Gm8355	ENSMUSG00000093798	predicted pseudogene 8355	51.7139	138.195	127.047	79.7396	67.4822	9.62911	15.207	5.54529	10.9173	11.7941	1.4244	1.3052	NS	NS	NS	1.308e-07	1.43e-06	0.0273	0.1691	0.6484	9.978e-07	9.19e-06	0.05917	0.2782	0.8614
Msantd3	ENSMUSG00000039693	Myb/SANT-like DNA-binding domain containing 3	41.8334	112.187	87.5646	50.8141	42.1637	3.50574	13.6094	8.01262	5.31107	4.21889	1.4206	1.0607	NS	NS	NS	1e-10	1.957e-06	0.2432	0.9501	0.0849	1.179e-09	1.223e-05	0.3519	0.9669	0.3538
Clca2	ENSMUSG00000036960	chloride channel accessory 2	45.6974	122.416	104.709	42.059	44.6077	4.33941	14.5179	3.57154	2.28771	2.64022	1.4202	1.194	NS	NS	NS	3.229e-14	2.878e-10	0.5367	0.8457	0.194	5.816e-13	3.684e-09	0.6452	0.8951	0.5209
Sirpb1a	ENSMUSG00000095788	signal-regulatory protein beta 1A	172.809	461.724	354.96	290.764	166.191	7.10966	32.793	8.2019	24.9739	21.5634	1.4201	1.0397	NS	NS	NS	5.441e-19	9.788e-11	4.536e-06	0.7783	0.01478	1.552e-17	1.349e-09	2.947e-05	0.8463	0.1457
Mir703	ENSMUSG00000105814	microRNA 703	13.0909	35.152	23.2561	26.4287	28.5417	3.83314	9.26453	3.25523	2.53793	3.40985	1.4163	NS	1.0237	1.0973	NS	0.0002726	0.03736	0.01138	0.005359	0.1172	0.001091	0.07461	0.02841	0.01829	0.4121
Car13	ENSMUSG00000027555	carbonic anhydrase 13	216.678	576.964	421.858	326.897	291.543	14.7244	43.5154	33.7883	21.9194	3.41918	1.4158	NS	NS	NS	NS	1.356e-24	5.643e-12	3.964e-05	0.002347	0.0007933	6.113e-23	9.401e-11	0.0002043	0.009351	0.03105
Fkbp5	ENSMUSG00000024222	FK506 binding protein 5	1066.22	2843.75	2117.91	1381.2	1184.35	21.9765	763.026	268.264	88.7648	77.9123	1.4152	NS	NS	NS	NS	2.854e-09	3.267e-05	0.1182	0.5261	0.07412	2.774e-08	0.0001561	0.198	0.6443	0.3344
Septin3	ENSMUSG00000022456	septin 3	208.943	557.086	625.335	414.084	310.494	17.6984	95.8333	19.2541	33.4139	16.1486	1.4131	1.5803	NS	NS	NS	6.647e-13	8.728e-16	7.662e-07	0.004285	0.3872	1.03e-11	2.416e-14	5.987e-06	0.01532	0.6982
Gm6210	ENSMUSG00000107951	predicted gene 6210	67.8245	179.695	157.031	97.3613	99.5067	14.342	19.6464	13.2331	11.8542	15.5559	1.4109	1.2148	NS	NS	NS	4.786e-07	1.557e-05	0.06775	0.05372	0.4749	3.315e-06	7.993e-05	0.1256	0.1155	0.7591
9430069I07Rik	ENSMUSG00000094447	RIKEN cDNA 9430069I07 gene	3.63065	9.47605	5.18387	6.06003	5.68185	0.908214	1.0328	1.32546	0.334583	0.920749	1.4095	NS	NS	NS	NS	0.007935	0.3061	0.1933	0.2402	0.1004	0.02176	0.4134	0.2934	0.3623	NA
S1pr2	ENSMUSG00000043895	sphingosine-1-phosphate receptor 2	215.797	573.439	522.389	261.548	235.353	9.48976	36.7544	42.1861	13.9129	9.16056	1.4092	1.2752	NS	NS	NS	1.153e-27	8.51e-23	0.04372	0.3734	0.2844	6.494e-26	4.891e-21	0.08755	0.503	0.6109
Nek6	ENSMUSG00000026749	NIMA (never in mitosis gene a)-related expressed kinase 6	353.448	939.635	847.832	533.293	404.669	14.8977	62.3971	32.4415	22.8873	14.7756	1.4075	1.2608	NS	NS	NS	1.718e-40	1.301e-32	6.801e-08	0.08126	0.153	2.115e-38	1.605e-30	6.988e-07	0.1592	0.4695
Aif1	ENSMUSG00000024397	allograft inflammatory factor 1	1268.83	3365.06	3464.79	2181.05	1729.25	54.2273	562.275	187.069	196.14	147.901	1.4071	1.4492	NS	NS	NS	1.929e-14	3.168e-15	2.219e-05	0.01551	0.8183	3.543e-13	8.122e-14	0.0001212	0.0432	0.9354
Tlr4	ENSMUSG00000039005	toll-like receptor 4	619.81	1645.35	1405.43	1020.21	752.182	35.6577	112.009	50.3548	62.5067	59.4164	1.4071	1.1806	NS	NS	NS	1.61e-27	8.873e-20	4.837e-08	0.03343	0.07709	8.957e-26	3.825e-18	5.137e-07	0.07957	0.3404
AI839979	ENSMUSG00000107355	expressed sequence AI839979	27.2814	72.6158	47.7541	38.9001	29.906	3.55658	16.4004	4.8197	3.13267	1.60192	1.4066	NS	NS	NS	NS	1.534e-06	0.006013	0.09007	0.6786	0.03874	9.724e-06	0.01594	0.1588	0.7703	0.2408
A330040F15Rik	ENSMUSG00000086213	RIKEN cDNA A330040F15 gene	70.3614	185.759	119.256	66.5185	50.62	2.43355	9.75176	15.8331	8.38599	5.07264	1.4014	NS	NS	NS	NS	9.569e-14	6.36e-05	0.6054	0.025	0.0005493	1.622e-12	0.0002833	0.7038	0.06332	0.02466
Mif	ENSMUSG00000033307	macrophage migration inhibitory factor (glycosylation-inhibiting factor)	1776.6	4691.77	4471.14	2983.03	2066.67	116.109	318.143	408.037	203.654	174.094	1.4013	1.3316	NS	NS	NS	9.574e-20	5.644e-18	1.3e-06	0.1581	0.6501	2.939e-18	2.012e-16	9.669e-06	0.2646	0.8619
Glrx	ENSMUSG00000021591	glutaredoxin	806.707	2128.88	1616.61	1089.3	1419.71	42.4818	254.976	91.0327	49.9411	66.0174	1.4003	1.0033	NS	NS	NS	1.383e-22	2.719e-12	0.002665	1.373e-08	0.005299	5.459e-21	4.747e-11	0.008146	2.494e-07	0.08373
Col4a2	ENSMUSG00000031503	collagen, type IV, alpha 2	3416.7	9006.08	6739.96	3986.41	3801.08	209.922	1568.87	750.368	123.65	237.478	1.3982	NS	NS	NS	NS	1.372e-13	2.157e-07	0.2401	0.4171	0.02684	2.288e-12	1.654e-06	0.3483	0.5449	0.1993
Psme1	ENSMUSG00000022216	proteasome (prosome, macropain) activator subunit 1 (PA28 alpha)	4100.03	10797.9	11083.7	8027.63	4782.61	180.238	917.253	413.482	526.151	228.251	1.3971	1.4347	NS	NS	NS	2.235e-30	6.138e-32	2.101e-15	0.06943	0.7578	1.559e-28	7.152e-30	1.095e-13	0.1415	0.9112
Slfn2	ENSMUSG00000072620	schlafen 2	3078.34	8105.88	6360.92	3838.87	2799.92	205.111	620.923	202.065	320.115	172.31	1.3967	1.047	NS	NS	NS	1.102e-24	1.537e-14	0.01989	0.3165	0.01009	4.976e-23	3.634e-13	0.04558	0.4455	0.1186
Slc9a2	ENSMUSG00000026062	solute carrier family 9 (sodium/hydrogen exchanger), member 2	3.0522	8.22808	6.50887	5.0968	3.7525	0.839919	1.15051	1.09775	1.41061	0.732583	1.3967	NS	NS	NS	NS	0.01353	0.07045	0.251	0.7035	0.4967	0.03437	0.1262	0.3608	0.7902	NA
Gm20100	ENSMUSG00000110245	predicted gene, 20100	12.219	32.3754	21.6697	11.3428	8.4211	2.40592	11.423	4.51709	2.01077	3.89275	1.395	NS	NS	NS	NS	0.01595	0.1545	0.8318	0.395	0.3235	0.03943	0.2394	0.8821	0.524	0.6478
Adamts5	ENSMUSG00000022894	a disintegrin-like and metallopeptidase (reprolysin type) with thrombospondin type 1 motif, 5 (aggrecanase-2)	298.535	783.484	800.786	565.23	313.769	22.6119	85.3677	42.4108	54.7135	21.1894	1.3903	1.4232	NS	NS	NS	4.472e-17	8.215e-18	4.591e-08	0.699	0.8403	1.071e-15	2.875e-16	4.9e-07	0.7867	0.9434
Dnah2os	ENSMUSG00000086591	dynein, axonemal, heavy chain 2, opposite strand	5.95165	15.5867	10.2126	2.89723	3.52082	1.51246	2.56685	1.49698	0.659837	0.293714	1.3887	NS	NS	NS	NS	0.002478	0.09825	0.1088	0.2045	0.1651	0.007849	0.1655	0.1851	0.3211	NA
Anxa3	ENSMUSG00000029484	annexin A3	434.199	1136.97	856.623	471.196	380.996	10.0248	95.8255	68.7674	50.673	26.3538	1.3882	NS	NS	NS	NS	2.218e-18	7.373e-10	0.4712	0.2495	0.009638	5.964e-17	8.643e-09	0.5868	0.3717	0.1159
Tap2	ENSMUSG00000024339	transporter 2, ATP-binding cassette, sub-family B (MDR/TAP)	2275.71	5951.49	5880.85	3863.27	2297.87	68.4648	472.038	297.696	179.171	37.4562	1.3867	1.3698	NS	NS	NS	2.453e-39	2.074e-38	6.562e-13	0.8996	0.8722	2.763e-37	3.759e-36	2.156e-11	0.9324	0.9556
Gm14131	ENSMUSG00000081470	predicted gene 14131	4.17175	10.5744	8.35102	8.71117	5.2975	1.29038	1.0935	0.376559	1.50094	0.890501	1.3854	NS	NS	NS	NS	0.004818	0.03888	0.04172	0.385	0.4378	0.01411	0.07715	0.08424	0.5137	NA
Gm6344	ENSMUSG00000094446	predicted gene 6344	4.40045	11.504	7.54758	7.88657	7.9513	0.351823	2.39682	1.12649	2.81314	3.05869	1.3846	NS	NS	NS	NS	0.01779	0.2087	0.1716	0.1779	0.2626	0.04329	0.3046	0.2667	0.2892	NA
Gm10120	ENSMUSG00000112909	predicted gene 10120	5.97052	15.5622	15.0673	21.16	16.2444	0.768926	2.57144	2.33357	2.57778	3.4332	1.3842	1.315	1.8478	1.4082	NS	0.001778	0.003182	3.149e-05	0.00147	0.8612	0.005851	0.009163	0.000166	0.006353	0.9513
Psma5	ENSMUSG00000068749	proteasome subunit alpha 5	1638.41	4273.34	4496.15	3913.43	2617.31	105.04	575.902	112.133	296.762	208.931	1.3833	1.4566	1.2564	NS	NS	1.739e-17	3.215e-19	1.169e-14	3.328e-05	0.6511	4.33e-16	1.319e-17	5.338e-13	0.0002554	0.8625
Adamts20	ENSMUSG00000022449	a disintegrin-like and metallopeptidase (reprolysin type) with thrombospondin type 1 motif, 20	27.0686	70.7639	96.1075	99.566	28.878	2.50612	5.83872	6.61323	11.9121	3.3485	1.3824	1.8329	1.8497	NS	NS	9.594e-10	1.635e-16	3.162e-16	0.6733	0.02474	9.925e-09	4.961e-15	1.993e-14	0.7663	0.1918
Vwa5a	ENSMUSG00000023186	von Willebrand factor A domain containing 5A	1104.18	2879.87	2445.25	1774.32	1299.72	15.0609	103.782	89.6997	70.4633	59.3493	1.3822	1.1478	NS	NS	NS	2.665e-62	2.774e-43	6.234e-16	0.005161	0.004181	7.601e-60	6.61e-41	3.665e-14	0.01773	0.0741
Lgmn	ENSMUSG00000021190	legumain	4977.86	12966.9	9669.92	6368.14	6367.56	99.7077	366.63	514.45	359.774	328.276	1.3813	NS	NS	NS	NS	5.37e-46	5.846e-23	0.0002641	0.0002603	1.234e-05	8.642e-44	3.473e-21	0.001097	0.001494	0.002627
Tex14	ENSMUSG00000010342	testis expressed gene 14	21.0565	54.4424	50.7464	32.3862	23.9116	1.45662	8.98676	7.20371	6.48386	4.37495	1.379	1.2874	NS	NS	NS	1.258e-05	4.946e-05	0.04676	0.5558	0.7586	6.743e-05	0.0002261	0.0925	0.6719	0.9118
Daxx	ENSMUSG00000002307	Fas death domain-associated protein	1413.22	3673.19	3026.84	1848.18	1423.97	20.4243	172.41	33.8966	115.681	30.0563	1.3786	1.0987	NS	NS	NS	1.796e-59	3.095e-38	7.683e-06	0.9033	0.0008524	4.652e-57	5.425e-36	4.71e-05	0.935	0.03226
Gm2389	ENSMUSG00000089976	predicted pseudogene 2389	3.74945	9.75613	6.9752	4.17112	2.65757	0.452783	1.2554	1.16898	1.44057	1.18079	1.3765	NS	NS	NS	NS	0.01333	0.1142	0.8185	0.6258	0.3627	0.03396	0.1877	0.8721	0.7289	NA
Psmb8	ENSMUSG00000024338	proteasome (prosome, macropain) subunit, beta type 8 (large multifunctional peptidase 7)	3159.21	8202.34	8709.63	5476.15	3500.75	124.311	845.124	448.139	306.675	98.9241	1.3764	1.463	NS	NS	NS	1.609e-28	5.249e-32	1.858e-10	0.2358	0.4847	9.593e-27	6.151e-30	3.581e-09	0.3572	0.7657
Cxcl16	ENSMUSG00000018920	chemokine (C-X-C motif) ligand 16	875.698	2273.75	1570.26	640.198	694.957	13.8155	267.607	165.191	25.7058	35.8596	1.3763	NS	NS	NS	NS	2.417e-19	3.96e-08	0.003661	0.03146	0.0004657	7.157e-18	3.476e-07	0.01072	0.07587	0.02252
Vim	ENSMUSG00000026728	vimentin	10437.3	27085.2	23130.9	12286.5	9166.29	301.446	1073.25	1315.89	1014.72	394.328	1.3757	1.1481	NS	NS	NS	9.61e-34	5.374e-24	0.03882	0.09997	0.04496	8.14e-32	3.506e-22	0.07921	0.1864	0.2599
Gnb4	ENSMUSG00000027669	guanine nucleotide binding protein (G protein), beta 4	611.859	1586.9	1515.71	941.526	596.74	8.44448	101.89	31.8745	65.9939	21.7438	1.3745	1.309	NS	NS	NS	1.333e-40	6.857e-37	4.744e-09	0.7207	0.5171	1.65e-38	1.102e-34	6.6e-08	0.8029	0.7853
Cd69	ENSMUSG00000030156	CD69 antigen	421.549	1092.49	689.274	317.799	265.619	13.5767	55.1397	12.6505	31.3922	16.2802	1.3741	NS	NS	NS	NS	1.51e-33	7.657e-10	0.0005541	3.398e-08	3.28e-09	1.275e-31	8.956e-09	0.002094	5.651e-07	6.797e-06
Apold1	ENSMUSG00000090698	apolipoprotein L domain containing 1	35.9164	92.6803	70.4006	58.1483	57.477	3.65831	6.4662	9.81515	8.27284	2.94714	1.374	NS	NS	NS	NS	9.662e-10	2.299e-05	0.003481	0.002962	0.05798	9.977e-09	0.0001137	0.01026	0.01129	0.2958
Cdh6	ENSMUSG00000039385	cadherin 6	13.7599	35.6964	8.55455	7.40592	8.90955	2.07535	20.0898	1.53075	2.14922	2.31516	1.3731	NS	NS	NS	2.0705	0.01784	0.2593	0.1683	0.3443	0.0006024	0.0434	0.3628	0.2626	0.4747	0.02587
Sult6b1	ENSMUSG00000038045	sulfotransferase family, cytosolic, 6B, member 1	8.01178	20.5637	12.7347	13.0306	4.04145	1.04168	1.20572	0.586275	2.6494	0.565732	1.3722	NS	NS	NS	NS	0.0001267	0.08051	0.09507	0.05273	0.03515	0.0005482	0.1408	0.166	0.1139	0.2297
Pigr	ENSMUSG00000026417	polymeric immunoglobulin receptor	46.8637	121.816	96.5238	47.3719	31.6073	2.77862	13.2973	6.23906	6.28644	3.39591	1.3718	1.0471	NS	NS	NS	1.093e-11	3.199e-07	0.9655	0.01134	0.09014	1.449e-10	2.357e-06	0.9755	0.03352	0.3626
Pkib	ENSMUSG00000019876	protein kinase inhibitor beta, cAMP dependent, testis specific	535.686	1384.08	1195.4	698.461	461.206	24.9806	107.582	43.5293	51.1968	26.8491	1.3705	1.1571	NS	NS	NS	4.166e-27	1.058e-19	0.003434	0.1011	0.08925	2.224e-25	4.533e-18	0.01014	0.188	0.3615
Cmpk2	ENSMUSG00000020638	cytidine monophosphate (UMP-CMP) kinase 2, mitochondrial	704.978	1820.43	1570.97	1648.86	1459.25	57.6118	105.748	95.7488	66.2645	15.2287	1.3701	1.1564	1.2253	1.0504	NS	1.741e-31	8.139e-23	3.114e-25	4.519e-19	0.0657	1.303e-29	4.703e-21	7.391e-23	1.089e-16	0.3169
Myd88	ENSMUSG00000032508	myeloid differentiation primary response gene 88	1158.86	2995.21	2753.15	1817.4	1195.28	46.9324	144.768	144.915	144.561	69.8627	1.3699	1.2484	NS	NS	NS	4.881e-29	2.339e-24	1.497e-07	0.7227	0.3178	3.072e-27	1.57e-22	1.4e-06	0.8041	0.6422
Sp140	ENSMUSG00000070031	Sp140 nuclear body protein	1303.82	3369.56	2990.04	1899.04	1204.79	45.5264	161.328	64.3217	141.206	39.7395	1.3697	1.1968	NS	NS	NS	1.461e-44	2.411e-34	5.071e-08	0.2541	0.0746	2.209e-42	3.257e-32	5.364e-07	0.3771	0.3353
Ldha	ENSMUSG00000063229	lactate dehydrogenase A	6060.05	15658.9	14070.2	10128.4	7733.99	97.3314	1909.18	926	729.686	562.822	1.3696	1.2153	NS	NS	NS	1.443e-18	6.072e-15	1.988e-06	0.02403	0.3214	3.94e-17	1.504e-13	1.415e-05	0.06142	0.6455
Gm34907	ENSMUSG00000115762	predicted gene, 34907	7.04727	18.1548	7.6214	6.4503	5.28983	1.52759	3.17594	1.41901	1.28395	0.651974	1.3693	NS	NS	NS	NS	0.001759	0.7559	0.8215	0.4584	0.005596	0.005802	0.8252	0.8744	0.5835	NA
Gm43714	ENSMUSG00000105512	predicted gene 43714	3.12847	8.04668	11.1885	6.09985	4.11095	0.304113	1.42837	1.76884	1.07111	1.44189	1.3688	1.8585	NS	NS	NS	0.01389	0.0006024	0.1356	0.5954	0.2906	0.03513	0.002108	0.2211	0.7046	NA
Adamts1	ENSMUSG00000022893	a disintegrin-like and metallopeptidase (reprolysin type) with thrombospondin type 1 motif, 1	249.932	646.392	608.876	425.811	324.86	9.16671	54.2313	14.9476	16.6007	31.7612	1.3687	1.2848	NS	NS	NS	2.363e-24	1.448e-21	2.687e-08	0.007715	0.5221	1.05e-22	7.365e-20	3.054e-07	0.02462	0.7892
G930009F23Rik	ENSMUSG00000115009	RIKEN cDNA G930009F23 gene	4.8175	12.4647	7.10095	4.5732	1.8035	0.300857	2.25936	0.394485	1.22395	1.54848	1.3679	NS	NS	NS	NS	0.01128	0.3228	0.8805	0.1154	0.122	0.02942	0.4307	0.9173	0.2079	NA
Gm5855	ENSMUSG00000105558	predicted gene 5855	12.8783	33.2201	23.0613	15.7816	19.9897	1.15651	6.13989	3.28821	2.30585	3.76589	1.3668	NS	NS	NS	NS	9.037e-05	0.0184	0.478	0.09335	0.1164	0.0004029	0.04105	0.5929	0.177	0.4107
Iqcg	ENSMUSG00000035578	IQ motif containing G	14.479	36.689	23.2312	15.1268	14.3377	3.62043	4.08554	2.4958	2.90899	0.848517	1.3662	NS	NS	NS	NS	2.046e-05	0.03261	0.8243	0.9529	0.03284	0.0001047	0.0666	0.8765	0.9685	0.2213
Ifi209	ENSMUSG00000043263	interferon activated gene 209	1377.26	3548.38	1852.41	1232.89	895.312	90.0599	425.365	205.498	157.697	125.998	1.3653	NS	NS	NS	NS	2.08e-10	0.04662	0.4546	0.004097	1.274e-05	2.356e-09	0.0897	0.571	0.01477	0.002652
Brip1	ENSMUSG00000034329	BRCA1 interacting protein C-terminal helicase 1	158.368	406.028	349.204	480.568	349.88	20.8778	22.543	24.9988	30.2065	30.5086	1.3637	1.1484	1.6016	1.1514	NS	2.569e-15	3.29e-11	2.29e-20	2.9e-11	0.2014	5.15e-14	4.887e-10	2.651e-18	1.045e-09	0.5298
Nr4a3	ENSMUSG00000028341	nuclear receptor subfamily 4, group A, member 3	167.644	431.186	326.492	128.672	167.064	11.5361	30.9023	13.1893	5.59769	16.9102	1.3589	NS	NS	NS	NS	4.223e-20	1.272e-10	0.01479	0.9041	0.005845	1.34e-18	1.717e-09	0.03555	0.9355	0.08761
Mcpt8	ENSMUSG00000022157	mast cell protease 8	40.3565	103.84	104.726	58.6738	52.3943	3.82512	12.8393	14.0404	5.49211	5.46382	1.3587	1.3786	NS	NS	NS	6.715e-09	4.172e-09	0.03432	0.1369	0.9282	6.193e-08	4.331e-08	0.07152	0.2377	0.9753
Klra7	ENSMUSG00000067599	killer cell lectin-like receptor, subfamily A, member 7	53.6383	137.997	85.149	81.9852	99.8671	6.92182	22.9916	9.22474	8.008	4.3072	1.358	NS	NS	NS	NS	9.842e-09	0.005311	0.0117	0.0002089	0.003226	8.856e-08	0.01431	0.02909	0.001236	0.06561
H2-T10	ENSMUSG00000079491	histocompatibility 2, T region locus 10	553.541	1418.32	1350.49	1046.9	766.862	21.2135	96.1161	41.0477	45.3735	45.9993	1.3562	1.2857	NS	NS	NS	7.255e-35	1.986e-31	1.638e-16	2.947e-05	0.5149	6.539e-33	2.228e-29	1.082e-14	0.0002284	0.7836
Atp8b4	ENSMUSG00000060131	ATPase, class I, type 8B, member 4	421.206	1077.81	701.492	478.859	391.951	41.028	193.125	70.1242	24.1997	21.7058	1.3546	NS	NS	NS	NS	1.095e-11	0.0002318	0.3647	0.611	0.001864	1.451e-10	0.0009026	0.483	0.7171	0.04812
Mmp14	ENSMUSG00000000957	matrix metallopeptidase 14 (membrane-inserted)	1396.79	3571.11	2763.27	1432.22	1356.35	46.3057	365.013	252.97	66.1093	84.8478	1.3541	NS	NS	NS	NS	3.906e-21	7.357e-12	0.8043	0.764	0.00975	1.366e-19	1.203e-10	0.861	0.8358	0.1165
Dnmt3l	ENSMUSG00000000730	DNA (cytosine-5-)-methyltransferase 3-like	12.7618	33.0016	15.8674	8.50017	6.49638	2.07337	3.59224	3.45534	2.7399	0.281084	1.3539	NS	NS	NS	NS	0.0001972	0.3728	0.2727	0.02239	0.004943	0.0008181	0.4828	0.3849	0.05806	0.08049
Tnfaip3	ENSMUSG00000019850	tumor necrosis factor, alpha-induced protein 3	1561.55	3988.77	2480.97	1444.88	1424.88	57.0366	991.338	153.959	119.519	99.2962	1.3527	NS	NS	NS	NS	5.313e-10	0.002189	0.606	0.5453	0.001655	5.711e-09	0.00661	0.7044	0.6624	0.04433
Hpse	ENSMUSG00000035273	heparanase	1057.01	2698.37	2410.9	1186.03	834.699	36.6094	91.5125	179.379	105.922	38.0152	1.3518	1.1893	NS	NS	NS	2.038e-28	2.531e-22	0.1891	0.005969	0.181	1.208e-26	1.401e-20	0.2885	0.02004	0.5036
Egr2	ENSMUSG00000037868	early growth response 2	196.699	502.136	385.634	168.574	153.422	9.88349	78.3695	33.8185	18.7595	5.68393	1.3502	NS	NS	NS	NS	2.583e-12	5.359e-07	0.2469	0.06956	0.04699	3.702e-11	3.761e-06	0.356	0.1417	0.2654
Ifitm1	ENSMUSG00000025491	interferon induced transmembrane protein 1	1348.86	3436.31	2400.86	1598.24	1348.52	60.6499	503.209	247.1	124.914	100.653	1.3491	NS	NS	NS	NS	4.295e-13	8.067e-06	0.1895	0.9959	0.005396	6.782e-12	4.423e-05	0.289	0.9973	0.08439
Prdx1	ENSMUSG00000028691	peroxiredoxin 1	4818.8	12263.9	10529.1	6380.3	5659.57	292.044	1156.08	801.745	461.884	292.913	1.3477	1.1277	NS	NS	NS	2.231e-20	1.005e-14	0.005523	0.1118	0.1305	7.255e-19	2.423e-13	0.01532	0.2029	0.4345
Lnx1	ENSMUSG00000029228	ligand of numb-protein X 1	6.81152	17.6243	7.4392	6.22133	6.90612	0.777316	2.13982	0.997142	2.31505	0.8725	1.347	NS	NS	NS	NS	0.001207	0.7699	0.7496	0.9101	0.003862	0.004148	0.8358	0.8199	0.9392	NA
Tlr2	ENSMUSG00000027995	toll-like receptor 2	643.548	1636.32	973.048	535.238	639.412	19.6579	366.16	86.4061	36.4083	16.9685	1.3459	NS	NS	NS	NS	4.852e-11	0.003638	0.1982	0.9632	0.0002462	5.922e-10	0.01028	0.299	0.9758	0.01594
Ptpn1	ENSMUSG00000027540	protein tyrosine phosphatase, non-receptor type 1	4613.05	11716.4	10182.5	6277.94	4916.51	169.806	988.399	715.066	316.559	271.285	1.3446	1.1422	NS	NS	NS	1.534e-26	1.37e-19	0.0004378	0.4684	0.108	7.966e-25	5.811e-18	0.001706	0.5924	0.3963
Gm27252	ENSMUSG00000098708	predicted gene 27252	6.50353	16.8095	6.17082	10.6086	5.21062	1.49806	3.53492	1.46185	1.74816	1.00562	1.3409	NS	NS	NS	NS	0.004105	0.9459	0.1914	0.5626	0.004131	0.01224	0.9639	0.2911	0.6779	NA
Fanca	ENSMUSG00000032815	Fanconi anemia, complementation group A	300.024	758.021	857.224	937.784	714.323	22.5122	22.2303	9.55763	47.547	52.4076	1.3396	1.5175	1.6469	1.2506	NS	9.269e-31	3.887e-39	2.915e-45	6.679e-27	0.1134	6.609e-29	7.426e-37	1.698e-42	1.127e-23	0.4069
Parp10	ENSMUSG00000063268	poly (ADP-ribose) polymerase family, member 10	1596.12	4040.05	3610.21	2960.86	1675.13	41.1601	221.628	219.962	90.5857	78.2603	1.3393	1.1778	NS	NS	NS	7.245e-40	3.679e-31	2.267e-18	0.4954	0.1088	8.458e-38	3.981e-29	1.945e-16	0.6168	0.3973
Mpeg1	ENSMUSG00000046805	macrophage expressed gene 1	14302.5	36163.8	34461.4	21832	16194	911.353	2220.2	1271.24	1389.77	1149.05	1.3382	1.2687	NS	NS	NS	1.567e-26	5.223e-24	1.196e-06	0.1538	0.5794	8.115e-25	3.419e-22	8.956e-06	0.2592	0.8232
Serpinb6b	ENSMUSG00000042842	serine (or cysteine) peptidase inhibitor, clade B, member 6b	1601.41	4048.38	3007.91	2092.08	1849.16	49.9898	111.785	206.168	129.313	81.564	1.3382	NS	NS	NS	NS	1.359e-36	1.045e-17	0.0003229	0.05037	4.79e-05	1.337e-34	3.598e-16	0.001307	0.1099	0.006301
Abca17	ENSMUSG00000035435	ATP-binding cassette, sub-family A (ABC1), member 17	5.7388	14.3344	13.1756	8.96908	5.6917	0.799935	2.57557	1.8028	1.9344	1.42836	1.3379	1.2164	NS	NS	NS	0.00362	0.008792	0.1953	0.9003	0.7702	0.01096	0.02198	0.2957	0.9328	NA
Gm29367	ENSMUSG00000100396	predicted gene 29367	6.1849	15.605	10.2285	5.78597	8.0753	1.23464	2.87209	1.30053	1.82148	1.26261	1.3371	NS	NS	NS	NS	0.003173	0.1164	0.7051	0.3765	0.1641	0.009782	0.1903	0.7862	0.5059	NA
Slc44a5	ENSMUSG00000028360	solute carrier family 44, member 5	16.3692	40.9449	42.8456	25.7056	18.5594	1.61253	2.50582	6.81144	5.29193	2.89255	1.3362	1.4147	NS	NS	NS	1.112e-05	3.179e-06	0.06817	0.4541	0.7775	6.028e-05	1.907e-05	0.1262	0.5792	0.9189
Muc13	ENSMUSG00000022824	mucin 13, epithelial transmembrane	93.3693	234.505	247.533	188.517	98.7625	14.2004	19.9594	28.2214	6.91094	11.2861	1.3342	1.4078	1.0149	NS	NS	7.535e-10	8.252e-11	4.22e-06	0.7432	0.7266	7.919e-09	1.154e-09	2.765e-05	0.8197	0.8966
Ube2ql1	ENSMUSG00000052981	ubiquitin-conjugating enzyme E2Q family-like 1	4.94637	12.7941	11.5568	2.92417	4.51985	0.642892	2.60639	2.36696	0.885483	1.14545	1.3341	1.2034	NS	NS	NS	0.0109	0.02287	0.2512	0.6934	0.7858	0.0286	0.04932	0.361	0.7822	NA
Eif1a	ENSMUSG00000057561	eukaryotic translation initiation factor 1A	1141.29	2871.71	2546.8	1812.1	1165.58	33.8798	91.3285	96.0676	101.593	30.0479	1.3316	1.1584	NS	NS	NS	3.73e-53	1.699e-40	4.236e-14	0.7247	0.04322	7.572e-51	3.431e-38	1.707e-12	0.8055	0.2556
Atp7a	ENSMUSG00000033792	ATPase, Cu++ transporting, alpha polypeptide	298.699	752.125	625.04	423.092	333.424	42.2771	159.234	61.3359	61.7512	64.1768	1.3315	1.0649	NS	NS	NS	4.823e-05	0.001163	0.1296	0.6291	0.4144	0.0002291	0.003787	0.213	0.7317	0.7183
Ccn4	ENSMUSG00000005124	cellular communication network factor 4	50.7798	128.161	47.8571	30.5551	34.7394	2.99766	36.7691	7.31996	2.7444	3.86289	1.3313	NS	NS	NS	1.4174	1.119e-05	0.7839	0.02392	0.07963	3.74e-06	6.062e-05	0.8464	0.05324	0.1568	0.00124
Insl6	ENSMUSG00000050957	insulin-like 6	83.2833	207.646	175.312	114.056	67.8594	8.70272	12.3549	8.81381	4.55725	4.47734	1.3294	1.0815	NS	NS	NS	1.057e-18	1.263e-12	0.005393	0.09005	0.08179	2.934e-17	2.312e-11	0.015	0.1723	0.3495
Gm10134	ENSMUSG00000063611	predicted gene 10134	199.583	501.589	408.039	269.202	168.072	8.31138	28.8903	19.8022	24.7213	13.9896	1.3288	1.0315	NS	NS	NS	9.569e-21	5.931e-13	0.003674	0.09202	0.03232	3.228e-19	1.138e-11	0.01075	0.175	0.2194
Gm12596	ENSMUSG00000086952	predicted gene 12596	4.29622	11.0295	5.71392	9.76793	6.6574	0.696742	1.94554	2.29279	1.10035	1.86479	1.3277	NS	NS	NS	NS	0.01538	0.4041	0.04811	0.2357	0.1129	0.03826	0.5144	0.09468	0.3572	NA
Rmdn3	ENSMUSG00000070730	regulator of microtubule dynamics 3	551.84	1381.65	1466.54	1339.54	1061.05	48.1411	76.582	23.1862	53.8537	80.7819	1.3258	1.4117	1.2805	NS	NS	3.192e-25	2.166e-28	2.101e-23	1.859e-13	0.4951	1.501e-23	1.914e-26	4.039e-21	1.211e-11	0.7719
Ddhd1	ENSMUSG00000037697	DDHD domain containing 1	827.401	2069.42	1538.63	859.75	739.16	40.1332	371.003	171.83	92.549	53.0361	1.3223	NS	NS	NS	NS	2.335e-10	1.817e-05	0.7999	0.4393	0.04026	2.623e-09	9.198e-05	0.8577	0.5655	0.2463
Adam9	ENSMUSG00000031555	a disintegrin and metallopeptidase domain 9 (meltrin gamma)	1052.4	2626.69	1873.83	1076.15	922.921	30.8558	418.129	166.062	52.7311	71.2627	1.3192	NS	NS	NS	NS	5.143e-14	2.105e-06	0.8603	0.2814	0.005355	8.989e-13	1.306e-05	0.9028	0.4073	0.08411
Cemip2	ENSMUSG00000024754	cell migration inducing hyaluronidase 2	667.43	1664.99	1313.28	732.11	552.99	24.5807	247.087	68.3141	35.3483	32.041	1.3182	NS	NS	NS	NS	5.738e-17	5.937e-10	0.4103	0.08824	0.02939	1.352e-15	7.089e-09	0.5292	0.1697	0.2088
N4bp1	ENSMUSG00000031652	NEDD4 binding protein 1	1592.96	3972	3290.24	2302.11	1825.19	41.1637	411.216	157.011	115.494	66.9258	1.3181	1.0465	NS	NS	NS	1.73e-27	6.956e-18	1.413e-05	0.1083	0.02464	9.6e-26	2.45e-16	8.137e-05	0.1981	0.1914
Myo18b	ENSMUSG00000072720	myosin XVIIIb	122.712	306.262	261.57	145.107	124.741	6.56855	85.3356	49.2409	5.68007	9.56252	1.3175	1.0926	NS	NS	NS	4.374e-06	0.0001442	0.4076	0.9307	0.4286	2.546e-05	0.0005919	0.5266	0.9535	0.7298
Gm6542	ENSMUSG00000085172	predicted gene 6542	18.2982	45.8422	46.2805	44.0033	24.3527	0.526575	8.00313	6.20833	4.26586	2.5029	1.3174	1.3568	1.2822	NS	NS	5.944e-06	3.134e-06	1.828e-05	0.174	0.8831	3.382e-05	1.883e-05	0.0001021	0.2844	0.959
C1rb	ENSMUSG00000098470	complement component 1, r subcomponent B	87.9968	218.276	160.3	75.5102	60.3073	4.15605	18.5948	14.2676	6.92406	3.92801	1.3171	NS	NS	NS	NS	2.495e-15	3.127e-07	0.2038	0.002915	0.005034	5.02e-14	2.311e-06	0.3055	0.01114	0.08126
Gapdh	ENSMUSG00000057666	glyceraldehyde-3-phosphate dehydrogenase	5690.68	14159.1	13320.5	8827.62	6838.34	201.024	805.067	994.751	618.147	354.083	1.3151	1.227	NS	NS	NS	4.835e-26	7.092e-23	3.842e-07	0.0337	0.4791	2.415e-24	4.132e-21	3.217e-06	0.08004	0.7622
9330175E14Rik	ENSMUSG00000097194	RIKEN cDNA 9330175E14 gene	481.456	1197.68	1004.84	918.666	340.359	27.8394	71.6421	100.619	70.6893	51.4434	1.3141	1.0621	NS	NS	NS	2.416e-12	1.547e-08	7.962e-07	0.009261	0.1765	3.485e-11	1.465e-07	6.194e-06	0.02851	0.4991
Klrk1	ENSMUSG00000030149	killer cell lectin-like receptor subfamily K, member 1	501.391	1246.46	1066.26	789.31	459.393	36.2465	88.5507	51.3522	72.1972	18.6527	1.3139	1.0888	NS	NS	NS	4.639e-21	6.869e-15	4.133e-06	0.3825	0.1032	1.61e-19	1.688e-13	2.714e-05	0.5113	0.388
Npc2	ENSMUSG00000021242	NPC intracellular cholesterol transporter 2	5914.3	14699.6	11824.2	7383.02	6429.21	135.377	876.652	681.29	381.429	290.196	1.3135	NS	NS	NS	NS	1.789e-35	3.273e-21	0.002517	0.2564	0.002915	1.679e-33	1.603e-19	0.007753	0.3796	0.06211
A330074K22Rik	ENSMUSG00000097960	RIKEN cDNA A330074K22 gene	5.4744	13.6393	9.09455	4.30465	3.24182	1.75046	2.95835	1.61973	1.85715	0.745825	1.3122	NS	NS	NS	NS	0.01848	0.2289	0.4119	0.2561	0.2482	0.0448	0.3281	0.5307	0.3794	NA
Nmi	ENSMUSG00000026946	N-myc (and STAT) interactor	625.162	1550.61	1276.3	1000.1	585.418	15.2448	58.421	14.5441	68.5185	29.5282	1.3115	1.0303	NS	NS	NS	3.899e-41	8.064e-26	1.25e-11	0.3645	0.003434	4.963e-39	5.897e-24	3.073e-10	0.4948	0.06749
Eva1a	ENSMUSG00000035104	eva-1 homolog A (C. elegans)	54.5169	134.998	108.947	63.2161	80.3511	2.95894	13.0548	13.5492	5.47912	4.68206	1.3103	1.0049	NS	NS	NS	3.644e-11	5.428e-07	0.3607	0.0069	0.1066	4.531e-10	3.803e-06	0.4788	0.02251	0.3938
Tapbpl	ENSMUSG00000038213	TAP binding protein-like	1220.94	3028.84	3319.34	2292.28	1181.65	44.9648	121.334	70.0334	138.721	34.99	1.3098	1.4421	NS	NS	NS	1.974e-47	3.623e-57	3.145e-23	0.5909	0.1391	3.344e-45	1.372e-54	5.812e-21	0.7006	0.4491
Foxj1	ENSMUSG00000034227	forkhead box J1	6.52637	16.1742	15.8079	8.34552	8.04842	0.673588	2.80021	1.83115	2.11223	0.365271	1.3096	1.2868	NS	NS	NS	0.001533	0.00193	0.454	0.5075	0.9507	0.00513	0.005913	0.5706	0.6277	0.9848
Tlr7	ENSMUSG00000044583	toll-like receptor 7	882.187	2185.85	1344.47	1030.67	783.806	52.3015	210.329	63.6889	63.0247	73.1478	1.3087	NS	NS	NS	NS	1.397e-18	4.608e-05	0.1394	0.2624	2.351e-06	3.821e-17	0.0002121	0.226	0.3862	0.0009101
Anxa8	ENSMUSG00000021950	annexin A8	14.812	36.5277	36.5996	25.775	18.8395	2.46963	6.45573	6.55142	4.19138	3.30125	1.307	1.338	NS	NS	NS	0.0002389	0.0001712	0.02663	0.2959	0.9258	0.0009727	0.0006894	0.058	0.4232	0.9744
H2-T23	ENSMUSG00000067212	histocompatibility 2, T region locus 23	9186.29	22725	20925.1	14924.9	10153.8	355.243	1623.15	941.609	632.557	124.454	1.3067	1.1876	NS	NS	NS	3.662e-40	1.814e-33	1.263e-12	0.1434	0.2264	4.413e-38	2.374e-31	3.923e-11	0.2458	0.5539
Sytl3	ENSMUSG00000041831	synaptotagmin-like 3	115.523	285.466	197.852	135.683	134.686	9.174	47.9178	23.8937	9.63031	7.38246	1.3032	NS	NS	NS	NS	5.366e-10	0.0002265	0.2821	0.2924	0.01174	5.763e-09	0.0008845	0.3952	0.4194	0.1301
Fndc9	ENSMUSG00000048721	fibronectin type III domain containing 9	49.1215	121.307	100.926	68.1364	53.6143	4.45331	13.1499	12.6355	12.9598	4.76246	1.3032	1.0483	NS	NS	NS	1.004e-07	2.136e-05	0.08105	0.5797	0.2815	7.795e-07	0.0001064	0.1455	0.6917	0.6078
Abhd3	ENSMUSG00000002475	abhydrolase domain containing 3	23.9308	58.9971	26.6034	16.733	19.8496	1.68446	10.798	5.59153	1.77797	1.52971	1.3023	NS	NS	NS	1.1504	1.694e-05	0.635	0.1524	0.3945	0.0001547	8.824e-05	0.7262	0.2426	0.5235	0.01233
Ifi208	ENSMUSG00000066677	interferon activated gene 208	461.406	1137.14	624.989	382.679	212.908	36.4103	215.494	92.997	60.3057	47.4471	1.3014	NS	NS	-1.1107	NS	1.001e-05	0.1374	0.3575	0.0001934	0.003387	5.468e-05	0.2176	0.4755	0.00116	0.067
Gca	ENSMUSG00000026893	grancalcin	245.485	604.956	478.639	264.494	202.311	15.01	74.7415	37.7733	18.7034	7.42169	1.301	NS	NS	NS	NS	3.966e-16	2.076e-09	0.5375	0.09341	0.03173	8.585e-15	2.261e-08	0.6457	0.1771	0.2174
Gm5521	ENSMUSG00000118252	predicted gene 5521	8.76617	21.2073	11.8011	10.6859	8.6085	1.32869	3.27182	0.572553	1.69007	1.05834	1.3001	NS	NS	NS	NS	0.0003526	0.2662	0.4842	0.9965	0.01424	0.001378	0.3702	0.5987	0.9978	0.1426
Spo11	ENSMUSG00000005883	SPO11 initiator of meiotic double stranded breaks	54.3057	133.79	118.231	97.2075	43.8306	6.92904	11.7793	26.3577	18.139	8.2127	1.2993	1.1246	NS	NS	NS	6.837e-05	0.0005904	0.01247	0.3765	0.5856	0.0003136	0.00207	0.03074	0.5059	0.8271
Gm47662	ENSMUSG00000114185	predicted gene, 47662	15.7323	38.8332	26.2869	19.3971	21.6365	2.23292	4.70574	5.61182	1.10031	4.76797	1.2986	NS	NS	NS	NS	0.0001549	0.02791	0.4495	0.1941	0.112	0.0006585	0.05828	0.5661	0.3085	0.4042
Glipr2	ENSMUSG00000028480	GLI pathogenesis-related 2	1013.66	2493.7	2129.71	1088.89	895.08	43.0191	156.802	135.226	88.3606	50.3007	1.2982	1.0705	NS	NS	NS	9.874e-24	1.333e-16	0.439	0.1671	0.07647	4.23e-22	4.09e-15	0.5559	0.2756	0.3393
Pycard	ENSMUSG00000030793	PYD and CARD domain containing	230.38	566.655	502.927	346.254	256.365	12.241	96.5054	48.5504	33.7095	12.0287	1.2972	1.1252	NS	NS	NS	9.592e-11	2.088e-08	0.003792	0.4554	0.3855	1.133e-09	1.924e-07	0.01107	0.5804	0.6968
Rab13	ENSMUSG00000027935	RAB13, member RAS oncogene family	220.106	540.232	463.869	277.537	205.76	7.18589	41.8255	16.8992	17.7125	10.6085	1.2964	1.0732	NS	NS	NS	4.601e-26	3.781e-18	0.01097	0.4215	0.06089	2.304e-24	1.382e-16	0.02756	0.549	0.3046
Gm43990	ENSMUSG00000108048	predicted gene, 43990	11.7065	29.5266	21.6868	20.5935	9.90433	3.28489	4.03176	1.76553	3.4161	1.44535	1.2948	NS	NS	NS	NS	0.0002712	0.01657	0.04187	0.5129	0.2099	0.001086	0.03754	0.08445	0.6326	0.5389
Ripk3	ENSMUSG00000022221	receptor-interacting serine-threonine kinase 3	865.041	2121.33	1928.94	1289	929.967	34.1501	109.455	105.745	61.1431	10.4391	1.2933	1.1572	NS	NS	NS	5.174e-40	2.87e-32	6.759e-09	0.295	0.1583	6.135e-38	3.439e-30	8.942e-08	0.4222	0.4775
Gm9755	ENSMUSG00000030735	predicted pseudogene 9755	4.68987	11.1973	10.426	9.57648	10.2816	0.858229	1.05337	1.02476	0.399784	1.11627	1.2925	1.153	NS	1.1647	NS	0.003436	0.01007	0.02578	0.00904	0.7183	0.01049	0.02465	0.0566	0.02795	NA
Dhrs9	ENSMUSG00000027068	dehydrogenase/reductase (SDR family) member 9	60.9118	149.96	98.4521	117.491	58.395	4.88042	19.4976	7.73295	3.61552	2.56594	1.2914	NS	NS	NS	NS	4.934e-12	0.0002817	1.189e-06	0.7537	0.001048	6.795e-11	0.001074	8.905e-06	0.8279	0.03532
Ccnb1ip1	ENSMUSG00000071470	cyclin B1 interacting protein 1	278.484	680.524	720.319	866.836	453.293	39.046	92.0242	26.5099	20.2394	65.6052	1.2913	1.3732	1.6398	NS	NS	1.633e-09	1.417e-10	2.009e-14	0.001084	0.6993	1.637e-08	1.897e-09	8.7e-13	0.00492	0.8849
Fcer1g	ENSMUSG00000058715	Fc receptor, IgE, high affinity I, gamma polypeptide	3180.69	7775.85	6815.91	4137.34	3932.02	172.991	458.284	490.494	322.463	270.142	1.2898	1.0995	NS	NS	NS	4.966e-21	1.064e-15	0.005795	0.02593	0.1644	1.719e-19	2.895e-14	0.01598	0.06526	0.4838
Errfi1	ENSMUSG00000028967	ERBB receptor feedback inhibitor 1	429.677	1050.68	495.701	318.589	338.984	11.7172	356.408	51.9736	18.7446	21.2401	1.2897	NS	NS	NS	1.083	2.372e-06	0.4511	0.1179	0.2131	7.436e-05	1.455e-05	0.5607	0.1977	0.3311	0.0081
D7Ertd128e	ENSMUSG00000100029	DNA segment, Chr 7, ERATO Doi 128, expressed	6.8885	17.0316	12.4786	3.3208	5.46488	1.01208	3.21505	1.39703	1.70915	0.637729	1.2893	NS	NS	NS	NS	0.002755	0.04852	0.0685	0.4967	0.3023	0.00862	0.0928	0.1267	0.6179	NA
Plat	ENSMUSG00000031538	plasminogen activator, tissue	110.162	268.952	152.58	64.5275	70.3926	8.72567	63.0155	11.1352	5.76997	5.32133	1.2874	NS	NS	NS	NS	7.698e-08	0.05126	0.002539	0.0101	0.0006318	6.086e-07	0.09708	0.007806	0.03052	0.02672
Tspo	ENSMUSG00000041736	translocator protein	1754.44	4276.88	3948.6	3179.93	3257.51	130.748	608.445	225.898	285.158	272.986	1.2856	1.1705	NS	NS	NS	1.965e-12	1.501e-10	2.716e-06	1.049e-06	0.5278	2.872e-11	2e-09	1.879e-05	1.219e-05	0.792
Ptgr1	ENSMUSG00000028378	prostaglandin reductase 1	168.607	409.565	297.859	222.431	199.532	12.912	53.6324	29.5651	8.40694	18.5197	1.2828	NS	NS	NS	NS	1.226e-11	1.674e-05	0.03839	0.2154	0.01344	1.607e-10	8.546e-05	0.07851	0.3337	0.1389
Trim43b	ENSMUSG00000079162	tripartite motif-containing 43B	9.5375	23.602	15.5305	8.4787	9.22477	2.20441	7.6294	2.72407	1.67401	1.87912	1.2828	NS	NS	NS	NS	0.007984	0.1508	0.7905	0.8395	0.2238	0.02189	0.2347	0.8504	0.8906	0.5518
Gpr171	ENSMUSG00000050075	G protein-coupled receptor 171	557.825	1356.25	894.057	522.478	505.776	15.6614	144.055	39.4284	69.8873	11.5907	1.2814	NS	NS	NS	NS	4.941e-17	9.116e-06	0.5119	0.3649	7.857e-05	1.173e-15	4.942e-05	0.6233	0.4951	0.008349
Pdgfc	ENSMUSG00000028019	platelet-derived growth factor, C polypeptide	107.692	262.092	248.773	155.398	80.0758	3.72951	17.746	13.4452	21.733	7.76922	1.2813	1.2111	NS	NS	NS	4.899e-14	1.239e-12	0.003704	0.01746	0.6687	8.603e-13	2.27e-11	0.01083	0.04748	0.8689
Pfkfb3	ENSMUSG00000026773	6-phosphofructo-2-kinase/fructose-2,6-biphosphatase 3	1543.82	3750.7	2741.98	1399.29	1343.27	64.1216	514.559	188.902	98.671	82.9996	1.2804	NS	NS	NS	NS	1.834e-15	2.722e-07	0.3776	0.2149	0.004954	3.726e-14	2.036e-06	0.4963	0.333	0.08059
C1s1	ENSMUSG00000038521	complement component 1, s subcomponent 1	1480.12	3591.95	3083.7	1349.81	1124.8	45.245	265.055	268.954	109.157	85.4446	1.279	1.0591	NS	NS	NS	8.341e-19	2.34e-13	0.357	0.006364	0.1267	2.334e-17	4.827e-12	0.475	0.02106	0.429
Gm6610	ENSMUSG00000100880	predicted gene 6610	4.50082	11.1268	6.1831	2.45425	2.3835	0.80741	2.01564	1.35668	0.836446	0.404822	1.2782	NS	NS	NS	NS	0.014	0.3951	0.2283	0.1351	0.1092	0.03535	0.5056	0.3344	0.2352	NA
2210408F21Rik	ENSMUSG00000087380	RIKEN cDNA 2210408F21 gene	21.8982	53.1088	35.6591	25.4763	21.6276	2.19916	7.39224	5.8096	2.96744	2.43872	1.2761	NS	NS	NS	NS	7.722e-06	0.0191	0.4591	0.9139	0.03305	4.309e-05	0.04235	0.5752	0.9421	0.2218
G530011O06Rik	ENSMUSG00000072844	RIKEN cDNA G530011O06 gene	59.6152	144.046	157.182	73.0377	29.1209	10.4922	20.3777	27.8656	17.5771	7.10438	1.2747	1.4016	NS	-1.0109	NS	0.0004955	0.000127	0.4014	0.008521	0.7247	0.001872	0.0005274	0.52	0.02668	0.8956
Gm4754	ENSMUSG00000106895	predicted gene 4754	8.9807	21.3775	14.0202	12.2218	18.1974	1.45174	4.82469	2.50067	4.07434	4.88732	1.2733	NS	NS	NS	NS	0.00921	0.1935	0.3146	0.0361	0.1925	0.02471	0.2865	0.4302	0.08448	0.5194
9330159M07Rik	ENSMUSG00000097177	RIKEN cDNA 9330159M07 gene	36.8665	89.7352	66.3038	46.4926	52.9929	3.50526	8.99079	4.71268	3.73552	3.62751	1.2729	NS	NS	NS	NS	2.441e-10	4.347e-05	0.1776	0.01801	0.02407	2.735e-09	0.0002014	0.2742	0.0487	0.1894
Gdf15	ENSMUSG00000038508	growth differentiation factor 15	31.3472	75.7138	34.1961	27.9089	42.391	3.8129	18.2946	3.07722	3.43303	5.75055	1.2728	NS	NS	NS	1.1433	6.268e-05	0.6955	0.7054	0.1643	0.0003447	0.0002895	0.7764	0.7863	0.2721	0.01925
Sdc3	ENSMUSG00000025743	syndecan 3	9557.79	23089.8	24005.5	15429.9	12452.1	439.835	2558.48	1616.72	762.459	1094.56	1.2725	1.3285	NS	NS	NS	6.227e-17	2.562e-18	5.702e-06	0.01223	0.7123	1.463e-15	9.531e-17	3.618e-05	0.03568	0.8909
Gm11131	ENSMUSG00000079505	predicted gene 11131	138.155	334.386	319.743	271.414	201.798	6.52871	14.4317	13.7385	13.6938	7.76152	1.2722	1.211	NS	NS	NS	3.501e-29	2.238e-26	3.438e-16	4.462e-06	0.5653	2.222e-27	1.708e-24	2.139e-14	4.391e-05	0.814
Pex11a	ENSMUSG00000030545	peroxisomal biogenesis factor 11 alpha	119.619	288.857	215.004	150.316	111.426	10.2966	49.1211	25.2927	10.0328	6.99595	1.2721	NS	NS	NS	NS	1.839e-09	6.863e-05	0.132	0.6593	0.04238	1.834e-08	0.0003039	0.2164	0.7548	0.2534
Stat3	ENSMUSG00000004040	signal transducer and activator of transcription 3	3919.14	9454.03	9356.1	5861.92	3710.31	127.793	466.506	260.973	212.771	324.58	1.2702	1.2552	NS	NS	NS	1.749e-31	8.836e-31	1.044e-07	0.465	0.8906	1.305e-29	9.369e-29	1.019e-06	0.5897	0.9627
Gadd45g	ENSMUSG00000021453	growth arrest and DNA-damage-inducible 45 gamma	221.256	535.063	419.716	257.616	161.358	15.1374	28.9431	14.0511	18.7916	9.2643	1.2701	NS	NS	NS	NS	2.309e-23	7.844e-13	0.1148	0.0007905	0.005181	9.599e-22	1.472e-11	0.1936	0.003789	0.08298
Phf11c	ENSMUSG00000091144	PHD finger protein 11C	213.012	513.683	347.932	311.528	196.154	13.032	25.7538	42.0183	26.7545	17.2297	1.2691	NS	NS	NS	NS	1.29e-13	3.903e-05	0.001907	0.5239	0.0009973	2.157e-12	0.0001828	0.006114	0.6425	0.03488
Morrbid	ENSMUSG00000074813	myeloid RNA regulator of BCL2L11 induced cell death	214.558	517.505	407.71	255.139	219.606	9.84878	13.6505	18.8708	22.0364	6.64951	1.2677	NS	NS	NS	NS	5.609e-29	6.147e-16	0.05117	0.8223	0.002012	3.491e-27	1.741e-14	0.09965	0.8777	0.05029
H2-Q7	ENSMUSG00000060550	histocompatibility 2, Q region locus 7	354.674	854.397	775.767	629.626	553.186	22.1688	122.528	56.0296	40.6047	42.6836	1.267	1.1284	NS	NS	NS	2.048e-12	4.005e-10	4.984e-06	0.0004282	0.4377	2.978e-11	4.955e-09	3.203e-05	0.002275	0.7353
Tnfrsf1b	ENSMUSG00000028599	tumor necrosis factor receptor superfamily, member 1b	2879.27	6928.51	4631.3	2868.71	2703.24	121.328	1250.78	448.567	111.439	192.426	1.2667	NS	NS	NS	NS	3.932e-12	0.0001736	0.9767	0.6178	0.001449	5.493e-11	0.000698	0.9831	0.7224	0.04134
Pi15	ENSMUSG00000067780	peptidase inhibitor 15	80.7139	194.182	36.5507	27.9467	55.3274	5.92018	118.285	3.2359	0.686861	5.36925	1.2647	-1.1422	-1.5277	NS	2.4069	0.006894	0.01739	0.001896	0.2484	4.567e-07	0.01928	0.03915	0.006084	0.3704	0.0003028
Casp12	ENSMUSG00000025887	caspase 12	176.323	423.908	316.853	232.673	118.461	9.57335	8.24991	17.0487	18.9292	13.7359	1.2641	NS	NS	NS	NS	2.826e-19	2.496e-09	0.00881	0.0002925	0.002581	8.313e-18	2.687e-08	0.02291	0.00165	0.05762
Pde6g	ENSMUSG00000025386	phosphodiesterase 6G, cGMP-specific, rod, gamma	8.11655	19.1907	9.54383	13.495	9.9785	1.1346	1.74153	0.784307	3.08671	2.19725	1.2641	NS	NS	NS	NS	0.0009585	0.5196	0.09169	0.3644	0.008668	0.003367	0.6239	0.1612	0.4947	0.109
Cycs	ENSMUSG00000063694	cytochrome c, somatic	1083.42	2600.32	2649.71	2033.22	1563.62	84.8942	160.454	120.528	81.8074	116.509	1.2639	1.2906	NS	NS	NS	1.876e-22	2.453e-23	3.076e-12	4.762e-05	0.8359	7.34e-21	1.526e-21	8.721e-11	0.0003473	0.9416
Egln3	ENSMUSG00000035105	egl-9 family hypoxia-inducible factor 3	51.3084	123.028	95.8013	40.5388	35.1446	1.79651	18.4207	12.2226	3.14656	6.41036	1.2613	NS	NS	NS	NS	3.707e-07	0.0003256	0.2172	0.05136	0.1362	2.618e-06	0.001222	0.3215	0.1116	0.4447
Gm3787	ENSMUSG00000116284	predicted gene 3787	15.8369	37.7649	36.7323	11.2958	13.6671	3.97159	3.29534	5.32959	3.07542	3.41251	1.2608	1.2074	NS	NS	NS	0.0009108	0.001548	0.1925	0.5186	0.8826	0.003215	0.00487	0.2924	0.6374	0.959
Znfx1	ENSMUSG00000039501	zinc finger, NFX1-type containing 1	2749.75	6575.47	5782	4527.99	3581.55	66.322	640.095	156.466	175.436	158.954	1.2577	1.0722	NS	NS	NS	1.704e-26	1.118e-19	1.263e-09	0.001288	0.1153	8.806e-25	4.771e-18	2e-08	0.005694	0.4092
Tnfsf15	ENSMUSG00000050395	tumor necrosis factor (ligand) superfamily, member 15	46.61	111.666	100.857	60.3117	59.8247	1.28961	25.0479	8.62709	10.2153	8.23871	1.2566	1.1146	NS	NS	NS	6.455e-06	6.759e-05	0.2397	0.1935	0.5999	3.644e-05	0.0002998	0.3478	0.3078	0.8354
Selp	ENSMUSG00000026580	selectin, platelet	79.7056	190.417	131.4	104.227	68.945	14.1652	24.3784	15.9298	11.5229	8.85147	1.2554	NS	NS	NS	NS	1.635e-06	0.006234	0.159	0.433	0.03969	1.032e-05	0.01645	0.2508	0.5599	0.2441
Gng12	ENSMUSG00000036402	guanine nucleotide binding protein (G protein), gamma 12	891.026	2124.64	1713.3	1010.06	859.104	20.6778	114.719	101.745	64.9968	42.8496	1.254	NS	NS	NS	NS	1.482e-29	2.51e-17	0.1154	0.6355	0.004793	9.541e-28	8.292e-16	0.1943	0.7365	0.07906
Gm41361	ENSMUSG00000116125	predicted gene, 41361	4.68545	11.4992	6.01605	6.04715	7.65855	0.905187	1.86025	1.54528	0.595474	0.981326	1.254	NS	NS	NS	NS	0.0101	0.4563	0.5977	0.162	0.06955	0.02678	0.5657	0.6974	0.2694	NA
Ctsz	ENSMUSG00000016256	cathepsin Z	7899.96	18812.6	15170.7	8160.75	7676.77	130.949	1244.98	1350.79	447.462	90.5718	1.2518	NS	NS	NS	NS	3.244e-26	1.677e-15	0.6933	0.7268	0.008572	1.65e-24	4.428e-14	0.7773	0.8072	0.1085
Gm12346	ENSMUSG00000083899	predicted gene 12346	16.6686	39.5121	36.717	32.2413	23.0014	2.11361	4.27896	4.9055	3.88701	3.4485	1.2513	1.1537	NS	NS	NS	1.663e-05	8.15e-05	0.001054	0.1004	0.7157	8.676e-05	0.000355	0.003659	0.1869	0.892
Slco3a1	ENSMUSG00000025790	solute carrier organic anion transporter family, member 3a1	577.141	1374.46	1321.19	734.093	577.487	24.5255	70.0417	66.6036	44.8836	27.1109	1.2506	1.1944	NS	NS	NS	6.222e-30	2.182e-27	0.002344	0.9849	0.6042	4.123e-28	1.794e-25	0.007292	0.991	0.8383
Fzd7	ENSMUSG00000041075	frizzled class receptor 7	277.948	660.101	557.163	307.494	247.225	17.3185	51.2498	56.7328	12.7694	10.1962	1.2467	1.0016	NS	NS	NS	1.05e-17	7.104e-12	0.3514	0.2595	0.08704	2.652e-16	1.166e-10	0.4689	0.383	0.3581
Cd38	ENSMUSG00000029084	CD38 antigen	2856.97	6778.62	4648.27	2452.23	2235.24	89.0883	890.875	381.327	74.3452	152.264	1.2463	NS	NS	NS	NS	1.807e-16	3.575e-06	0.1465	0.01975	0.0003194	4.055e-15	2.122e-05	0.2354	0.0525	0.01864
Naa25	ENSMUSG00000042719	N(alpha)-acetyltransferase 25, NatB auxiliary subunit	595.596	1411.3	1330.98	1027.09	700.416	16.2548	123.234	67.9582	23.3383	6.47013	1.2447	1.1602	NS	NS	NS	8.08e-29	3.456e-25	4.354e-12	0.04001	0.4433	4.961e-27	2.419e-23	1.18e-10	0.09171	0.7384
Cd177	ENSMUSG00000052212	CD177 antigen	257.678	610.597	400.316	359.978	236.644	37.0471	144.637	38.8994	38.9423	48.4915	1.2443	NS	NS	NS	NS	4.418e-05	0.03718	0.1164	0.683	0.04552	0.0002117	0.07431	0.1956	0.7736	0.2612
Lonrf3	ENSMUSG00000016239	LON peptidase N-terminal domain and ring finger 3	13.5116	32.327	20.7494	16.4215	6.19455	2.28619	10.7954	2.50322	2.19226	2.11928	1.2403	NS	NS	NS	NS	0.003526	0.1583	0.609	0.02098	0.1326	0.01072	0.2441	0.7065	0.05506	0.4387
Ifi203	ENSMUSG00000039997	interferon activated gene 203	3456.67	8162.73	5628.69	4087.05	2414.91	210.039	831.1	265.226	437.724	255.386	1.2397	NS	NS	NS	NS	1.616e-13	2.863e-05	0.1524	0.00217	0.001409	2.684e-12	0.0001385	0.2426	0.008756	0.04085
Gm9276	ENSMUSG00000118377	predicted gene 9276	8.33108	19.6589	19.1684	17.5062	18.0042	1.66452	5.38115	1.93023	2.58474	2.80781	1.2378	1.2228	1.0567	1.0957	NS	0.004527	0.005166	0.01972	0.01267	0.9706	0.01334	0.01397	0.04523	0.03673	0.9907
Scin	ENSMUSG00000002565	scinderin	43.4786	102.833	48.8096	22.9868	27.3836	4.41986	7.81263	1.7315	2.79686	3.18937	1.2374	NS	NS	NS	1.0703	1.055e-09	0.4392	0.0001555	0.003809	1.46e-07	1.082e-08	0.5485	0.000688	0.01388	0.0001424
Gm18342	ENSMUSG00000101279	predicted gene, 18342	11.3303	27.0042	15.3101	13.5605	9.21255	1.88465	3.55253	2.40601	3.24764	1.54142	1.2373	NS	NS	NS	NS	0.0005509	0.2234	0.5907	0.5122	0.02599	0.00206	0.3217	0.6913	0.6322	0.1965
C1qtnf1	ENSMUSG00000017446	C1q and tumor necrosis factor related protein 1	296.896	700.225	639.855	403.65	362.256	21.1914	81.3554	65.6961	5.82629	40.1927	1.2363	1.1066	NS	NS	NS	2.691e-11	2.598e-09	0.01874	0.1314	0.4803	3.407e-10	2.793e-08	0.04339	0.2302	0.7629
H2-Q5	ENSMUSG00000055413	histocompatibility 2, Q region locus 5	1953.89	4604.85	4384.18	3594.26	2907.29	88.0808	330.795	165.841	76.7461	98.5426	1.2361	1.1659	NS	NS	NS	6.943e-35	3.398e-31	2.684e-18	1.272e-08	0.4821	6.282e-33	3.715e-29	2.293e-16	2.335e-07	0.7643
Arxes1	ENSMUSG00000048355	adipocyte-related X-chromosome expressed sequence 1	8.80157	20.7624	8.89705	8.71207	6.39505	1.1404	5.90676	0.898738	2.09722	2.16827	1.2359	NS	NS	NS	NS	0.008507	0.9877	0.9953	0.4608	0.01013	0.02311	0.9921	0.9962	0.5859	0.1187
Nr1h3	ENSMUSG00000002108	nuclear receptor subfamily 1, group H, member 3	1766.11	4160.3	3607.03	2119.03	2257.02	52.4745	244.268	252.593	105.039	66.4575	1.2358	1.03	NS	NS	NS	1.394e-29	5.208e-21	0.01766	0.001317	0.05894	9.026e-28	2.471e-19	0.04131	0.005803	0.2984
Sostdc1	ENSMUSG00000036169	sclerostin domain containing 1	78.4494	184.267	229.184	55.3412	51.6986	10.6021	21.2439	11.5275	14.7747	5.25688	1.2345	1.5489	NS	NS	NS	1.178e-05	3.534e-08	0.08817	0.03752	0.2542	6.357e-05	3.126e-07	0.156	0.08711	0.5783
C1qtnf6	ENSMUSG00000022440	C1q and tumor necrosis factor related protein 6	337.598	795.403	749.561	494.492	429.157	18.6006	70.3608	54.6388	23.1034	30.977	1.2343	1.1499	NS	NS	NS	5.743e-18	9.418e-16	0.0001585	0.01884	0.5487	1.477e-16	2.584e-14	0.0006997	0.05055	0.8044
Fsd2	ENSMUSG00000038663	fibronectin type III and SPRY domain containing 2	29.3941	69.1383	73.8325	50.7518	53.2324	3.91906	6.47152	6.00454	2.28085	3.59485	1.2339	1.3023	NS	NS	NS	7.036e-09	9.441e-10	0.0007122	0.0001568	0.7242	6.476e-08	1.084e-08	0.002602	0.0009678	0.8956
Fas	ENSMUSG00000024778	Fas (TNF receptor superfamily member 6)	288.441	677.396	425.773	263.717	190.944	19.4709	85.3867	25.6504	17.6903	10.2169	1.2321	NS	NS	NS	NS	1.648e-14	0.0004853	0.4325	0.0003868	2.911e-05	3.054e-13	0.001739	0.5502	0.002093	0.004428
Slc1a3	ENSMUSG00000005360	solute carrier family 1 (glial high affinity glutamate transporter), member 3	507.132	1190.6	975.428	644.066	498.222	21.0229	70.4482	37.5814	49.8236	22.4345	1.2312	NS	NS	NS	NS	6.901e-27	2.577e-16	0.004021	0.82	0.01101	3.65e-25	7.59e-15	0.01164	0.876	0.1254
Ctsd	ENSMUSG00000007891	cathepsin D	8575.32	20129.5	13786.9	10770.5	12913	555.807	3358.39	1909.53	533.035	774.426	1.2311	NS	NS	NS	NS	8.394e-10	0.0006383	0.1012	0.003245	0.006481	8.76e-09	0.002221	0.1746	0.0122	0.09328
Steap4	ENSMUSG00000012428	STEAP family member 4	372.64	874.792	615.998	728.483	335.203	18.9003	93.2125	31.8565	65.3197	8.6778	1.2304	NS	NS	NS	NS	1.393e-16	1.201e-06	1.11e-10	0.3215	0.0006569	3.161e-15	7.831e-06	2.246e-09	0.451	0.02743
Gyg	ENSMUSG00000019528	glycogenin	928.905	2175.14	1914.12	1286.4	1075.02	33.8879	115.43	144.897	99.1951	49.2247	1.2278	1.0431	NS	NS	NS	2.206e-22	1.488e-16	0.0002219	0.09882	0.1408	8.568e-21	4.527e-15	0.0009415	0.1848	0.4519
Lrp12	ENSMUSG00000022305	low density lipoprotein-related protein 12	167.24	391.543	225.647	170.555	158.106	11.5787	78.4014	18.0047	3.89187	16.2265	1.2265	NS	NS	NS	NS	4.497e-09	0.04013	0.8996	0.6919	0.0001425	4.252e-08	0.07918	0.931	0.7807	0.01181
Tagap	ENSMUSG00000033450	T cell activation Rho GTPase activating protein	5.25577	12.3541	9.02003	7.66925	3.2961	1.55827	1.83682	1.41895	1.02174	1.04379	1.2263	NS	NS	NS	NS	0.01358	0.1476	0.2796	0.2418	0.3053	0.03446	0.2306	0.3926	0.364	NA
Tmem140	ENSMUSG00000057137	transmembrane protein 140	294.434	689.971	521.164	440.582	357.843	12.6046	53.7944	25.2347	31.3905	16.5393	1.2261	NS	NS	NS	NS	6.514e-23	4.995e-11	6.808e-06	0.02856	0.001033	2.635e-21	7.22e-10	4.235e-05	0.07055	0.03523
Lgals1	ENSMUSG00000068220	lectin, galactose binding, soluble 1	2294.42	5365.97	5052.54	3017.91	2623.16	152.41	253.931	260.161	289.041	164.901	1.226	1.1389	NS	NS	NS	2.717e-18	5.439e-16	0.005078	0.1708	0.5348	7.212e-17	1.55e-14	0.01423	0.2805	0.7955
Cyp4b1	ENSMUSG00000028713	cytochrome P450, family 4, subfamily b, polypeptide 1	734.608	1719.17	1308.72	868.275	779.254	41.784	45.0041	172.183	30.3849	63.8507	1.226	NS	NS	NS	NS	2.899e-15	8.905e-08	0.1232	0.5884	0.01088	5.796e-14	7.352e-07	0.2046	0.6989	0.1244
Cldn1	ENSMUSG00000022512	claudin 1	31.0894	72.8114	26.9056	18.8047	29.7752	0.659947	29.057	4.54696	1.25599	6.32309	1.2256	NS	NS	NS	1.4241	0.002216	0.6328	0.09091	0.8636	0.0004597	0.007139	0.7246	0.1601	0.9074	0.02252
Serpinb1b	ENSMUSG00000051029	serine (or cysteine) peptidase inhibitor, clade B, member 1b	8.43945	19.5098	16.9883	5.98903	7.95425	0.503848	2.17229	2.59545	1.76916	1.40157	1.2254	NS	NS	NS	NS	0.001207	0.01032	0.3848	0.9047	0.4973	0.004147	0.02515	0.5036	0.9357	0.7727
Efhd2	ENSMUSG00000040659	EF hand domain containing 2	3555.95	8312.54	8270	4527.88	3856.15	53.7273	382.659	446.306	251.329	207.919	1.2249	1.2174	NS	NS	NS	5.099e-33	1.251e-32	0.0007019	0.2577	0.9416	4.103e-31	1.551e-30	0.002568	0.3811	0.9809
Farp2	ENSMUSG00000034066	FERM, RhoGEF and pleckstrin domain protein 2	98.1854	230.055	226.224	125.116	94.5791	8.39187	29.2324	30.0105	7.44721	7.40417	1.2246	1.1992	NS	NS	NS	7.447e-09	1.581e-08	0.1237	0.7886	0.902	6.815e-08	1.494e-07	0.2052	0.8532	0.9667
Mitf	ENSMUSG00000035158	melanogenesis associated transcription factor	257.361	601.454	444.025	238.128	211.492	13.605	77.3684	40.612	19.6415	12.8294	1.223	NS	NS	NS	NS	7.433e-13	4.469e-06	0.4973	0.1044	0.009857	1.142e-11	2.596e-05	0.6102	0.1928	0.117
Grhl1	ENSMUSG00000020656	grainyhead like transcription factor 1	62.1143	145.34	102.071	61.9929	57.0148	4.66922	20.3302	8.81063	5.03627	6.65258	1.222	NS	NS	NS	NS	8.936e-09	0.000872	0.9527	0.6028	0.01558	8.099e-08	0.002922	0.9676	0.7107	0.1496
Uchl1	ENSMUSG00000029223	ubiquitin carboxy-terminal hydrolase L1	7.43775	17.422	13.3574	6.2534	4.2662	0.718135	2.69051	2.15567	1.16828	1.21184	1.2215	NS	NS	NS	NS	0.004188	0.05822	0.7442	0.1815	0.3293	0.01246	0.1077	0.8158	0.2936	NA
Sema4c	ENSMUSG00000026121	sema domain, immunoglobulin domain (Ig), transmembrane domain (TM) and short cytoplasmic domain, (semaphorin) 4C	562.676	1312.98	930.407	652.833	526.183	27.9873	174.765	67.1397	18.8038	32.2215	1.2214	NS	NS	NS	NS	1.181e-15	2.12e-06	0.1675	0.5138	0.001103	2.44e-14	1.315e-05	0.2616	0.6334	0.03622
C1s2	ENSMUSG00000079343	complement component 1, s subcomponent 2	234.005	544.553	500.478	206.434	195.368	9.03053	58.9804	44.0181	12.3229	10.7127	1.22	1.0993	NS	NS	NS	9.238e-15	3.262e-12	0.2644	0.1106	0.4353	1.775e-13	5.629e-11	0.3755	0.2013	0.7334
Col1a1	ENSMUSG00000001506	collagen, type I, alpha 1	2804.87	6530.38	4653.61	2679.13	2888.21	156.383	1590.63	753.036	203.267	222.642	1.2191	NS	NS	NS	NS	5.774e-07	0.002751	0.7872	0.8635	0.04504	3.933e-06	0.008068	0.8479	0.9074	0.2601
Impa2	ENSMUSG00000024525	inositol monophosphatase 2	185.945	432.919	476.327	323.459	221.568	7.70503	35.6877	20.1514	11.903	12.2983	1.2182	1.3554	NS	NS	NS	1.527e-22	1.269e-27	6.161e-10	0.0553	0.251	6.015e-21	1.072e-25	1.057e-08	0.1183	0.576
Fam20c	ENSMUSG00000025854	FAM20C, golgi associated secretory pathway kinase	192.655	447.727	211.088	106.5	162.744	19.5837	164.614	53.0667	8.81763	8.44061	1.216	NS	NS	NS	1.0825	0.0004049	0.6993	0.01574	0.4797	0.001654	0.001562	0.7795	0.03754	0.6026	0.04433
Gm7729	ENSMUSG00000046636	predicted gene 7729	10.5712	24.2039	33.5907	24.7614	21.8186	2.91778	2.01679	2.29956	2.02031	4.19587	1.2152	1.6897	1.2676	1.0097	NS	0.0005573	9.424e-07	0.0004686	0.004656	0.1278	0.00208	6.295e-06	0.001811	0.01633	0.4304
Man2a1	ENSMUSG00000024085	mannosidase 2, alpha 1	3191.98	7411.15	6375.26	3696.36	3092.11	217.604	989.455	517.575	155.81	261.118	1.2151	NS	NS	NS	NS	2.705e-12	9.411e-09	0.2252	0.7917	0.2109	3.863e-11	9.253e-08	0.3307	0.8555	0.5399
Mfsd4b3-ps	ENSMUSG00000071335	major facilitator superfamily domain containing 4B3, pseudogene	8.40073	19.7845	8.0283	10.5946	6.8094	0.83408	3.88087	1.32698	1.16263	1.20973	1.215	NS	NS	NS	NS	0.002654	0.9403	0.4966	0.4666	0.002661	0.008334	0.96	0.6097	0.5911	0.05874
Jaml	ENSMUSG00000048534	junction adhesion molecule like	387.21	898.304	739.104	532.83	392.315	2.63364	25.1056	15.6189	41.7027	28.0798	1.2136	NS	NS	NS	NS	5.567e-30	3.463e-18	2.839e-05	0.8954	0.007428	3.744e-28	1.27e-16	0.0001514	0.9297	0.1002
Rnf217	ENSMUSG00000063760	ring finger protein 217	95.8561	222.826	183.45	103.79	83.3936	4.062	11.147	18.1135	8.39912	8.62887	1.2136	NS	NS	NS	NS	2.871e-13	2.146e-08	0.5784	0.2773	0.08913	4.621e-12	1.973e-07	0.6815	0.4031	0.3613
Gm6034	ENSMUSG00000073407	predicted gene 6034	34.5102	80.3826	65.5102	72.993	42.5647	2.83584	7.39323	5.6848	2.52836	5.06905	1.2132	NS	1.0841	NS	NS	1.381e-09	4.872e-06	1.973e-07	0.1644	0.1345	1.404e-08	2.801e-05	1.774e-06	0.2722	0.4419
Ccl9	ENSMUSG00000019122	chemokine (C-C motif) ligand 9	257.716	597.565	287.439	189.278	182.012	15.6395	315.367	69.4802	14.9822	9.59549	1.2131	NS	NS	NS	NS	0.01145	0.7425	0.3558	0.2974	0.02788	0.02983	0.8146	0.4737	0.4248	0.2031
Hck	ENSMUSG00000003283	hemopoietic cell kinase	2820.25	6536.44	5366.94	3606.35	3001.61	46.7041	315.379	249.328	205.454	105.605	1.2125	NS	NS	NS	NS	1.356e-37	1.111e-22	0.0001979	0.3455	0.002593	1.414e-35	6.264e-21	0.0008516	0.4758	0.05778
Bcl2a1b	ENSMUSG00000089929	B cell leukemia/lymphoma 2 related protein A1b	107.102	248.643	209.662	94.5687	139.74	6.69774	64.828	35.2241	8.0705	7.47177	1.2125	NS	NS	NS	NS	4.287e-05	0.001096	0.5708	0.2042	0.4089	0.0002061	0.003593	0.6746	0.3207	0.7146
Niban2	ENSMUSG00000026796	niban apoptosis regulator 2	657.845	1524.6	1022.86	629.791	598.245	21.2158	417.073	112.048	44.3329	31.5359	1.2124	NS	NS	NS	NS	3.089e-07	0.007238	0.7953	0.5651	0.01504	2.213e-06	0.01865	0.8542	0.6797	0.1472
Gm20429	ENSMUSG00000092591	predicted gene 20429	12.1952	28.5804	20.7278	14.3874	16.8614	1.59249	2.87425	2.88735	2.37476	2.83412	1.2116	NS	NS	NS	NS	0.0003035	0.02644	0.614	0.1839	0.1621	0.0012	0.05567	0.7109	0.2966	0.4806
Trip13	ENSMUSG00000021569	thyroid hormone receptor interactor 13	202.731	467.099	486.217	554.05	396.098	21.3727	26.4654	19.4658	41.2573	30.8958	1.2087	1.2633	1.4556	NS	NS	4.37e-15	2.446e-16	5.403e-21	4.164e-10	0.7167	8.606e-14	7.225e-15	7.213e-19	1.13e-08	0.8924
Eef1akmt4	ENSMUSG00000115219	EEF1A lysine methyltransferase 4	72.2936	167.293	172.729	125.334	88.7257	4.66649	22.0894	12.1568	13.3326	5.02817	1.207	1.2543	NS	NS	NS	4.523e-10	9.262e-11	6.97e-05	0.1503	0.7983	4.902e-09	1.285e-09	0.0003398	0.2547	0.9273
4930599N23Rik	ENSMUSG00000073144	RIKEN cDNA 4930599N23 gene	8.60923	19.6756	18.5328	20.613	11.8892	1.4961	1.73029	2.94853	4.29514	1.78217	1.2065	1.1317	1.2284	NS	NS	0.001206	0.002579	0.001437	0.2535	0.825	0.004144	0.007628	0.004782	0.3766	0.9372
Aldh1l1	ENSMUSG00000030088	aldehyde dehydrogenase 1 family, member L1	187.701	431.906	379	236.853	180.879	19.4352	33.5903	9.11505	26.0223	23.4181	1.205	1.0158	NS	NS	NS	9.539e-11	5.297e-08	0.0762	0.7604	0.3025	1.127e-09	4.557e-07	0.1383	0.8329	0.628
H2-Q6	ENSMUSG00000073409	histocompatibility 2, Q region locus 6	1723	3974.46	4020.83	3047.88	2581.24	94.9618	193.064	113.984	97.5778	85.4744	1.2049	1.2221	NS	NS	NS	6.606e-40	5.444e-41	2.823e-19	2.077e-10	0.8486	7.753e-38	1.121e-38	2.727e-17	6.07e-09	0.9469
Abtb2	ENSMUSG00000032724	ankyrin repeat and BTB (POZ) domain containing 2	322.196	743.342	630.921	338.791	290.665	24.3657	50.9709	41.4602	1.68134	7.46588	1.2032	NS	NS	NS	NS	1.252e-22	4.184e-15	0.5871	0.238	0.05275	4.984e-21	1.055e-13	0.6887	0.3598	0.2808
P2ry14	ENSMUSG00000036381	purinergic receptor P2Y, G-protein coupled, 14	803.456	1849.5	1510.9	850.83	643.533	33.9302	68.3391	128.387	80.5935	32.0473	1.2031	NS	NS	NS	NS	1.302e-18	2.825e-11	0.5684	0.02166	0.03164	3.585e-17	4.24e-10	0.6724	0.05652	0.217
Plaat3	ENSMUSG00000060675	phospholipase A and acyltransferase 3	1698.79	3908.99	4304.44	3360.21	4321.47	237.259	374.172	190.37	103.173	294.431	1.2027	1.3416	NS	1.3472	NS	6.696e-13	1.09e-15	4.275e-09	8.27e-16	0.4055	1.037e-11	2.963e-14	6.016e-08	1.017e-13	0.7117
Grn	ENSMUSG00000034708	granulin	8505.77	19565.8	15881.4	9871.02	8272.21	117.77	1043.92	1058.55	786.741	609.369	1.2018	NS	NS	NS	NS	2.376e-21	1.161e-12	0.09041	0.75	0.01746	8.445e-20	2.138e-11	0.1593	0.8251	0.1591
Erap1	ENSMUSG00000021583	endoplasmic reticulum aminopeptidase 1	1614.33	3711.85	3322.66	2958.21	1744.98	45.9193	178.31	109.926	167.958	76.4052	1.201	1.0415	NS	NS	NS	3.563e-36	1.477e-27	1.304e-19	0.2442	0.09315	3.475e-34	1.238e-25	1.333e-17	0.3661	0.3694
Xcl1	ENSMUSG00000026573	chemokine (C motif) ligand 1	58.3537	133.897	136.937	72.5592	60.1305	7.66899	3.76147	13.7039	3.72562	3.24331	1.2007	1.2255	NS	NS	NS	2.017e-11	8.124e-12	0.1222	0.77	0.8829	2.59e-10	1.322e-10	0.2032	0.8399	0.959
Tnni1	ENSMUSG00000026418	troponin I, skeletal, slow 1	11.6675	26.6789	32.6987	22.3576	15.1368	0.522514	3.05969	4.17404	3.49844	0.72697	1.1978	1.5064	NS	NS	NS	9.094e-05	5.607e-07	0.003459	0.29	0.2487	0.0004052	3.918e-06	0.01021	0.4165	0.5738
Arl11	ENSMUSG00000043157	ADP-ribosylation factor-like 11	132.664	304.329	234.463	145.469	121.294	4.07301	26.4634	27.6897	10.2286	9.76542	1.1972	NS	NS	NS	NS	3.636e-12	2.337e-06	0.462	0.439	0.02599	5.12e-11	1.434e-05	0.5781	0.5653	0.1965
Tapbp	ENSMUSG00000024308	TAP binding protein	7846.4	17986.1	17109.8	11188.9	7203.88	210.755	634.393	483.552	635.982	171.933	1.1968	1.1247	NS	NS	NS	1.887e-47	4.269e-42	6.777e-10	0.1365	0.3825	3.22e-45	9.632e-40	1.149e-08	0.237	0.6953
Cd1d2	ENSMUSG00000041750	CD1d2 antigen	51.5739	117.986	90.9982	44.0946	39.5747	3.1948	3.8677	6.84148	6.5563	3.43308	1.1965	NS	NS	NS	NS	5.141e-12	2.872e-06	0.3836	0.05456	0.02585	7.067e-11	1.734e-05	0.5025	0.1169	0.1962
Fbxw17	ENSMUSG00000037816	F-box and WD-40 domain protein 17	323.216	741.568	569.407	410.983	236.277	13.4794	32.047	49.2574	22.7985	11.4792	1.1963	NS	NS	NS	NS	3.137e-22	4.3e-11	0.007734	0.0005616	0.001941	1.208e-20	6.263e-10	0.02045	0.002851	0.04928
Gm19705	ENSMUSG00000097113	predicted gene, 19705	55.4261	126.725	91.4874	47.8241	41.1106	4.67896	10.9035	3.21158	6.39057	3.06216	1.1951	NS	NS	NS	NS	1.074e-10	0.0001668	0.3433	0.03502	0.007131	1.261e-09	0.0006742	0.4601	0.08249	0.09793
Gm47692	ENSMUSG00000109495	predicted gene, 47692	19.7205	44.8151	49.757	20.3301	25.6307	2.11315	2.21331	3.41069	0.416131	4.02829	1.1947	1.3539	NS	NS	NS	7.368e-07	1.579e-08	0.8672	0.1886	0.4578	4.939e-06	1.493e-07	0.9074	0.3025	0.7482
Lcp2	ENSMUSG00000002699	lymphocyte cytosolic protein 2	3439.78	7872.9	6257.73	4134.89	3334.15	81.7055	320.907	278.786	291.473	182.295	1.1945	NS	NS	NS	NS	5.791e-30	2.223e-16	0.01225	0.6719	0.00157	3.86e-28	6.622e-15	0.03026	0.7652	0.04331
Sco1	ENSMUSG00000069844	SCO1 cytochrome c oxidase assembly protein	241.674	551.712	463.545	302.772	247.339	8.95456	8.22581	21.5924	6.37168	15.0883	1.1941	NS	NS	NS	NS	7.477e-35	8.62e-22	0.001701	0.8365	0.006483	6.711e-33	4.481e-20	0.005532	0.8882	0.09328
Agtrap	ENSMUSG00000029007	angiotensin II, type I receptor-associated protein	1084.58	2481.84	2168.43	1382.24	1110.79	31.0208	225.983	184.039	61.0284	66.2544	1.1939	NS	NS	NS	NS	8.793e-19	1.369e-13	0.01022	0.8088	0.1473	2.455e-17	2.905e-12	0.02594	0.8679	0.462
Ksr2	ENSMUSG00000061578	kinase suppressor of ras 2	156.5	358.359	372.23	219.857	180.26	15.9132	54.5984	48.9862	14.5688	21.3988	1.1938	1.2462	NS	NS	NS	2.434e-07	7.077e-08	0.03878	0.397	0.8182	1.781e-06	5.949e-07	0.07918	0.5259	0.9354
Atp8b1	ENSMUSG00000039529	ATPase, class I, type 8B, member 1	167.479	383.149	257.837	166.002	154.236	4.645	57.5975	19.722	9.5363	7.71452	1.1929	NS	NS	NS	NS	3.53e-12	0.0003137	0.9059	0.4779	0.0008235	4.983e-11	0.001182	0.9351	0.601	0.03183
AC110211.1	ENSMUSG00000118671	epiplakin 1	10.6434	24.3692	16.943	8.0155	8.31467	1.73766	6.73879	2.51572	0.648791	0.734112	1.1919	NS	NS	NS	NS	0.006098	0.1345	0.4043	0.4711	0.2134	0.01731	0.214	0.5232	0.5949	0.5432
Gm2396	ENSMUSG00000099930	predicted gene 2396	12.8891	29.777	16.1024	11.4652	13.1263	2.1928	6.7616	2.16163	3.85518	2.77239	1.1916	NS	NS	NS	NS	0.007182	0.479	0.695	0.9052	0.04923	0.01997	0.5868	0.7787	0.9361	0.2711
Paqr4	ENSMUSG00000023909	progestin and adipoQ receptor family member IV	234.463	534.73	637.335	613.596	502.04	16.8219	43.0318	21.1826	62.2389	45.9689	1.191	1.4437	1.3915	1.0961	NS	6.729e-13	2.6e-18	6.37e-17	4.101e-11	0.12	1.041e-11	9.657e-17	4.486e-15	1.405e-09	0.4164
Pclaf	ENSMUSG00000040204	PCNA clamp associated factor	764.917	1745.08	1989.1	2258.33	2089.81	149.259	130.89	115.632	188.279	192.302	1.1909	1.3794	1.5629	1.4507	NS	3.922e-08	1.944e-10	5.68e-13	2.148e-11	0.3829	3.229e-07	2.547e-09	1.883e-11	8.004e-10	0.6954
Gm20186	ENSMUSG00000106874	predicted gene, 20186	58.6045	133.92	73.0436	63.7871	51.2164	3.67268	39.6867	11.1856	7.84234	6.38723	1.1871	NS	NS	NS	NS	0.0001632	0.313	0.701	0.5492	0.005941	0.0006895	0.4206	0.7833	0.666	0.08861
Cysltr2	ENSMUSG00000033470	cysteinyl leukotriene receptor 2	98.7203	225.081	177.635	128.196	89.1517	2.75506	8.91103	9.21059	8.25091	6.74103	1.1866	NS	NS	NS	NS	2.061e-19	1.846e-10	0.01133	0.2615	0.008268	6.133e-18	2.428e-09	0.02832	0.3852	0.1065
Gm13666	ENSMUSG00000083569	predicted gene 13666	4.90257	11.0485	9.76928	12.3673	9.33638	1.16286	1.40744	1.36559	1.1166	0.938084	1.1844	NS	1.3364	NS	NS	0.008273	0.02679	0.003762	0.04447	0.6659	0.02255	0.0563	0.01099	0.09969	NA
Crem	ENSMUSG00000063889	cAMP responsive element modulator	296.721	673.857	494.442	331.31	350.353	18.7141	39.5889	9.55287	19.6999	12.571	1.184	NS	NS	NS	NS	1.428e-25	1.165e-10	0.2088	0.03513	6.268e-05	6.919e-24	1.583e-09	0.3114	0.08268	0.007171
Gm8810	ENSMUSG00000091373	predicted gene 8810	37.8376	86.4078	69.087	56.1759	57.6493	5.11729	20.4251	14.0548	4.91498	7.19628	1.184	NS	NS	NS	NS	0.00056	0.01157	0.1013	0.08811	0.3555	0.002088	0.0277	0.1747	0.1695	0.6755
Cpd	ENSMUSG00000020841	carboxypeptidase D	942.322	2140.84	1815	1544.6	1002.31	38.676	194.153	111.162	34.1441	53.8502	1.1835	NS	NS	NS	NS	1.089e-21	2.325e-14	1.107e-08	0.4805	0.05297	3.959e-20	5.418e-13	1.391e-07	0.6034	0.2815
Abr	ENSMUSG00000017631	active BCR-related gene	2722.99	6184.45	5308.18	3288.64	2666.78	115.745	505.143	226.772	184.798	161.456	1.1832	NS	NS	NS	NS	8.035e-22	5.789e-15	0.02832	0.8069	0.0734	2.944e-20	1.437e-13	0.06099	0.8664	0.3338
Tlr13	ENSMUSG00000033777	toll-like receptor 13	1015.81	2305.65	1524.98	1269.54	934.884	41.4825	190.359	86.6454	68.7134	71.7699	1.1824	NS	NS	NS	NS	4.353e-19	1.004e-05	0.01618	0.3727	6.545e-06	1.257e-17	5.405e-05	0.03841	0.5025	0.001803
Cabp4	ENSMUSG00000024842	calcium binding protein 4	112.899	256.437	187.974	130.354	87.8275	13.1377	12.4431	14.2486	17.5676	8.48948	1.1822	NS	NS	NS	NS	5.433e-10	0.0001281	0.2906	0.07537	0.01768	5.829e-09	0.0005315	0.404	0.1504	0.1602
Slc25a43	ENSMUSG00000037636	solute carrier family 25, member 43	29.2679	67.2612	59.4111	37.3147	33.8333	3.77689	1.87551	4.61005	1.40577	2.78198	1.1822	1.0073	NS	NS	NS	1.267e-08	1.729e-06	0.1536	0.3603	0.3622	1.125e-07	1.095e-05	0.244	0.4909	0.6812
Bhlhe40	ENSMUSG00000030103	basic helix-loop-helix family, member e40	970.119	2200.24	1501.08	705.5	807.975	10.383	295.692	126.731	33.9255	48.8587	1.1811	NS	NS	NS	NS	1.103e-14	3.925e-05	0.002968	0.08716	0.0003028	2.096e-13	0.0001837	0.008937	0.168	0.01819
Lst1	ENSMUSG00000073412	leukocyte specific transcript 1	1241.34	2814.36	2584.04	1754.59	1553.88	36.5041	451.903	191.311	134.787	131.502	1.1808	1.0576	NS	NS	NS	6.205e-11	4.787e-09	0.005839	0.07424	0.4941	7.492e-10	4.928e-08	0.01608	0.1487	0.7713
Fbxl5	ENSMUSG00000039753	F-box and leucine-rich repeat protein 5	1568.03	3554.77	2099.7	1635.56	1328.83	80.0089	721.831	168.476	66.2221	48.391	1.1806	NS	NS	NS	NS	3.336e-10	0.02509	0.7478	0.2056	5.326e-05	3.67e-09	0.05325	0.8185	0.3224	0.006708
Ccdc86	ENSMUSG00000024732	coiled-coil domain containing 86	450.274	1019.33	928.052	667.181	511.908	8.0104	46.4374	45.7316	28.2372	40.2515	1.1794	1.0432	NS	NS	NS	3.564e-25	6.05e-20	1.143e-06	0.1142	0.2235	1.666e-23	2.646e-18	8.605e-06	0.2063	0.5516
Acot7	ENSMUSG00000028937	acyl-CoA thioesterase 7	661.364	1497.88	1195.06	651.939	574.913	19.5283	98.8277	114.218	30.2126	13.835	1.1792	NS	NS	NS	NS	3.036e-21	8.417e-12	0.863	0.1106	0.008592	1.065e-19	1.366e-10	0.9047	0.2013	0.1087
Alox5ap	ENSMUSG00000060063	arachidonate 5-lipoxygenase activating protein	343.533	775.98	678.627	483.576	350.399	14.7203	87.9207	30.3495	37.4809	24.2093	1.1749	NS	NS	NS	NS	1.07e-14	1.128e-10	0.001345	0.8608	0.2007	2.038e-13	1.538e-09	0.004519	0.9057	0.5288
Nectin4	ENSMUSG00000006411	nectin cell adhesion molecule 4	209.939	474.541	403.471	285.163	178.43	13.1724	23.9258	15.3444	17.6839	12.985	1.1748	NS	NS	NS	NS	6.086e-21	7.504e-14	0.0009261	0.06653	0.05666	2.084e-19	1.647e-12	0.003271	0.137	0.2918
Msrb1	ENSMUSG00000075705	methionine sulfoxide reductase B1	1647.19	3718.35	3036.62	2128.23	1647.47	68.7963	436.992	246.083	218.153	120.629	1.1747	NS	NS	NS	NS	8.354e-12	2.893e-07	0.03185	0.9988	0.08883	1.124e-10	2.15e-06	0.0673	0.9993	0.3608
Rab32	ENSMUSG00000019832	RAB32, member RAS oncogene family	1020.62	2303.41	2088.36	1287.77	1128.16	12.2624	127.068	108.64	70.1907	55.4332	1.174	1.0322	NS	NS	NS	1.296e-29	3.367e-23	0.001537	0.1747	0.1685	8.438e-28	2.028e-21	0.00507	0.2852	0.4889
B130021K23Rik	ENSMUSG00000108042	RIKEN cDNA B130021K23 gene	10.2543	23.3656	14.5795	20.8331	15.6059	1.55512	7.09333	1.81705	1.68353	2.04189	1.1738	NS	1.0087	NS	NS	0.004906	0.2309	0.01953	0.1466	0.1078	0.01435	0.3305	0.04491	0.2499	0.3959
Sfrp1	ENSMUSG00000031548	secreted frizzled-related protein 1	703.901	1586.36	1539.91	705.376	591.151	24.224	98.3141	69.5504	70.0476	29.8092	1.172	1.1294	NS	NS	NS	2.34e-20	5.441e-19	0.9926	0.04947	0.7343	7.597e-19	2.19e-17	0.9944	0.1084	0.9008
Mxd1	ENSMUSG00000001156	MAX dimerization protein 1	2401.92	5411.17	3415.32	3900.41	5694.88	161.175	638.946	29.7518	197.387	64.8815	1.1719	NS	NS	1.2457	NS	2.903e-19	0.0001028	9.094e-08	1.457e-21	3.649e-07	8.518e-18	0.0004365	9.02e-07	7.726e-19	0.000263
Gm6368	ENSMUSG00000080775	predicted gene 6368	26.2266	58.7429	55.8143	41.1939	35.0096	4.43998	3.69005	4.47764	7.54594	7.62943	1.1712	1.1065	NS	NS	NS	0.0001647	0.0003901	0.03066	0.2305	0.8283	0.0006947	0.001433	0.06522	0.3514	0.9384
Myc	ENSMUSG00000022346	myelocytomatosis oncogene	1818.54	4092.74	3929.34	2760.13	1873.28	57.922	273.088	217.379	97.6209	68.6663	1.1709	1.1111	NS	NS	NS	4.33e-30	3.093e-27	6.062e-09	0.6833	0.5586	2.947e-28	2.504e-25	8.155e-08	0.7739	0.8096
Tnfrsf12a	ENSMUSG00000023905	tumor necrosis factor receptor superfamily, member 12a	78.9309	177.756	162.558	71.6553	65.7215	5.63072	16.5962	16.5628	6.35194	1.45783	1.17	1.0511	NS	NS	NS	9.342e-11	7.131e-09	0.4385	0.1858	0.4937	1.105e-09	7.155e-08	0.5555	0.2989	0.7711
Eno1	ENSMUSG00000063524	enolase 1, alpha non-neuron	4272.04	9605.35	8645.82	5272.78	4715.05	73.7018	774.142	815.36	300.78	253.679	1.1689	1.0171	NS	NS	NS	4.047e-18	4.393e-14	0.02446	0.2922	0.2592	1.054e-16	9.931e-13	0.05426	0.4191	0.5839
Luzp1	ENSMUSG00000001089	leucine zipper protein 1	664.914	1495.62	1471.01	1394.08	1283.4	50.1842	141.001	68.2513	30.3109	53.536	1.1682	1.1448	1.0665	NS	NS	8.232e-19	4.138e-18	8.703e-16	7.905e-13	0.8582	2.307e-17	1.5e-16	4.935e-14	4.18e-11	0.9503
Sirpb1b	ENSMUSG00000095028	signal-regulatory protein beta 1B	14.2067	32.1195	28.3368	26.2407	14.4367	2.26036	3.61479	2.14603	7.70119	6.08201	1.1676	NS	NS	NS	NS	0.008628	0.02806	0.05064	0.9701	0.6682	0.0234	0.05853	0.09885	0.9809	0.8687
Gm53056	ENSMUSG00000061852	predicted gene 53056	12.3315	27.8177	19.0839	7.7036	9.57082	3.04982	1.67889	1.88888	1.6945	1.03945	1.1654	NS	NS	NS	NS	0.0005851	0.07005	0.1503	0.3704	0.104	0.002171	0.1257	0.2403	0.5004	0.3896
Ero1a	ENSMUSG00000021831	endoplasmic reticulum oxidoreductase 1 alpha	506.8	1134.54	953.283	716.664	575.477	15.5599	109.239	45.0758	28.9053	26.1793	1.1631	NS	NS	NS	NS	1.131e-21	8.165e-14	6.059e-05	0.1425	0.03631	4.091e-20	1.779e-12	0.0002994	0.2446	0.2335
Hsph1	ENSMUSG00000029657	heat shock 105kDa/110kDa protein 1	2409.15	5391.41	5203.66	3673.36	3120.04	335.051	599.619	144.89	437.538	263.991	1.1623	1.1113	NS	NS	NS	8.284e-09	3.602e-08	0.002599	0.06453	0.8003	7.544e-08	3.18e-07	0.007968	0.1336	0.9278
Cdc42ep2	ENSMUSG00000045664	CDC42 effector protein (Rho GTPase binding) 2	569.414	1273.1	1142.85	710.97	677.265	25.3219	151.984	73.0419	37.2956	41.464	1.1604	1.0055	NS	NS	NS	1.257e-14	2.525e-11	0.0354	0.09992	0.3	2.362e-13	3.806e-10	0.07339	0.1863	0.6257
Slc25a13	ENSMUSG00000015112	solute carrier family 25 (mitochondrial carrier, adenine nucleotide translocator), member 13	108.314	241.114	270.967	261.654	165.02	6.81784	13.6675	15.1228	17.0673	10.643	1.1604	1.323	1.2764	NS	NS	8.653e-17	1.65e-21	2.167e-19	2.015e-05	0.2162	2.004e-15	8.372e-20	2.159e-17	0.0001642	0.5451
Rnf149	ENSMUSG00000048234	ring finger protein 149	700.32	1565.47	1154.79	785.12	731.848	25.7977	232.6	78.5997	19.7828	29.6218	1.1599	NS	NS	NS	NS	1.933e-14	2.043e-06	0.2857	0.6811	0.003686	3.547e-13	1.273e-05	0.3991	0.772	0.06998
Stxbp1	ENSMUSG00000026797	syntaxin binding protein 1	549.28	1226.66	1420.37	1029.09	575.521	9.93213	76.7632	83.241	54.3108	20.3661	1.1591	1.3691	NS	NS	NS	3.427e-27	2.119e-37	1.048e-16	0.5525	0.04601	1.838e-25	3.511e-35	7.193e-15	0.669	0.2626
Slc11a1	ENSMUSG00000026177	solute carrier family 11 (proton-coupled divalent metal ion transporters), member 1	3239.08	7229.74	6278.46	4056.79	3299.39	31.5814	374.595	343.274	220.424	111.787	1.1581	NS	NS	NS	NS	9.934e-33	9.755e-23	0.0009057	0.786	0.03582	7.881e-31	5.531e-21	0.003209	0.8512	0.2317
Dpf1	ENSMUSG00000030584	D4, zinc and double PHD fingers family 1	12.4727	27.3876	30.9453	24.2186	23.2162	2.49599	1.16442	4.28158	1.66953	5.76584	1.1569	1.3273	NS	NS	NS	0.0008218	0.0001126	0.006573	0.01429	0.591	0.002939	0.0004737	0.01782	0.04044	0.8299
Eno1b	ENSMUSG00000059040	enolase 1B, retrotransposed	418.459	932.834	838.167	506.917	456.824	9.21363	98.7839	89.6484	21.062	38.0108	1.1561	1.0026	NS	NS	NS	1.07e-12	7.008e-10	0.09187	0.4424	0.3404	1.608e-11	8.238e-09	0.1615	0.5685	0.6618
Nts	ENSMUSG00000019890	neurotensin	12.5216	27.8369	16.8102	7.61975	10.0809	0.406545	8.15176	5.24667	1.69086	1.65758	1.155	NS	NS	NS	NS	0.01189	0.3563	0.2187	0.482	0.1131	0.03079	0.4656	0.3231	0.6049	0.4063
Gm13394	ENSMUSG00000083773	predicted gene 13394	1002.65	2231.32	2194.38	1377.34	1063.01	86.4213	138.562	263.802	128.393	74.3045	1.1548	1.1299	NS	NS	NS	3.53e-11	9.274e-11	0.009022	0.6294	0.8861	4.401e-10	1.285e-09	0.02335	0.7318	0.961
B2m	ENSMUSG00000060802	beta-2 microglobulin	41661.4	92732.5	88424.6	63350.2	53739.5	2440.63	4059.53	8426.25	3493.94	1936.69	1.1544	1.0857	NS	NS	NS	1.365e-20	2.143e-18	1.107e-06	0.003083	0.58	4.55e-19	8.044e-17	8.368e-06	0.01166	0.8235
Slc12a8	ENSMUSG00000035506	solute carrier family 12 (potassium/chloride transporters), member 8	29.7871	65.9009	44.135	33.7042	28.5009	9.12461	6.65465	6.28098	11.0027	4.39236	1.1543	NS	NS	NS	NS	0.003428	0.1561	0.6047	0.8883	0.1325	0.01047	0.2414	0.7032	0.9248	0.4385
Gm7592	ENSMUSG00000118607	predicted gene 7592	30.4319	67.7862	44.5604	33.7136	19.4988	3.69899	6.66261	5.18252	4.63594	4.44126	1.1535	NS	NS	NS	NS	3.15e-05	0.04694	0.6759	0.02896	0.03018	0.0001557	0.09023	0.7628	0.07132	0.2116
Hdhd3	ENSMUSG00000038422	haloacid dehalogenase-like hydrolase domain containing 3	46.6428	103.332	96.3422	140.184	150.238	10.8581	18.7683	18.7194	28.2118	26.658	1.1533	1.0444	1.5883	1.6889	NS	0.001944	0.005105	2.022e-05	5.11e-06	0.7666	0.006338	0.01384	0.0001115	4.95e-05	0.9146
Bcl3	ENSMUSG00000053175	B cell leukemia/lymphoma 3	950.257	2112.95	1908.37	1024.11	862.445	15.4925	145.937	114.63	72.193	38.1831	1.1528	1.0056	NS	NS	NS	6.701e-23	9.237e-18	0.3761	0.2364	0.2052	2.706e-21	3.217e-16	0.4948	0.3578	0.5332
Bcl2a1a	ENSMUSG00000102037	B cell leukemia/lymphoma 2 related protein A1a	344.171	765.433	615.27	321.355	389.365	6.62115	122.724	61.8966	10.9319	16.5138	1.1522	NS	NS	NS	NS	2.041e-10	4.029e-06	0.5906	0.3318	0.0807	2.316e-09	2.365e-05	0.6913	0.4619	0.3479
Met	ENSMUSG00000009376	met proto-oncogene	355.727	789.886	457.194	262.525	282.145	13.0723	150.789	37.6394	19.9308	20.1252	1.15	NS	NS	NS	NS	4.145e-09	0.06514	0.02781	0.09204	5.634e-05	3.937e-08	0.1185	0.06005	0.175	0.006867
B4galt5	ENSMUSG00000017929	UDP-Gal:betaGlcNAc beta 1,4-galactosyltransferase, polypeptide 5	1389.08	3078.04	2512.4	1407.75	1295.98	73.8164	502.183	155.7	69.9914	51.4289	1.1475	NS	NS	NS	NS	4.416e-12	2.547e-07	0.9129	0.5462	0.077	6.122e-11	1.921e-06	0.9398	0.6632	0.3402
Ltb4r1	ENSMUSG00000046908	leukotriene B4 receptor 1	71.6451	158.743	117.77	75.296	51.2681	6.32041	42.9941	18.0853	7.76235	5.0471	1.1456	NS	NS	NS	NS	0.0002113	0.02066	0.8202	0.1219	0.1649	0.0008715	0.04528	0.8733	0.2171	0.4841
Celsr3	ENSMUSG00000023473	cadherin, EGF LAG seven-pass G-type receptor 3	21.0196	46.9934	35.8906	30.6668	15.6335	2.70079	9.65604	3.29088	4.03825	1.72863	1.1452	NS	NS	NS	NS	9.902e-05	0.01129	0.1071	0.1955	0.1743	0.0004376	0.02714	0.1827	0.3103	0.4959
Slc39a14	ENSMUSG00000022094	solute carrier family 39 (zinc transporter), member 14	364.976	807.547	521.931	285.007	282.202	23.1088	216.989	63.6319	9.51852	22.6472	1.145	NS	NS	NS	NS	3.262e-06	0.03636	0.1522	0.1358	0.0105	1.946e-05	0.07293	0.2425	0.2361	0.1218
Gsap	ENSMUSG00000039934	gamma-secretase activating protein	1195.43	2643.75	1785.48	1336.2	1127.11	54.9793	295.233	163.697	95.5114	68.1401	1.1448	NS	NS	NS	NS	9.263e-14	0.0001679	0.3036	0.5857	0.0002278	1.573e-12	0.0006775	0.4183	0.6966	0.01534
Aifm2	ENSMUSG00000020085	apoptosis-inducing factor, mitochondrion-associated 2	175.992	389.131	282.111	202.052	175.397	8.86218	57.8896	23.529	26.6719	8.06945	1.1444	NS	NS	NS	NS	4.557e-09	0.0004992	0.2909	0.9668	0.01742	4.306e-08	0.001783	0.4043	0.9785	0.159
Crispld2	ENSMUSG00000031825	cysteine-rich secretory protein LCCL domain containing 2	255.82	565.576	361.544	236.63	209.543	10.2848	175.612	52.0814	19.8214	14.8909	1.1438	NS	NS	NS	NS	5.163e-05	0.07851	0.6989	0.3106	0.02221	0.0002433	0.1379	0.7817	0.439	0.1816
Gm13226	ENSMUSG00000083454	predicted gene 13226	6.15667	13.4804	17.022	10.859	15.0994	1.25232	2.59742	3.04718	1.9901	3.837	1.1436	1.4807	NS	1.24	NS	0.01859	0.001995	0.09678	0.01041	0.4446	0.04501	0.006093	0.1684	0.03128	0.7394
Pla1a	ENSMUSG00000002847	phospholipase A1 member A	248.517	548.883	321.173	232.75	231.898	8.88683	157.654	27.6047	9.96525	17.7911	1.1423	NS	NS	NS	NS	3.248e-06	0.1334	0.7041	0.6793	0.001638	1.937e-05	0.2125	0.7853	0.7707	0.04408
Psap	ENSMUSG00000004207	prosaposin	64577.7	142521	129902	82886.8	70102.7	1191.79	3748.98	5442.91	4492.75	3083.78	1.1421	1.0083	NS	NS	NS	2.081e-39	4.315e-31	3.472e-05	0.1734	0.1239	2.368e-37	4.645e-29	0.0001814	0.2837	0.4233
Gm16026	ENSMUSG00000079455	predicted pseudogene 16026	14.739	32.6474	26.465	15.5526	13.4304	1.2238	4.04945	2.39565	1.48662	3.88657	1.1415	NS	NS	NS	NS	0.0003088	0.008251	0.8262	0.709	0.3332	0.001219	0.02085	0.8779	0.7939	0.6553
Tcp11l1	ENSMUSG00000027175	t-complex 11 like 1	162.2	358.642	273.525	170.114	160.846	11.0185	43.0353	9.93909	7.01979	14.3682	1.1414	NS	NS	NS	NS	2.021e-12	4.06e-06	0.7147	0.9431	0.01551	2.945e-11	2.381e-05	0.7935	0.962	0.1491
Gemin6	ENSMUSG00000055760	gem nuclear organelle associated protein 6	171.341	376.759	413.091	386.56	270.789	15.0633	39.1221	20.52	34.3072	29.5911	1.1399	1.2702	1.174	NS	NS	5.725e-10	4.754e-12	2.406e-10	0.0003827	0.47	6.136e-09	8.001e-11	4.526e-09	0.002076	0.7569
Lrmda	ENSMUSG00000063458	leucine rich melanocyte differentiation associated	75.7342	166.963	154.461	95.0456	98.0833	2.62483	6.67554	12.7868	9.54175	11.4149	1.1395	1.0311	NS	NS	NS	8.187e-11	5.026e-09	0.07751	0.03775	0.5191	9.76e-10	5.17e-08	0.1402	0.08753	0.7869
Sdc4	ENSMUSG00000017009	syndecan 4	2275.55	5010.34	3740.73	2140.24	2126.6	23.8562	903.56	315.674	82.3264	91.4821	1.1385	NS	NS	NS	NS	8.171e-11	4.325e-05	0.6141	0.5765	0.01606	9.746e-10	0.0002005	0.711	0.6891	0.1522
Noc4l	ENSMUSG00000033294	NOC4 like	893.227	1965.55	2128.17	2055.16	1329.08	66.6447	145.583	60.5003	119.133	115.504	1.1385	1.2528	1.2029	NS	NS	2.009e-16	1.437e-19	4.514e-18	3.71e-05	0.4059	4.469e-15	6.084e-18	3.74e-16	0.0002811	0.7121
E230014E18Rik	ENSMUSG00000111514	RIKEN cDNA E230014E18 gene	6.87402	15.5183	6.28737	6.14388	4.7593	1.72079	1.82912	1.66371	0.531221	0.913063	1.1375	NS	NS	NS	NS	0.01334	0.6874	0.7143	0.2274	0.005249	0.03396	0.77	0.7932	0.3478	NA
Kif1a	ENSMUSG00000014602	kinesin family member 1A	119.134	262.561	232.265	116.967	108.699	6.55295	36.6138	24.4184	5.86314	6.68242	1.1368	NS	NS	NS	NS	2.681e-09	5.326e-07	0.8648	0.5164	0.3511	2.618e-08	3.743e-06	0.9057	0.6356	0.6719
Aldoa	ENSMUSG00000030695	aldolase A, fructose-bisphosphate	7591.21	16688.6	14051.4	8269.76	7240.48	217.77	1230.98	1255.93	497.105	474.075	1.1365	NS	NS	NS	NS	7.092e-17	6.936e-11	0.365	0.6158	0.06827	1.658e-15	9.852e-10	0.4833	0.7208	0.3227
Hspd1	ENSMUSG00000025980	heat shock protein 1 (chaperonin)	5144.82	11302.7	11629.8	10064.5	6913.66	556.024	526.704	633.405	502.5	589.068	1.1356	1.1767	NS	NS	NS	4.867e-14	5.821e-15	1.361e-10	0.004703	0.7851	8.561e-13	1.444e-13	2.712e-09	0.01646	0.9215
Atp6v0c-ps2	ENSMUSG00000080242	ATPase, H+ transporting, lysosomal V0 subunit C, pseudogene 2	772.533	1696.68	1624.11	960.281	906.725	33.9139	196.906	90.941	35.1916	63.3878	1.1352	1.0728	NS	NS	NS	6.919e-16	2.479e-14	0.02748	0.1001	0.655	1.464e-14	5.738e-13	0.05944	0.1866	0.8635
Gm5711	ENSMUSG00000106455	predicted gene 5711	15.3312	33.7865	30.8638	14.8926	15.2272	1.69351	4.78149	3.52549	2.62913	2.56851	1.1351	1.004	NS	NS	NS	0.0003493	0.001728	0.8249	0.8983	0.6599	0.001367	0.005366	0.8769	0.9315	0.8651
Tnfrsf1a	ENSMUSG00000030341	tumor necrosis factor receptor superfamily, member 1a	1916.91	4209.14	4098.47	2587.63	1917.84	29.9412	195.069	191.929	190.341	136.744	1.1344	1.0963	NS	NS	NS	1.832e-22	4.515e-21	0.000223	0.9995	0.742	7.192e-21	2.171e-19	0.0009451	0.9998	0.9044
Plxna4os1	ENSMUSG00000086763	plexin A4, opposite strand 1	16.6283	36.0703	27.1199	28.8231	15.0427	1.5585	5.79069	2.58975	2.61121	1.00904	1.1336	NS	NS	NS	NS	6.292e-05	0.01855	0.01077	0.6493	0.09933	0.0002906	0.04131	0.02712	0.7475	0.381
A530040E14Rik	ENSMUSG00000072109	RIKEN cDNA A530040E14 gene	427.911	937.701	839.853	490.552	311.762	20.7632	66.4598	29.9857	37.2698	14.8954	1.1323	NS	NS	NS	NS	1.148e-20	1.589e-15	0.1279	0.0002804	0.1779	3.856e-19	4.222e-14	0.211	0.001593	0.5008
Bnip3	ENSMUSG00000078566	BCL2/adenovirus E1B interacting protein 3	65.5106	143.489	100.169	42.9073	60.386	4.41866	25.0488	8.88557	3.21714	3.05236	1.1323	NS	NS	NS	NS	1.206e-07	0.004837	0.01072	0.6006	0.01361	9.235e-07	0.0132	0.02702	0.7087	0.1396
Tigit	ENSMUSG00000071552	T cell immunoreceptor with Ig and ITIM domains	79.9921	175.388	132.726	68.1567	73.1514	5.27248	55.4705	30.5014	2.1845	9.93559	1.1322	NS	NS	NS	NS	0.0007076	0.02954	0.5036	0.7267	0.2267	0.002572	0.06118	0.6157	0.8071	0.5541
Cyp1b1	ENSMUSG00000024087	cytochrome P450, family 1, subfamily b, polypeptide 1	1983.5	4345.72	2719.35	1949.63	1838.43	47.0436	873.503	273.914	83.1504	184.135	1.1314	NS	NS	NS	NS	3.502e-08	0.02666	0.9019	0.5935	0.0009771	2.914e-07	0.05607	0.9323	0.7029	0.03442
Mag	ENSMUSG00000036634	myelin-associated glycoprotein	119.478	262.154	238.522	157.025	141.836	6.99126	31.1751	13.8869	9.98421	3.55799	1.1297	NS	NS	NS	NS	1.353e-12	4.62e-10	0.01758	0.1388	0.3944	2.012e-11	5.656e-09	0.04115	0.24	0.7038
Gnal	ENSMUSG00000024524	guanine nucleotide binding protein, alpha stimulating, olfactory type	92.3872	202.398	174.796	113.045	79.29	6.31861	18.5458	11.1442	3.48565	4.22575	1.1293	NS	NS	NS	NS	1.984e-13	3.336e-09	0.0919	0.1597	0.1522	3.258e-12	3.527e-08	0.1615	0.2666	0.4684
Hmga1	ENSMUSG00000046711	high mobility group AT-hook 1	522.459	1141.1	1251.54	804.441	595.55	21.795	64.4736	88.9951	24.6916	38.7546	1.129	1.2594	NS	NS	NS	7.287e-22	7.501e-27	1.85e-07	0.1189	0.2593	2.683e-20	5.892e-25	1.679e-06	0.213	0.5839
Zdhhc21	ENSMUSG00000028403	zinc finger, DHHC domain containing 21	658.59	1441.13	1364.28	909.367	674.778	37.8489	76.1728	65.4197	31.8386	33.0445	1.1281	1.0501	NS	NS	NS	1.961e-25	3.39e-22	2.85e-05	0.7765	0.4658	9.442e-24	1.829e-20	0.0001518	0.8451	0.7539
Dpysl5	ENSMUSG00000029168	dihydropyrimidinase-like 5	14.3076	31.0381	18.8198	12.3726	15.1856	1.51001	3.0628	3.84012	1.68754	2.0551	1.1264	NS	NS	NS	NS	0.0007253	0.255	0.6148	0.8769	0.02616	0.002628	0.3581	0.7117	0.9166	0.197
Gm6063	ENSMUSG00000108772	predicted gene 6063	6.7603	14.8207	17.2924	10.8986	13.0199	1.21848	1.61184	3.31219	2.4749	3.39907	1.1264	1.3579	NS	NS	NS	0.01362	0.00267	0.1157	0.06052	0.5777	0.03454	0.007862	0.1946	0.1271	0.8222
Asgr2	ENSMUSG00000040963	asialoglycoprotein receptor 2	18.2005	39.3143	37.3797	28.9422	11.4355	3.85182	8.34275	2.32989	5.48983	1.63923	1.125	1.0454	NS	NS	NS	0.001468	0.003261	0.06328	0.1073	0.8141	0.004942	0.009366	0.1188	0.1966	0.9338
Pgd	ENSMUSG00000028961	phosphogluconate dehydrogenase	2767.12	6030.13	5423.16	3858.28	2998.18	70.5616	218.802	246.523	199.082	152.926	1.1239	NS	NS	NS	NS	1.125e-31	5.106e-24	6.659e-07	0.2328	0.1093	8.475e-30	3.353e-22	5.281e-06	0.3541	0.3984
C2	ENSMUSG00000024371	complement component 2 (within H-2S)	233.441	507.843	414.317	206.872	190.68	16.8213	42.0978	35.2635	15.7333	9.07171	1.1221	NS	NS	NS	NS	1.864e-13	5.614e-08	0.2951	0.06454	0.0544	3.07e-12	4.805e-07	0.4091	0.1336	0.2857
Rcn1	ENSMUSG00000005973	reticulocalbin 1	1159.68	2522.31	2530.29	1803.16	1220.88	14.4511	130.678	131.732	101.704	30.1899	1.1215	1.1248	NS	NS	NS	2.837e-31	1.996e-31	7.217e-11	0.4478	0.972	2.089e-29	2.228e-29	1.523e-09	0.5734	0.9911
Themis2	ENSMUSG00000037731	thymocyte selection associated family member 2	3723.42	8093.31	8053.41	5319.01	3335.2	176.316	374.191	144.909	301.252	159.164	1.1199	1.1128	NS	NS	NS	5.472e-30	1.27e-29	1.969e-07	0.1078	0.9425	3.692e-28	1.219e-27	1.772e-06	0.1974	0.9812
Aldh1b1	ENSMUSG00000035561	aldehyde dehydrogenase 1 family, member B1	232.265	504.617	470.206	244.538	173.545	9.06391	17.7279	36.229	14.8023	13.6469	1.1181	1.0168	NS	NS	NS	3.679e-18	3.424e-15	0.585	0.001541	0.4197	9.637e-17	8.727e-14	0.687	0.006605	0.7228
Hbegf	ENSMUSG00000024486	heparin-binding EGF-like growth factor	161.341	350.368	245.74	131.369	119.045	3.38581	46.5527	21.646	5.40707	6.01196	1.1169	NS	NS	NS	NS	6.379e-12	0.0002186	0.09072	0.01157	0.001547	8.7e-11	0.0008566	0.1598	0.03409	0.04302
Aig1	ENSMUSG00000019806	androgen-induced 1	268.827	582.053	540.409	359.857	278.133	14.1914	25.3693	36.4486	19.8934	15.3197	1.1158	1.0062	NS	NS	NS	5.764e-20	2.007e-16	0.0008352	0.7081	0.3576	1.799e-18	6.004e-15	0.002989	0.7933	0.6773
Padi4	ENSMUSG00000025330	peptidyl arginine deiminase, type IV	82.9451	180.123	124.56	80.6624	51.8868	10.2038	28.2628	5.86937	7.39524	1.30817	1.1143	NS	NS	NS	NS	8.733e-08	0.005629	0.8844	0.002374	0.01004	6.844e-07	0.01504	0.9201	0.009428	0.1183
Emilin2	ENSMUSG00000024053	elastin microfibril interfacer 2	1203.61	2602.61	2406.56	2749.64	2770.11	134.604	266.773	95.2995	103.27	208.775	1.113	1.0004	1.1928	1.2029	NS	2.752e-12	3.389e-10	7.413e-14	4.196e-14	0.4783	3.927e-11	4.268e-09	2.902e-12	3.372e-12	0.7615
Gm7582	ENSMUSG00000118640	predicted gene 7582	10.712	23.5039	15.1345	13.4241	9.1047	3.83439	0.551837	3.80412	1.85997	1.27052	1.113	NS	NS	NS	NS	0.008867	0.2411	0.5327	0.575	0.1506	0.02394	0.3421	0.6412	0.6881	0.4668
Gm11914	ENSMUSG00000082674	predicted gene 11914	12.9339	27.6285	20.0051	26.9973	20.8884	1.08149	3.45438	1.83371	3.57095	3.18835	1.1125	NS	1.0868	NS	NS	0.0003574	0.04579	0.0007858	0.01816	0.116	0.001395	0.08838	0.002832	0.04899	0.4101
Card9	ENSMUSG00000026928	caspase recruitment domain family, member 9	188.518	407.984	339.593	237.237	137.586	8.10857	41.0338	25.6125	24.7488	11.2853	1.1123	NS	NS	NS	NS	8.369e-11	7.894e-07	0.06023	0.01161	0.1206	9.972e-10	5.361e-06	0.1141	0.03417	0.4176
Gm13546	ENSMUSG00000086862	predicted gene 13546	18.4939	40.1177	23.3817	9.5527	10.8655	1.97846	4.93648	3.81513	1.6328	1.585	1.1121	NS	NS	NS	NS	0.000197	0.2572	0.01715	0.0259	0.01028	0.0008177	0.3605	0.0403	0.0652	0.1199
Creb3l3	ENSMUSG00000035041	cAMP responsive element binding protein 3-like 3	8.33437	18.1365	14.8603	9.59775	9.49868	1.00916	2.05291	2.42031	2.30963	1.11199	1.112	NS	NS	NS	NS	0.003436	0.04465	0.4884	0.6494	0.3572	0.01049	0.08665	0.6026	0.7476	0.6772
A930037H05Rik	ENSMUSG00000109408	RIKEN cDNA A930037H05 gene	20.7872	45.0534	32.8829	31.4484	19.4111	2.7532	9.65494	6.6821	4.57376	6.18031	1.111	NS	NS	NS	NS	0.00766	0.1116	0.1829	0.8748	0.2834	0.02111	0.1841	0.2808	0.9153	0.6094
Scarf1	ENSMUSG00000038188	scavenger receptor class F, member 1	454.689	981.936	748.372	435.56	378.903	14.9056	94.0315	61.0502	23.0122	11.4632	1.1094	NS	NS	NS	NS	2.159e-16	1.12e-07	0.6585	0.05513	0.003702	4.784e-15	9.1e-07	0.7482	0.118	0.07006
Samd15	ENSMUSG00000090812	sterile alpha motif domain containing 15	11.0452	23.6921	24.1967	10.486	7.94965	0.774323	2.97947	0.612168	2.98325	2.65698	1.1085	1.1274	NS	NS	NS	0.003258	0.002807	0.8094	0.3545	0.9572	0.01001	0.00821	0.8651	0.4847	0.9864
BC147527	ENSMUSG00000094796	cDNA sequence BC147527	385.487	831.695	610.362	437.898	323.813	17.3534	69.6952	56.3458	23.2098	13.9889	1.1084	NS	NS	NS	NS	9.939e-16	1.765e-06	0.1966	0.07553	0.001181	2.07e-14	1.114e-05	0.2971	0.1507	0.03795
Trim21	ENSMUSG00000030966	tripartite motif-containing 21	878.571	1893.98	1794.43	1402.44	829.626	32.4759	55.6353	39.7053	84.3002	50.8778	1.1076	1.0301	NS	NS	NS	3.275e-30	2.736e-26	8.698e-12	0.421	0.4191	2.264e-28	2.08e-24	2.219e-10	0.5486	0.7223
Lamp2	ENSMUSG00000016534	lysosomal-associated membrane protein 2	3394.76	7313.37	6050.6	4381.72	3387.38	14.2444	280.827	277.781	183.699	170.98	1.1072	NS	NS	NS	NS	6.808e-36	5.135e-21	3.725e-05	0.9702	0.001941	6.5e-34	2.442e-19	0.0001933	0.9809	0.04928
Cacybp	ENSMUSG00000014226	calcyclin binding protein	1535.33	3305.16	3245.41	2471.01	1910.24	130.169	123.242	128.922	142.986	134.42	1.1068	1.08	NS	NS	NS	5.962e-18	3.709e-17	9.822e-08	0.01426	0.8337	1.528e-16	1.214e-15	9.662e-07	0.04038	0.9409
Gm12816	ENSMUSG00000083011	predicted gene 12816	4.42827	9.67325	9.61145	8.69602	9.86662	0.25618	1.40629	0.570309	2.21259	1.05731	1.1057	1.1137	NS	1.193	NS	0.02027	0.01966	0.04451	0.01171	0.9849	0.04849	0.04341	0.08882	0.03442	NA
Sema4a	ENSMUSG00000028064	sema domain, immunoglobulin domain (Ig), transmembrane domain (TM) and short cytoplasmic domain, (semaphorin) 4A	1448.31	3117.64	2910.1	1855.71	1443.76	113.986	199.141	192.514	140.457	53.0529	1.1054	1.0066	NS	NS	NS	1.874e-16	6.852e-14	0.008175	0.9646	0.4605	4.202e-15	1.514e-12	0.02143	0.9769	0.7502
Camk1d	ENSMUSG00000039145	calcium/calmodulin-dependent protein kinase ID	1025.99	2207.28	2489.78	1345.7	936.206	94.1609	266.307	161.691	99.2949	73.7671	1.1049	1.2785	NS	NS	NS	2.73e-10	2.724e-13	0.02684	0.451	0.3195	3.038e-09	5.518e-12	0.05837	0.5766	0.6441
Gm1673	ENSMUSG00000070858	predicted gene 1673	41.9617	90.3187	88.0702	67.8681	66.8178	2.52658	17.6922	4.77601	15.433	6.63074	1.1033	1.0677	NS	NS	NS	9.626e-05	0.0001659	0.0149	0.02093	0.897	0.0004261	0.000671	0.03578	0.05495	0.9648
Anxa2	ENSMUSG00000032231	annexin A2	2803.35	6012.07	4849.04	3589.12	2926.2	91.2705	493.849	315.898	258.206	170.559	1.1006	NS	NS	NS	NS	1.276e-16	2.83e-09	0.007549	0.6444	0.0196	2.911e-15	3.023e-08	0.02003	0.7434	0.1688
Hsp90aa1	ENSMUSG00000021270	heat shock protein 90, alpha (cytosolic), class A member 1	7290.7	15625.7	12517.6	13556.2	9066.65	913.443	389.878	313.258	914.25	960.893	1.0999	NS	NS	NS	NS	8.335e-12	1.27e-06	2.755e-08	0.05065	0.04679	1.122e-10	8.246e-06	3.119e-07	0.1104	0.2652
Ctss	ENSMUSG00000038642	cathepsin S	11688.8	25040.9	21191.1	12210.3	9243.65	324.4	1099.14	1054.63	967.918	365.916	1.0992	NS	NS	NS	NS	1.015e-23	4.564e-15	0.5672	0.002016	0.0277	4.333e-22	1.147e-13	0.6716	0.008239	0.2027
Layn	ENSMUSG00000060594	layilin	70.4143	151.149	113.55	85.823	70.7332	6.46067	7.20227	3.4386	4.8434	4.94427	1.0985	NS	NS	NS	NS	2.893e-13	8.05e-06	0.09377	0.9898	0.004653	4.649e-12	4.416e-05	0.1642	0.9941	0.07854
H2-Q2	ENSMUSG00000091705	histocompatibility 2, Q region locus 2	459.068	980.754	920.795	670.056	611.318	22.813	73.7275	36.4641	22.5665	26.456	1.0948	1.0047	NS	NS	NS	1.303e-22	3.229e-19	1.727e-06	0.0003011	0.4131	5.178e-21	1.322e-17	1.248e-05	0.001692	0.7173
Gm15542	ENSMUSG00000083396	predicted gene 15542	13.1911	28.3796	23.0546	14.3003	18.6163	0.479642	2.97751	2.03752	2.08342	2.42671	1.0947	NS	NS	NS	NS	0.0001759	0.006055	0.8272	0.1235	0.3123	0.0007372	0.01604	0.8786	0.2192	0.6375
Snx6	ENSMUSG00000005656	sorting nexin 6	1260.02	2690.84	2221.07	1476.24	1162.08	35.7082	69.9934	92.4669	76.9271	46.8323	1.0943	NS	NS	NS	NS	4.481e-36	9.304e-21	0.01104	0.1882	0.001413	4.314e-34	4.346e-19	0.02772	0.3019	0.04089
Adamts3	ENSMUSG00000043635	a disintegrin-like and metallopeptidase (reprolysin type) with thrombospondin type 1 motif, 3	49.6159	105.58	120.501	110.915	65.3638	2.65298	17.6584	17.4467	11.1085	2.85039	1.093	1.2827	1.1466	NS	NS	8.39e-06	1.551e-07	4.107e-06	0.1123	0.4212	4.654e-05	1.227e-06	2.703e-05	0.2036	0.7241
Hmga1b	ENSMUSG00000078249	high mobility group AT-hook 1B	545.55	1162.58	1254.18	927.473	643.266	25.9987	20.5018	119.886	63.0462	66.0654	1.0921	1.2005	NS	NS	NS	3.648e-13	1.335e-15	4.105e-07	0.1208	0.4672	5.813e-12	3.584e-14	3.413e-06	0.2155	0.7549
Gm43984	ENSMUSG00000108238	predicted gene, 43984	7.17603	15.2666	14.3167	7.18772	7.85827	0.631824	1.333	3.89034	1.01953	0.842398	1.0919	1.0022	NS	NS	NS	0.0104	0.01969	0.9475	0.7074	0.8203	0.02745	0.04345	0.9641	0.7926	0.9361
4930469K13Rik	ENSMUSG00000085684	RIKEN cDNA 4930469K13 gene	19.1121	40.9975	20.3804	26.9087	21.1745	4.12292	9.14263	3.41466	6.68773	2.15742	1.0918	NS	NS	NS	NS	0.005907	0.8023	0.2923	0.7036	0.01322	0.01684	0.86	0.4059	0.7903	0.138
Tlr3	ENSMUSG00000031639	toll-like receptor 3	479.099	1021.15	912.428	840.806	522.205	38.6019	108.767	66.3528	35.1778	12.4174	1.0912	NS	NS	NS	NS	1.679e-13	3.648e-10	5.773e-08	0.4108	0.2708	2.778e-12	4.556e-09	6.041e-07	0.539	0.5969
Gm14681	ENSMUSG00000081603	predicted gene 14681	58.6754	124.015	110.817	89.6495	64.6353	9.72054	10.3365	9.64635	9.31274	7.98671	1.0907	NS	NS	NS	NS	2.777e-06	8.879e-05	0.01198	0.4944	0.4452	1.68e-05	0.000383	0.02967	0.6161	0.7397
Igsf6	ENSMUSG00000035004	immunoglobulin superfamily, member 6	1527.39	3252.89	2313.81	1785.42	1443.1	57.0777	331.051	97.0709	85.761	97.6915	1.0904	NS	NS	NS	NS	5.641e-17	4.376e-06	0.08739	0.5393	0.0001585	1.332e-15	2.55e-05	0.1549	0.6568	0.01254
Fth1	ENSMUSG00000024661	ferritin heavy polypeptide 1	42015.5	89367.1	61107.8	48988.2	63552.7	4089.04	11384.6	6595.26	1249.41	4595.71	1.0888	NS	NS	NS	NS	8.847e-10	0.002351	0.2125	0.0007778	0.002022	9.195e-09	0.007026	0.3157	0.003736	0.05029
Hspd1-ps3	ENSMUSG00000058809	heat shock protein 1 (chaperonin), pseudogene 3	18.4164	38.7332	40.4	22.7577	22.6751	2.88483	1.20774	3.47045	3.58325	3.80797	1.0881	1.1325	NS	NS	NS	0.0001638	8.758e-05	0.3746	0.3614	0.8687	0.0006913	0.0003784	0.4931	0.4919	0.9535
Gadd45b	ENSMUSG00000015312	growth arrest and DNA-damage-inducible 45 beta	562.878	1196.79	951.776	514.296	539.548	10.0088	157.647	83.3683	35.3918	19.7009	1.0878	NS	NS	NS	NS	9.587e-12	2.218e-06	0.4266	0.7122	0.03771	1.277e-10	1.368e-05	0.5453	0.796	0.2379
Gm5844	ENSMUSG00000082896	predicted gene 5844	15.3175	32.1222	26.1852	19.8294	16.8944	3.7721	4.61032	1.98979	3.38409	2.29467	1.0877	NS	NS	NS	NS	0.001677	0.02299	0.3539	0.6804	0.3861	0.005558	0.04955	0.4716	0.7714	0.6973
Sirpa	ENSMUSG00000037902	signal-regulatory protein alpha	11223.3	23849.3	22015.6	14424.8	11942	368.353	622.234	1061.39	533.692	872.268	1.0874	NS	NS	NS	NS	3.786e-28	8.185e-23	0.0002555	0.3666	0.2427	2.199e-26	4.717e-21	0.001064	0.4968	0.5691
Creb3l1	ENSMUSG00000027230	cAMP responsive element binding protein 3-like 1	315.737	670.36	525.976	278.642	250.968	31.4247	114.052	58.1396	28.6079	15.9317	1.0866	NS	NS	NS	NS	7.79e-07	0.000838	0.4241	0.1353	0.1098	5.195e-06	0.002822	0.5428	0.2356	0.3994
Pomp	ENSMUSG00000029649	proteasome maturation protein	2021.57	4291.56	4526.96	3450.17	2589.57	91.5785	540.879	190.788	213.825	175.358	1.0862	1.1631	NS	NS	NS	2.213e-13	3.998e-15	2.012e-07	0.01617	0.6026	3.605e-12	1.012e-13	1.806e-06	0.04465	0.8372
C6	ENSMUSG00000022181	complement component 6	1484.26	3151.58	2463.81	1956.11	1298.24	89.6848	115.877	99.9783	79.5223	108.778	1.0857	NS	NS	NS	NS	4.385e-21	2.366e-10	0.0006201	0.09636	0.002035	1.527e-19	3.065e-09	0.002303	0.1813	0.05042
Gm49774	ENSMUSG00000116657	predicted gene, 49774	11.9791	25.3444	24.7417	18.3618	16.3605	2.33925	3.32901	3.61118	1.18651	1.62048	1.0848	1.0418	NS	NS	NS	0.001289	0.002108	0.09192	0.2208	0.8904	0.004394	0.006398	0.1615	0.3403	0.9626
Zfp281	ENSMUSG00000041483	zinc finger protein 281	753.888	1599.5	1326.2	908.062	757.325	37.5481	123.279	42.7716	41.0753	52.0874	1.0845	NS	NS	NS	NS	7.209e-19	3.024e-11	0.03258	0.966	0.02621	2.033e-17	4.516e-10	0.06855	0.9779	0.1971
Plppr4	ENSMUSG00000044667	phospholipid phosphatase related 4	26.8896	57.2067	47.4666	19.5843	26.151	2.80902	6.41677	3.56231	2.32483	2.37132	1.0838	NS	NS	NS	NS	4.128e-06	0.0006096	0.07385	0.7538	0.2395	2.416e-05	0.002131	0.135	0.8279	0.5666
Ppargc1b	ENSMUSG00000033871	peroxisome proliferative activated receptor, gamma, coactivator 1 beta	140.241	297.647	308.133	208.369	161.463	10.1504	33.1826	16.78	14.1485	12.1346	1.0827	1.1332	NS	NS	NS	2.661e-10	3.816e-11	0.001374	0.2498	0.7627	2.964e-09	5.601e-10	0.004601	0.372	0.9133
Gm37975	ENSMUSG00000102376	predicted gene, 37975	37.7939	80.1246	52.6807	23.0511	26.8029	2.77584	4.78819	4.02517	6.70237	1.53459	1.0803	NS	NS	NS	NS	4.358e-07	0.02645	0.004212	0.0427	0.004861	3.039e-06	0.05569	0.01212	0.09649	0.07947
Cx3cl1	ENSMUSG00000031778	chemokine (C-X3-C motif) ligand 1	60.5286	128.667	107.481	39.811	39.9184	4.91994	15.5656	14.8773	1.7394	0.636079	1.0798	NS	NS	NS	NS	5.384e-07	0.0001572	0.01157	0.01082	0.2193	3.687e-06	0.0006392	0.02881	0.03225	0.5478
Mei4	ENSMUSG00000043289	meiotic double-stranded break formation protein 4	11.1022	23.5598	19.6602	11.343	8.08033	0.145771	1.92245	2.1541	3.33177	1.05769	1.0798	NS	NS	NS	NS	0.001394	0.0191	0.7921	0.1991	0.3936	0.00471	0.04235	0.8516	0.3146	0.7031
Stk39	ENSMUSG00000027030	serine/threonine kinase 39	535.814	1131.09	957.719	669.621	645.596	12.721	30.4117	49.3492	27.4503	27.5381	1.0789	NS	NS	NS	NS	3.34e-33	2.002e-20	0.0005639	0.003505	0.006253	2.736e-31	9.109e-19	0.002123	0.013	0.09157
Ywhag	ENSMUSG00000051391	tyrosine 3-monooxygenase/tryptophan 5-monooxygenase activation protein, gamma polypeptide	3791.92	8006.68	8400.95	5675.92	4496.58	106.442	206.975	312.382	217.75	267.726	1.0783	1.1475	NS	NS	NS	1.824e-34	8.273e-39	4.867e-11	0.005573	0.4301	1.593e-32	1.539e-36	1.061e-09	0.01891	0.7305
Sestd1	ENSMUSG00000042272	SEC14 and spectrin domains 1	148.999	315.176	208.054	125.426	116.911	11.1878	42.2418	21.58	6.46724	8.87712	1.0781	NS	NS	NS	NS	7.23e-09	0.00981	0.1904	0.07218	0.001409	6.635e-08	0.02415	0.2899	0.1457	0.04085
Ogfr	ENSMUSG00000049401	opioid growth factor receptor	2373.05	5002.89	4823.52	3916.72	2899.55	103.657	259.118	157.165	190.478	97.4763	1.0762	1.0232	NS	NS	NS	3.613e-30	2.074e-27	2.298e-14	0.002278	0.5729	2.482e-28	1.711e-25	9.816e-13	0.009124	0.8197
Scel	ENSMUSG00000022123	sciellin	24.1599	50.9735	46.1237	17.845	16.8928	1.43703	6.8677	2.98076	4.71786	1.999	1.0758	NS	NS	NS	NS	5.143e-05	0.0004982	0.08825	0.08677	0.5732	0.0002425	0.00178	0.1562	0.1675	0.8197
Psme2b	ENSMUSG00000078153	protease (prosome, macropain) activator subunit 2B	110.994	234.083	197.509	170.55	105.669	21.3061	45.2125	19.1195	20.5528	19.7186	1.0735	NS	NS	NS	NS	0.0006226	0.00822	0.05318	0.8337	0.4369	0.002294	0.02078	0.103	0.8862	0.7344
Ldhd	ENSMUSG00000031958	lactate dehydrogenase D	78.7917	165.936	100.296	84.1758	61.0815	5.90021	53.3286	11.804	11.7332	4.30075	1.0731	NS	NS	NS	NS	0.0004616	0.2591	0.7252	0.2525	0.01796	0.001755	0.3626	0.8016	0.3755	0.1611
Osmr	ENSMUSG00000022146	oncostatin M receptor	574.318	1207.72	708.828	569.925	457.256	9.27909	202.146	68.9305	18.5679	38.8505	1.0721	NS	NS	NS	NS	5.36e-09	0.09793	0.9494	0.07898	2.978e-05	5.013e-08	0.1651	0.9655	0.1558	0.004447
C1qb	ENSMUSG00000036905	complement component 1, q subcomponent, beta polypeptide	8392.84	17639.2	17021.3	12048.9	11218	302.235	1414.88	941.123	933.742	960.219	1.0716	1.0201	NS	NS	NS	1.78e-14	2.944e-13	0.000192	0.002768	0.7125	3.282e-13	5.913e-12	0.0008289	0.01068	0.8909
Metrnl	ENSMUSG00000039208	meteorin, glial cell differentiation regulator-like	271.466	571.147	481.748	349.245	320.332	5.8155	48.6673	32.5498	30.9383	27.1845	1.0714	NS	NS	NS	NS	2.669e-12	7.703e-08	0.02116	0.1335	0.1061	3.815e-11	6.431e-07	0.04801	0.233	0.393
Gm5611	ENSMUSG00000090602	predicted gene 5611	15.5981	32.2874	28.878	25.2778	22.1009	1.50451	5.12894	3.48591	4.11641	3.74189	1.0714	NS	NS	NS	NS	0.0009889	0.006595	0.06073	0.1068	0.5657	0.003461	0.01727	0.1148	0.1959	0.8143
Gm11127	ENSMUSG00000079492	predicted gene 11127	898.783	1889.08	1936.18	1566.83	1355.09	37.3301	282.54	140.909	89.2136	82.8387	1.0713	1.1074	NS	NS	NS	3.441e-10	8.645e-11	2.756e-06	0.0005442	0.8315	3.782e-09	1.205e-09	1.903e-05	0.002775	0.9398
Afp	ENSMUSG00000054932	alpha fetoprotein	33.6353	70.7655	51.8684	38.0391	49.4355	2.82627	7.23072	7.03109	1.92902	5.20513	1.071	NS	NS	NS	NS	5.354e-06	0.01057	0.4711	0.0283	0.04704	3.072e-05	0.02566	0.5868	0.07007	0.2655
Trim6	ENSMUSG00000072244	tripartite motif-containing 6	25.9084	54.9818	25.6073	19.1903	15.609	3.44958	9.48948	2.47679	2.79336	2.72868	1.0709	NS	NS	NS	1.0916	0.00022	0.9466	0.2249	0.02341	0.000214	0.000904	0.9643	0.3305	0.06016	0.01489
Rad51b	ENSMUSG00000059060	RAD51 paralog B	46.7077	97.331	92.8119	117.799	96.0841	7.23942	10.6043	3.8797	12.1977	7.09589	1.0705	1.0004	1.3461	1.0466	NS	4.21e-07	2.534e-06	3.005e-10	8.006e-07	0.7289	2.942e-06	1.544e-05	5.554e-09	9.575e-06	0.8979
Tmed5	ENSMUSG00000063406	transmembrane p24 trafficking protein 5	837.97	1760	1489.27	1070.84	882.447	23.644	122.988	62.2136	23.0501	36.8186	1.0702	NS	NS	NS	NS	1.216e-27	3.773e-17	0.0004233	0.4584	0.01351	6.818e-26	1.233e-15	0.001656	0.5835	0.139
Gm1965	ENSMUSG00000090254	predicted gene 1965	53.2073	111.319	96.4643	69.7071	40.3942	4.06493	8.21771	9.37435	4.92113	3.20982	1.0694	NS	NS	NS	NS	6.396e-09	4.796e-06	0.0623	0.06806	0.2195	5.915e-08	2.761e-05	0.1173	0.1394	0.5478
Gm42918	ENSMUSG00000106209	predicted gene 42918	4.95573	10.4956	14.2376	13.023	10.9447	0.523664	2.13791	2.08262	1.52566	1.18877	1.0684	1.4797	1.3885	1.1095	NS	0.01695	0.0006797	0.002215	0.01286	0.2868	0.04156	0.002348	0.006946	0.03719	0.613
Atp6v1a	ENSMUSG00000052459	ATPase, H+ transporting, lysosomal V1 subunit A	1463.13	3068.43	2704.94	2141.87	1770.82	22.2379	203.812	128.45	52.2785	99.0008	1.068	NS	NS	NS	NS	4.282e-26	1.967e-18	7.167e-08	0.007152	0.07123	2.149e-24	7.408e-17	7.293e-07	0.02317	0.3286
Sgms2	ENSMUSG00000050931	sphingomyelin synthase 2	106.107	222.912	144.554	114.429	72.8893	10.5298	41.059	14.8233	6.8802	6.70379	1.068	NS	NS	NS	NS	2.09e-06	0.05206	0.6589	0.02049	0.005234	1.294e-05	0.09831	0.7485	0.05404	0.08342
Mir155hg	ENSMUSG00000097418	Mir155 host gene (non-protein coding)	79.186	165.891	84.0967	43.5155	38.0512	5.94866	19.6234	7.69625	6.77581	7.4685	1.0674	NS	NS	-1.0094	NS	4.846e-06	0.6912	0.0007518	6.846e-05	3.418e-05	2.801e-05	0.7731	0.002725	0.0004765	0.004924
Plod3	ENSMUSG00000004846	procollagen-lysine, 2-oxoglutarate 5-dioxygenase 3	1372.27	2876	2354.45	1359.69	1199.65	39.0947	235.688	197.11	81.88	37.0237	1.0672	NS	NS	NS	NS	6.374e-17	1.103e-09	0.9107	0.1304	0.02367	1.494e-15	1.256e-08	0.9386	0.2288	0.1876
Fam78b	ENSMUSG00000060568	family with sequence similarity 78, member B	52.6044	110.494	73.6267	49.3185	60.9783	2.99688	18.4312	7.43379	3.02087	4.08654	1.066	NS	NS	NS	NS	7.21e-07	0.0278	0.6881	0.3577	0.006139	4.839e-06	0.05809	0.7729	0.4882	0.09029
Sbno2	ENSMUSG00000035673	strawberry notch 2	3140.49	6571.5	5893.51	4148.75	3087.07	146.902	620.171	280.23	106.779	70.0829	1.0649	NS	NS	NS	NS	2.474e-21	6.295e-16	0.0003714	0.8253	0.162	8.765e-20	1.778e-14	0.001477	0.8799	0.4805
Tbc1d9	ENSMUSG00000031709	TBC1 domain family, member 9	1113.99	2331.33	2038.82	1244.42	1117.64	54.0627	165.07	94.8647	81.9515	71.7862	1.0647	NS	NS	NS	NS	1.157e-17	2.616e-12	0.2116	0.9763	0.1192	2.917e-16	4.578e-11	0.3147	0.9844	0.4148
Gm6314	ENSMUSG00000109875	predicted pseudogene 6314	78.1937	163.586	171.355	140.275	108.708	7.09143	25.5474	16.2222	16.0545	7.72889	1.0645	1.1333	NS	NS	NS	1.128e-06	2.172e-07	0.0001443	0.03403	0.7463	7.341e-06	1.665e-06	0.0006451	0.08064	0.9056
Plxna1	ENSMUSG00000030084	plexin A1	1467.42	3068.5	2646.33	1597.25	1726.07	141.059	535.738	311.254	72.7509	145.402	1.064	NS	NS	NS	NS	1.848e-06	0.0001381	0.586	0.2952	0.3383	1.155e-05	0.0005684	0.6877	0.4224	0.6605
H2-T3	ENSMUSG00000054128	histocompatibility 2, T region locus 3	20.083	42.3828	39.1751	34.9129	18.8111	1.98157	5.34547	5.07178	5.93812	3.32149	1.064	NS	NS	NS	NS	0.000597	0.002195	0.01344	0.6417	0.7143	0.00221	0.006625	0.03278	0.7411	0.8919
Cd44	ENSMUSG00000005087	CD44 antigen	5555.5	11614.4	10274.8	7249.54	6526.45	154.712	633.935	777.66	197.112	350.418	1.0639	NS	NS	NS	NS	4.553e-22	8.348e-16	0.0005106	0.03529	0.1078	1.727e-20	2.314e-14	0.001951	0.08289	0.3959
Alas1	ENSMUSG00000032786	aminolevulinic acid synthase 1	1029.93	2152.55	1597.26	997.555	895.097	26.1573	331.734	129.807	17.5072	54.4523	1.0632	NS	NS	NS	NS	3.121e-11	7.933e-05	0.7725	0.2097	0.00709	3.915e-10	0.0003462	0.8374	0.327	0.09769
Il1bos	ENSMUSG00000074805	interleukin 1 beta, opposite strand	8.14367	16.853	11.4846	15.4794	5.47275	1.26816	2.52047	0.849045	2.64946	0.750734	1.0594	NS	NS	NS	NS	0.006086	0.2075	0.01826	0.258	0.1403	0.01728	0.3033	0.04247	0.3814	0.4509
Gm4735	ENSMUSG00000064193	predicted gene 4735	391.808	816.682	737.108	446.101	412.599	20.5546	63.4716	79.2915	46.0053	27.9083	1.0593	NS	NS	NS	NS	3.14e-10	6.427e-08	0.2743	0.6591	0.3773	3.465e-09	5.435e-07	0.3867	0.7548	0.69
Ctla4	ENSMUSG00000026011	cytotoxic T-lymphocyte-associated protein 4	129.489	269.619	196.808	93.1035	78.5254	6.19776	66.6508	22.5059	11.0967	11.3128	1.0569	NS	NS	NS	NS	7.285e-05	0.02464	0.07811	0.009869	0.08604	0.0003317	0.05244	0.1411	0.02997	0.3562
Klra5	ENSMUSG00000030173	killer cell lectin-like receptor, subfamily A, member 5	13.8592	28.6736	17.1489	18.5069	16.1045	0.903849	2.6287	3.43556	2.25857	1.61239	1.0565	NS	NS	NS	NS	0.0006528	0.4077	0.2349	0.5007	0.01089	0.002393	0.5177	0.3422	0.6212	0.1244
Setdb2	ENSMUSG00000071350	SET domain, bifurcated 2	387.887	805.164	616.549	564.945	411.498	19.9092	83.3417	21.4538	24.8937	13.5565	1.0556	NS	NS	NS	NS	4.091e-17	1.229e-07	2.672e-05	0.4984	0.001848	9.858e-16	9.901e-07	0.0001435	0.6192	0.04801
Csrnp1	ENSMUSG00000032515	cysteine-serine-rich nuclear protein 1	818.153	1700.56	1231.24	710.659	649.796	29.598	164.619	59.749	37.4908	48.0871	1.0548	NS	NS	NS	NS	1.95e-15	9.736e-06	0.1312	0.01341	0.000436	3.958e-14	5.254e-05	0.2152	0.03844	0.02197
Sppl2a	ENSMUSG00000027366	signal peptide peptidase like 2A	2254.8	4682.45	4079.28	2814.87	2356.45	95.5092	470.227	214.896	119.244	143.765	1.0539	NS	NS	NS	NS	3.571e-16	3.86e-11	0.01402	0.6268	0.1231	7.751e-15	5.658e-10	0.03395	0.7295	0.4217
Chn1	ENSMUSG00000056486	chimerin 1	12.1269	24.8617	19.8107	16.9276	13.2045	1.21349	2.75182	1.80926	1.90633	1.54807	1.0533	NS	NS	NS	NS	0.0006711	0.02471	0.1454	0.6192	0.2478	0.002454	0.05256	0.234	0.7237	0.5731
Sdcbp	ENSMUSG00000028249	syndecan binding protein	5624.76	11669.5	9545.86	8395.6	8546.46	247.068	774.645	474.169	247.423	305.888	1.0529	NS	NS	NS	NS	2.92e-25	5.386e-14	1.28e-08	2.733e-09	0.00422	1.377e-23	1.207e-12	1.585e-07	5.843e-08	0.07438
Fmnl2	ENSMUSG00000036053	formin-like 2	1012.07	2100.29	1628.2	1031.12	1040.77	56.0327	244.976	76.3794	52.0851	69.8579	1.0527	NS	NS	NS	NS	1.439e-12	4.155e-06	0.869	0.7844	0.01333	2.136e-11	2.431e-05	0.9089	0.8502	0.1386
Tmem268	ENSMUSG00000045917	transmembrane protein 268	1002.66	2080.34	1763.1	1232.54	982.214	32.9565	146.937	155.145	75.8334	49.7571	1.0524	NS	NS	NS	NS	4.833e-16	3.558e-10	0.02274	0.8074	0.0656	1.036e-14	4.452e-09	0.05106	0.8669	0.3165
Trim34a	ENSMUSG00000056144	tripartite motif-containing 34A	193.875	402.305	292.941	269.169	222.778	20.8177	53.2296	24.6166	35.918	28.1998	1.0514	NS	NS	NS	NS	3.624e-06	0.008994	0.04348	0.3781	0.04378	2.146e-05	0.0224	0.08715	0.5072	0.2576
Cebpe	ENSMUSG00000052435	CCAAT/enhancer binding protein (C/EBP), epsilon	48.2944	100.223	106.274	56.8648	49.7628	5.99938	14.4894	7.42679	6.75407	7.81167	1.051	1.1346	NS	NS	NS	4.887e-05	1.148e-05	0.4061	0.9137	0.7385	0.000232	6.087e-05	0.5249	0.9419	0.9031
Ppt1	ENSMUSG00000028657	palmitoyl-protein thioesterase 1	4998.86	10356.3	10624.2	7279.12	5866.11	129.059	812.196	204.661	380.963	266.833	1.0508	1.0875	NS	NS	NS	9.822e-23	3.083e-24	4.419e-07	0.03155	0.7307	3.952e-21	2.056e-22	3.651e-06	0.07602	0.8988
Dnaja1	ENSMUSG00000028410	DnaJ heat shock protein family (Hsp40) member A1	2173.21	4499.89	4426.63	3052.62	3044.12	158.262	297.345	125.636	337.105	150.644	1.0502	1.0266	NS	NS	NS	2.601e-13	8.8e-13	0.0006843	0.0007201	0.8692	4.207e-12	1.641e-11	0.002511	0.003503	0.9538
Jdp2	ENSMUSG00000034271	Jun dimerization protein 2	322.882	668.81	539.834	366.663	320.144	11.889	112.239	44.4903	21.5215	18.5921	1.0501	NS	NS	NS	NS	3.793e-09	3.28e-05	0.3097	0.9459	0.08238	3.621e-08	0.0001567	0.4251	0.9639	0.3504
Htr1b	ENSMUSG00000049511	5-hydroxytryptamine (serotonin) receptor 1B	13.4771	28.1217	16.8586	6.25885	6.75507	1.44014	4.42112	1.85092	1.70352	1.8416	1.0498	NS	NS	NS	NS	0.003915	0.4063	0.02645	0.02048	0.04199	0.01173	0.5165	0.0577	0.05402	0.252
Papss2	ENSMUSG00000024899	3'-phosphoadenosine 5'-phosphosulfate synthase 2	405.48	839.611	782.28	389.296	315.407	13.6886	15.0298	49.7185	27.7658	21.4186	1.0495	NS	NS	NS	NS	2.636e-20	9.888e-17	0.5528	0.002281	0.3576	8.497e-19	3.075e-15	0.659	0.009136	0.6773
Gm3468	ENSMUSG00000094634	predicted gene 3468	10.0156	20.5786	13.8824	9.72583	7.70577	0.456286	2.98026	1.59909	1.11253	1.24724	1.0494	NS	NS	NS	NS	0.002553	0.192	0.9512	0.4197	0.08897	0.008057	0.2847	0.9666	0.5472	0.361
Plxnb3	ENSMUSG00000031385	plexin B3	48.4233	100.813	90.7466	63.9905	59.8725	6.21009	7.24054	2.62889	2.80261	5.72941	1.0485	NS	NS	NS	NS	8.941e-09	1.184e-06	0.04205	0.1218	0.376	8.1e-08	7.723e-06	0.08478	0.2169	0.6895
H2-Q1	ENSMUSG00000079507	histocompatibility 2, Q region locus 1	933.283	1927.83	1848.73	1429.41	1187.25	33.0952	9.85611	38.8218	68.9282	36.2941	1.047	NS	NS	NS	NS	1.265e-45	1.75e-40	5.026e-16	4.031e-06	0.3981	2.007e-43	3.502e-38	3.057e-14	4.014e-05	0.7068
Lrrc59	ENSMUSG00000020869	leucine rich repeat containing 59	2019.89	4168.51	4466.54	3406.08	2686.86	154.108	206.036	285.753	210.987	160.614	1.0455	1.1451	NS	NS	NS	7.865e-16	1.1e-18	6.804e-09	0.001565	0.4415	1.653e-14	4.297e-17	8.995e-08	0.006686	0.7373
Ccr8	ENSMUSG00000042262	chemokine (C-C motif) receptor 8	9.66365	20.0332	12.1161	2.76812	8.93147	0.823803	4.77832	3.05309	1.17267	1.11035	1.0451	NS	-1.6318	NS	NS	0.01635	0.476	0.008313	0.8544	0.09457	0.04026	0.584	0.02175	0.9012	0.3722
Zfp991	ENSMUSG00000067916	zinc finger protein 991	39.6354	81.8684	59.6361	58.5867	37.3518	3.53795	4.31061	6.44981	5.34078	4.9251	1.0449	NS	NS	NS	NS	5.107e-07	0.004502	0.01116	0.8263	0.02988	3.518e-06	0.01239	0.02797	0.8806	0.2104
Gm5575	ENSMUSG00000099891	predicted gene 5575	6.64135	13.6597	14.4564	8.10252	6.9339	1.61206	2.15422	0.970516	1.07107	2.17541	1.0445	1.1529	NS	NS	NS	0.01892	0.009293	0.5044	0.9399	0.7903	0.04571	0.02301	0.6163	0.9602	NA
Chmp4b	ENSMUSG00000038467	charged multivesicular body protein 4B	3120.73	6422.57	5717.96	4316.04	3732.18	159.988	371.16	312.719	293.258	209.438	1.0415	NS	NS	NS	NS	1.034e-17	6.759e-13	0.0001244	0.03403	0.166	2.614e-16	1.284e-11	0.0005673	0.08064	0.4855
Gm19587	ENSMUSG00000100701	predicted gene, 19587	7.7188	15.7289	19.4321	11.5932	10.8656	1.81939	3.52239	0.821002	1.58421	1.12901	1.0413	1.3611	NS	NS	NS	0.009428	0.0005557	0.1485	0.2319	0.3739	0.02521	0.001962	0.2379	0.353	0.6886
Pdzrn3	ENSMUSG00000035357	PDZ domain containing RING finger 3	143.303	294.814	199.669	98.6611	88.2133	8.53403	69.2944	22.8293	15.1787	6.69723	1.0401	NS	NS	NS	NS	7.065e-05	0.06881	0.04459	0.009605	0.03155	0.0003227	0.1238	0.08892	0.02938	0.2168
Gm12708	ENSMUSG00000084918	predicted gene 12708	12.6601	26.1836	11.7355	7.3878	12.6333	2.69221	6.22904	0.555019	1.46201	1.87935	1.0394	NS	NS	NS	NS	0.006971	0.7704	0.06739	0.9856	0.003418	0.01945	0.8363	0.1251	0.9916	0.06745
Ccl22	ENSMUSG00000031779	chemokine (C-C motif) ligand 22	356.356	732.235	607.275	185.648	275.288	8.94358	70.9774	50.074	21.1235	29.1059	1.0389	NS	NS	NS	NS	8.415e-10	6.077e-06	9.292e-08	0.03244	0.1073	8.778e-09	3.418e-05	9.193e-07	0.07768	0.3949
Psma8	ENSMUSG00000036743	proteasome subunit alpha 8	36.6692	75.2358	80.105	69.9958	57.7272	6.88534	6.70419	9.80655	4.77971	5.67431	1.0385	1.1344	NS	NS	NS	2.967e-05	4.894e-06	0.0002373	0.009196	0.6857	0.0001473	2.813e-05	0.0009981	0.02834	0.8776
H2-K1	ENSMUSG00000061232	histocompatibility 2, K1, K region	31425	64527.3	60301.6	47423.1	41435.2	989.706	5070.11	2523.98	1922.11	2062.38	1.038	NS	NS	NS	NS	6.869e-22	3.034e-18	3.837e-08	0.0002205	0.3653	2.55e-20	1.119e-16	4.184e-07	0.001297	0.6834
Arl14epl	ENSMUSG00000073568	ADP-ribosylation factor-like 14 effector protein-like	9.72985	19.6952	17.0413	11.4201	8.38392	0.614286	2.41413	3.45825	2.09132	0.743745	1.0375	NS	NS	NS	NS	0.004173	0.03624	0.5905	0.5756	0.4416	0.01242	0.07274	0.6913	0.6886	0.7373
Cyp4v3	ENSMUSG00000079057	cytochrome P450, family 4, subfamily v, polypeptide 3	487.254	1000.54	871.444	493.642	421.943	18.4117	57.0703	52.4337	20.9195	26.1796	1.0374	NS	NS	NS	NS	7.502e-20	2.028e-13	0.8733	0.07709	0.07717	2.325e-18	4.208e-12	0.9119	0.1529	0.3406
Esd	ENSMUSG00000021996	esterase D/formylglutathione hydrolase	1752.43	3595.88	2982.64	2784.23	2526.55	121.289	316.597	109.81	158.702	209.644	1.0373	NS	NS	NS	NS	4.406e-13	8.647e-08	3.239e-06	0.0002351	0.05898	6.947e-12	7.152e-07	2.187e-05	0.001367	0.2984
Tma16	ENSMUSG00000025591	translation machinery associated 16	293.673	601.842	477.069	325.883	258.986	4.21984	27.8702	40.0643	17.9512	7.26834	1.037	NS	NS	NS	NS	5.432e-19	2.727e-09	0.2376	0.1402	0.003222	1.551e-17	2.923e-08	0.3453	0.2417	0.06561
Ifi35	ENSMUSG00000010358	interferon-induced protein 35	971.197	1992.54	1727.5	1338.17	1013.4	60.6153	125.566	71.4147	101.13	28.0468	1.0369	NS	NS	NS	NS	5.135e-18	4.551e-12	0.0001374	0.6103	0.08388	1.325e-16	7.679e-11	0.0006174	0.7165	0.3523
Got1	ENSMUSG00000025190	glutamic-oxaloacetic transaminase 1, soluble	799.229	1639.43	1672.78	1189.35	791.443	25.892	70.1919	62.0754	65.1161	42.4097	1.0366	1.0652	NS	NS	NS	1.986e-25	9.632e-27	1.279e-08	0.8653	0.7711	9.54e-24	7.509e-25	1.584e-07	0.9086	0.9167
Fam89a	ENSMUSG00000043068	family with sequence similarity 89, member A	27.222	56.0097	79.2092	36.7856	29.5026	1.81158	1.36791	1.80182	3.67023	3.28895	1.0359	1.5316	NS	NS	NS	2.268e-07	3.085e-15	0.0508	0.6443	0.004521	1.665e-06	7.921e-14	0.09911	0.7434	0.07719
Casp1	ENSMUSG00000025888	caspase 1	1180.47	2420.02	2024.17	1411.76	991.771	40.989	91.0654	82.6402	91.6842	37.0763	1.0357	NS	NS	NS	NS	8.318e-27	9.137e-16	0.008876	0.01118	0.007448	4.369e-25	2.516e-14	0.02305	0.03316	0.1003
Tgfbi	ENSMUSG00000035493	transforming growth factor, beta induced	5812.13	11914.2	9559.75	6735.98	5492.42	101.637	597.5	548.696	383.919	439.527	1.0356	NS	NS	NS	NS	6.362e-19	7.368e-10	0.06851	0.4841	0.006393	1.801e-17	8.643e-09	0.1267	0.6068	0.09283
Spred1	ENSMUSG00000027351	sprouty protein with EVH-1 domain 1, related sequence	983.859	2013.06	1790.7	1253.37	1043.13	3.71595	49.1931	77.8886	47.2357	74.7787	1.0328	NS	NS	NS	NS	4.653e-28	5.09e-20	0.0002913	0.3913	0.06956	2.681e-26	2.23e-18	0.001195	0.52	0.3257
Gm17971	ENSMUSG00000101122	predicted gene, 17971	9.01403	18.4399	13.8186	12.8865	11.4791	0.300668	1.02552	3.44387	2.15187	2.97391	1.0327	NS	NS	NS	NS	0.008547	0.1125	0.2076	0.388	0.2989	0.02321	0.1854	0.31	0.5164	0.6249
Slfn3	ENSMUSG00000018986	schlafen 3	85.0737	173.876	187.052	246.865	188.06	3.76483	31.532	17.517	24.0371	19.4121	1.0326	1.1377	1.5346	1.1412	NS	1.589e-05	1.947e-06	1.448e-10	1.799e-06	0.6537	8.321e-05	1.217e-05	2.869e-09	1.957e-05	0.8631
Gm10851	ENSMUSG00000102329	predicted gene 10851	93.7238	192.528	112.909	76.7344	67.9318	11.9857	24.2351	6.89555	7.86531	6.6402	1.0321	NS	NS	NS	NS	7.968e-07	0.2122	0.1754	0.03663	0.0002458	5.302e-06	0.3086	0.2715	0.08553	0.01594
Psmb2	ENSMUSG00000028837	proteasome (prosome, macropain) subunit, beta type 2	1785.14	3643.73	3875.71	3141.63	2337.75	102.13	233.83	277.321	188.399	179.263	1.0297	1.1183	NS	NS	NS	5.343e-14	3.071e-16	2.768e-09	0.004603	0.5166	9.325e-13	8.908e-15	4.056e-08	0.01621	0.7851
Slc35f5	ENSMUSG00000026342	solute carrier family 35, member F5	309.744	631.73	547.498	401.081	342.523	18.1209	36.0557	28.3931	29.1352	14.6261	1.0291	NS	NS	NS	NS	9.953e-17	3.722e-11	0.003064	0.2574	0.09222	2.298e-15	5.478e-10	0.009185	0.3808	0.3673
Cish	ENSMUSG00000032578	cytokine inducible SH2-containing protein	187.107	382.346	268.592	138.879	121.505	14.821	71.148	35.76	12.1664	6.38954	1.0284	NS	NS	NS	NS	4.175e-06	0.01994	0.06302	0.006871	0.02318	2.44e-05	0.04394	0.1184	0.02243	0.1857
Marcksl1	ENSMUSG00000047945	MARCKS-like 1	2748.92	5604.45	4170.27	2178.62	2486.07	61.8864	647.671	399.07	151.757	123.594	1.0276	NS	NS	NS	NS	3.298e-11	0.0001059	0.03109	0.3497	0.005866	4.126e-10	0.0004484	0.06599	0.4798	0.08767
Gm4742	ENSMUSG00000105461	predicted gene 4742	24.2087	48.6751	49.5152	41.5577	27.0454	3.88938	6.2885	2.86188	4.25198	3.67769	1.0275	1.0381	NS	NS	NS	5.976e-05	5.175e-05	0.002638	0.5293	0.9647	0.0002771	0.0002355	0.008073	0.6476	0.9883
Nectin2	ENSMUSG00000062300	nectin cell adhesion molecule 2	494.001	1008.18	841.614	546.478	503.874	23.27	76.7563	51.404	32.3494	16.0088	1.0273	NS	NS	NS	NS	8.627e-17	5.578e-10	0.2483	0.8397	0.03441	2e-15	6.713e-09	0.3577	0.8907	0.2274
Fbxo6	ENSMUSG00000055401	F-box protein 6	547.031	1114.53	1076.88	757.488	621.339	10.5094	75.494	50.7536	53.4601	40.0356	1.0267	NS	NS	NS	NS	3.638e-17	1.2e-15	0.0001343	0.1437	0.6783	8.814e-16	3.255e-14	0.0006056	0.246	0.8734
Gm10327	ENSMUSG00000071343	predicted pseudogene 10327	9.9466	19.9895	14.9873	5.4408	11.616	2.62273	2.01411	3.58545	0.385591	1.15064	1.0266	NS	NS	NS	NS	0.009489	0.1023	0.09524	0.6076	0.339	0.02534	0.1711	0.1662	0.7147	0.6607
Treml2	ENSMUSG00000071068	triggering receptor expressed on myeloid cells-like 2	1900.39	3869.98	3189.87	2006.13	1515.84	68.2343	181.296	60.1149	83.4734	117.017	1.0257	NS	NS	NS	NS	5.338e-23	6.948e-13	0.4638	0.001839	0.007102	2.179e-21	1.318e-11	0.5797	0.007643	0.09769
Ulbp1	ENSMUSG00000079685	UL16 binding protein 1	286.605	583.913	482.097	548.176	436.115	15.4549	28.0627	28.5031	31.8925	15.7774	1.0235	NS	NS	NS	NS	5.299e-19	8.077e-11	2.12e-15	1.721e-07	0.01652	1.515e-17	1.131e-09	1.102e-13	2.426e-06	0.1543
Mreg	ENSMUSG00000039395	melanoregulin	255.848	519.642	374.118	156.316	219.619	11.574	23.4044	22.3204	7.50802	23.9079	1.0228	NS	NS	NS	NS	3.642e-14	6.435e-05	1.372e-06	0.1122	0.0003649	6.522e-13	0.0002863	1.016e-05	0.2035	0.01983
Ltbr	ENSMUSG00000030339	lymphotoxin B receptor	826.172	1678.84	1582.77	977.805	828.336	19.5587	110.577	90.7361	71.3006	31.8506	1.0221	NS	NS	NS	NS	3.092e-18	1.484e-15	0.04143	0.982	0.4677	8.196e-17	3.968e-14	0.08371	0.9888	0.7556
Fasl	ENSMUSG00000000817	Fas ligand (TNF superfamily, member 6)	88.8383	179.972	139.628	97.7456	93.0462	6.58351	4.47337	5.03317	14.6913	4.67129	1.0213	NS	NS	NS	NS	1.745e-11	1.835e-05	0.5068	0.6911	0.01508	2.255e-10	9.277e-05	0.6187	0.7801	0.1475
Gm11675	ENSMUSG00000082272	predicted gene 11675	6.51165	12.975	17.6481	14.5583	24.657	1.57877	1.38368	1.46051	2.24067	4.83376	1.0205	1.4852	1.2042	1.9196	NS	0.01723	0.0003703	0.006077	2.522e-06	0.2197	0.04215	0.001369	0.01666	2.656e-05	0.5478
Ikbke	ENSMUSG00000042349	inhibitor of kappaB kinase epsilon	1323.64	2683.92	1657.37	970.405	969.743	88.3655	636.085	196.705	85.9813	63.8095	1.0196	NS	NS	NS	NS	9.07e-06	0.1581	0.05224	0.05177	0.002483	4.997e-05	0.2438	0.1014	0.1124	0.0564
Rpl36a-ps1	ENSMUSG00000060377	ribosomal protein L36A, pseudogene 1	29.4733	59.4641	64.4498	55.1325	55.0059	4.48614	3.47027	4.28636	8.19896	8.64375	1.0194	1.131	NS	NS	NS	0.0001526	2.54e-05	0.0009702	0.001191	0.6628	0.0006496	0.0001244	0.003405	0.005339	0.8659
H2-Q4	ENSMUSG00000035929	histocompatibility 2, Q region locus 4	6172.25	12507.7	11961.7	9480.12	7492.05	247.282	593.11	638.201	273.448	233.31	1.0189	NS	NS	NS	NS	1.316e-28	2.657e-25	1.743e-11	0.002382	0.4831	7.971e-27	1.865e-23	4.162e-10	0.009444	0.7649
Slc39a1	ENSMUSG00000052310	solute carrier family 39 (zinc transporter), member 1	1863.34	3776.62	3390.26	2114.84	1907.48	25.4836	221.832	230.594	91.9687	109.826	1.0189	NS	NS	NS	NS	5.695e-20	9.611e-15	0.1039	0.771	0.1604	1.78e-18	2.324e-13	0.1783	0.8407	0.4796
Adam8	ENSMUSG00000025473	a disintegrin and metallopeptidase domain 8	966.222	1957.17	1414.91	1023.55	1006.54	75.16	323.939	105.942	51.2669	19.7996	1.0175	NS	NS	NS	NS	3.684e-09	0.001448	0.6366	0.7361	0.006708	3.528e-08	0.004592	0.7302	0.814	0.09534
Grhl3	ENSMUSG00000037188	grainyhead like transcription factor 3	8.13983	16.6664	12.1415	4.29598	9.2175	0.726961	3.19324	1.63467	1.0609	0.902426	1.017	NS	NS	NS	NS	0.009956	0.1403	0.05283	0.6983	0.2722	0.02644	0.2214	0.1024	0.7863	NA
Map3k15	ENSMUSG00000031303	mitogen-activated protein kinase kinase kinase 15	59.7533	121.671	88.8959	84.766	56.6791	8.82107	19.434	9.51531	7.67494	5.53309	1.0164	NS	NS	NS	NS	2.815e-05	0.01914	0.05044	0.767	0.06616	0.0001403	0.04244	0.09856	0.8378	0.3176
Gm15433	ENSMUSG00000118590	predicted pseudogene 15433	25.4462	51.9472	32.1143	27.961	18.3856	3.22238	6.34137	4.93351	4.40984	3.43435	1.0161	NS	NS	NS	NS	0.0006139	0.2471	0.7871	0.1756	0.0245	0.002265	0.3493	0.8478	0.2864	0.191
Tmed10-ps	ENSMUSG00000114251	transmembrane p24 trafficking protein 10, pseudogene	10.1509	20.5833	18.3311	13.9733	16.8929	2.4655	2.97482	2.01727	1.81487	1.87103	1.0159	NS	NS	NS	NS	0.005355	0.02439	0.2271	0.05019	0.5952	0.0155	0.05204	0.3329	0.1096	0.8327
Cebpd	ENSMUSG00000071637	CCAAT/enhancer binding protein (C/EBP), delta	470.929	951.932	840.285	613.34	563.993	32.9332	74.8218	53.7227	58.5969	49.7905	1.0157	NS	NS	NS	NS	5.064e-10	3.316e-07	0.02196	0.1154	0.2669	5.456e-09	2.435e-06	0.04958	0.2079	0.5928
Scnn1a	ENSMUSG00000030340	sodium channel, nonvoltage-gated 1 alpha	62.9308	127.013	103.59	90.4258	53.8361	1.24215	6.60546	6.43743	11.6744	4.01511	1.0147	NS	NS	NS	NS	3.448e-09	3.684e-05	0.003663	0.2217	0.07608	3.312e-08	0.0001735	0.01073	0.3413	0.3389
Clic4	ENSMUSG00000037242	chloride intracellular channel 4 (mitochondrial)	6154.82	12432.1	12109	9853.47	8783.52	167.345	589.643	733.132	361.811	290.18	1.0143	NS	NS	NS	NS	1.771e-27	1.45e-25	4.084e-13	4.121e-08	0.6827	9.804e-26	1.039e-23	1.397e-11	6.733e-07	0.876
Gm8399	ENSMUSG00000043889	predicted gene 8399	32.7209	65.9544	69.5375	38.3357	40.3725	4.91434	5.96573	2.91195	3.69145	5.00707	1.0125	1.0941	NS	NS	NS	1.321e-05	2.415e-06	0.3147	0.2426	0.7093	7.038e-05	1.477e-05	0.4303	0.3647	0.8897
A530076I17Rik	ENSMUSG00000086124	RIKEN cDNA A530076I17 gene	33.1695	66.8544	54.6971	40.8119	23.8314	2.88681	5.02037	3.18313	1.80454	2.05674	1.0117	NS	NS	NS	NS	3.251e-07	0.0003526	0.2041	0.04896	0.1259	2.32e-06	0.001311	0.3059	0.1076	0.4275
Hip1	ENSMUSG00000039959	huntingtin interacting protein 1	2177.27	4386.35	3851.88	2506.3	2079.65	120.843	545.13	247.143	149.599	156.343	1.0103	NS	NS	NS	NS	7.505e-10	5.401e-07	0.2194	0.6873	0.253	7.89e-09	3.785e-06	0.324	0.777	0.5773
Dgkh	ENSMUSG00000034731	diacylglycerol kinase, eta	259.905	524.025	368.809	229.914	205.249	28.2998	75.4108	12.4793	19.5341	29.7838	1.0098	NS	NS	NS	NS	5.614e-06	0.02414	0.4177	0.13	0.0225	3.21e-05	0.05162	0.5366	0.2284	0.1833
Gm7392	ENSMUSG00000112908	predicted gene 7392	12.7486	25.1298	24.5984	23.6906	23.2997	1.19504	3.60149	1.81461	2.65288	3.55695	1.0093	NS	NS	NS	NS	0.001634	0.003258	0.005033	0.0084	0.8403	0.005432	0.009359	0.01411	0.02639	0.9434
Csf1r-ps	ENSMUSG00000118291	colony stimulating factor 1 receptor (granulocyte), pseudogene	35.5651	71.9268	64.059	53.7508	42.3649	4.50161	7.80346	5.94	7.18576	5.74566	1.0087	NS	NS	NS	NS	3.436e-05	0.0005076	0.02024	0.3736	0.5091	0.0001687	0.001811	0.04621	0.5032	0.7798
Alpk1	ENSMUSG00000028028	alpha-kinase 1	591.468	1189.92	793.628	627.49	489.905	74.4155	236.178	113.849	28.432	48.8362	1.0078	NS	NS	NS	NS	4.019e-05	0.08384	0.734	0.2729	0.0175	0.0001943	0.1455	0.8079	0.3985	0.1593
Rps15a-ps4	ENSMUSG00000083757	ribosomal protein S15A, pseudogene 4	25.6853	51.6249	61.1337	72.4915	64.118	4.26562	18.201	8.14172	11.8648	10.4241	1.0072	1.2544	1.5121	1.3168	NS	0.00995	0.00127	0.0001099	0.0007049	0.5148	0.02643	0.004096	0.0005085	0.003445	0.7835
H2-T24	ENSMUSG00000053835	histocompatibility 2, T region locus 24	3702.58	7437.6	6411.82	6093.99	5733.57	210.179	478.354	249.986	323.723	459.542	1.0065	NS	NS	NS	NS	4.021e-16	1.523e-10	6.59e-09	3.389e-07	0.0829	8.695e-15	2.028e-09	8.749e-08	4.445e-06	0.3507
Dock4	ENSMUSG00000035954	dedicator of cytokinesis 4	710.067	1426.76	1150.63	804.921	739.427	44.4378	122.766	52.7764	52.4923	89.412	1.0062	NS	NS	NS	NS	1.038e-09	2.521e-05	0.2836	0.7245	0.05895	1.066e-08	0.0001236	0.3967	0.8055	0.2984
Ccdc25	ENSMUSG00000022035	coiled-coil domain containing 25	613.68	1230.85	1066.36	1116.59	843.467	47.2793	64.1016	12.4183	57.7749	62.3978	1.0056	NS	NS	NS	NS	1.156e-16	5.375e-11	1.675e-12	0.000154	0.08488	2.64e-15	7.743e-10	5.07e-11	0.0009538	0.3538
Slc10a6	ENSMUSG00000029321	solute carrier family 10 (sodium/bile acid cotransporter family), member 6	13.907	28.0161	10.1616	11.8404	9.82718	0.958571	7.83987	1.36596	2.23975	0.860881	1.0048	NS	NS	NS	1.4498	0.006998	0.2813	0.6278	0.2567	0.0002505	0.01951	0.3871	0.7227	0.38	0.01609
Gcnt2	ENSMUSG00000021360	glucosaminyl (N-acetyl) transferase 2, I-branching enzyme	366.089	735.012	495.782	433.644	289.122	25.0509	98.7524	22.0297	34.161	20.9022	1.0037	NS	NS	NS	NS	1.364e-09	0.008893	0.1527	0.04219	0.0005901	1.389e-08	0.0222	0.2429	0.09557	0.02541
Ifitm2	ENSMUSG00000060591	interferon induced transmembrane protein 2	1032.47	2067.84	1563.98	1203.29	887.876	90.7036	102.056	168.117	140.762	61.299	1.0028	NS	NS	NS	NS	2.158e-08	0.0008427	0.2203	0.226	0.02388	1.853e-07	0.002833	0.325	0.3461	0.1887
Gpr15	ENSMUSG00000047293	G protein-coupled receptor 15	21.8898	43.6253	34.1574	24.5195	16.312	2.25277	5.51203	6.09067	1.55401	2.84901	1.0024	NS	NS	NS	NS	0.0004837	0.02721	0.5846	0.1641	0.2025	0.001832	0.05706	0.6867	0.2719	0.5314
Sting1	ENSMUSG00000024349	stimulator of interferon response cGAMP interactor 1	2000.04	4007.22	3748.38	1904.14	1529.21	32.996	174.252	216.234	144.418	65.1052	1.0022	NS	NS	NS	NS	4.156e-20	1.057e-16	0.5108	0.000447	0.3768	1.321e-18	3.278e-15	0.6223	0.002359	0.6898
Slc6a12	ENSMUSG00000030109	solute carrier family 6 (neurotransmitter transporter, betaine/GABA), member 12	19.4716	39.2136	20.7213	7.236	12.0058	1.7278	12.6816	3.02856	1.31787	1.95078	1.0016	NS	-1.3755	NS	NS	0.008882	0.8007	0.003743	0.1154	0.01933	0.02398	0.8588	0.01094	0.2079	0.1675
Ptges3-ps	ENSMUSG00000040078	prostaglandin E synthase 3, pseudogene	25.1063	50.0532	49.4035	43.1444	35.6778	3.27804	3.12889	4.22736	5.65111	5.13643	1.0006	NS	NS	NS	NS	6.241e-05	8.963e-05	0.002202	0.06225	0.9385	0.0002884	0.0003862	0.006908	0.1299	0.9794
Irf8	ENSMUSG00000041515	interferon regulatory factor 8	7913.01	15571.2	16232.6	10270.6	7644.81	291.084	648.666	491.753	461.053	246.596	NS	1.0365	NS	NS	NS	5.191e-31	9.865e-35	8.696e-06	0.5534	0.4752	3.785e-29	1.376e-32	5.25e-05	0.6697	0.7592
Slc25a5	ENSMUSG00000016319	solute carrier family 25 (mitochondrial carrier, adenine nucleotide translocator), member 5	5853.28	11096.7	11950.5	10082.3	8594.09	335.484	689.432	550.233	568.254	502.937	NS	1.0298	NS	NS	NS	5.819e-15	2.977e-18	3.31e-11	2.808e-06	0.3654	1.133e-13	1.1e-16	7.43e-10	2.92e-05	0.6835
Ighd	ENSMUSG00000104213	immunoglobulin heavy constant delta	20705	10665.4	10345	10574.8	11392.1	356.266	842.298	325.81	477.47	906.089	NS	-1.0012	NS	NS	NS	1.931e-16	7.598e-18	8.289e-17	1.284e-13	0.704	4.316e-15	2.668e-16	5.732e-15	8.858e-12	0.8878
Cxcl12	ENSMUSG00000061353	chemokine (C-X-C motif) ligand 12	16807.1	9916.01	7815.7	9559.02	12070.2	311.925	1516.64	243.652	506.731	779.884	NS	-1.1046	NS	NS	NS	4.644e-07	2.656e-13	7.204e-08	0.001563	0.02315	3.226e-06	5.395e-12	7.323e-07	0.00668	0.1857
Anp32b	ENSMUSG00000028333	acidic (leucine-rich) nuclear phosphoprotein 32 family, member B	8604.67	9386.25	11102.2	15171	17528.3	1380.83	937.559	808.751	483.652	1736.13	NS	NS	NS	1.0266	NS	0.5255	0.06295	3.498e-05	2.066e-07	0.2207	0.6501	0.1151	0.0001826	2.844e-06	0.5485
Macf1	ENSMUSG00000028649	microtubule-actin crosslinking factor 1	13978.1	8954.41	6262.1	9005	9015.88	1090.39	1386.3	697.222	1215.7	2232.95	NS	-1.1583	NS	NS	NS	0.0213	3.316e-05	0.023	0.02342	0.06458	0.05062	0.000158	0.05153	0.06017	0.3146
Hdgf	ENSMUSG00000004897	heparin binding growth factor	5966.56	8793.52	11389.3	12839.6	10918.7	665.954	944.545	762.693	803.766	1084.23	NS	NS	1.1057	NS	NS	0.002295	3.728e-07	1.7e-09	2.031e-06	0.04203	0.007359	2.706e-06	2.625e-08	2.181e-05	0.252
Mki67	ENSMUSG00000031004	antigen identified by monoclonal antibody Ki 67	14897.5	8548.36	8827.6	32317	40144.1	3230.33	882.282	1068.87	2230.79	6536.33	NS	NS	1.1173	1.4302	NS	0.002981	0.005144	3.447e-05	1.144e-07	0.8636	0.009253	0.01393	0.0001803	1.681e-06	0.9516
Tubb4b	ENSMUSG00000036752	tubulin, beta 4B class IVB	8078.34	8028.31	10360.6	16114.4	18926.7	1220.67	574.27	652.491	869.247	1356.4	NS	NS	NS	1.2284	NS	0.96	0.04236	1.754e-08	3.694e-12	0.03753	0.9753	0.08299	2.106e-07	1.655e-10	0.2378
Grina	ENSMUSG00000022564	glutamate receptor, ionotropic, N-methyl D-aspartate-associated protein 1 (glutamate binding)	7186.19	7999.38	6486.95	10116.2	15653.1	944.131	533.2	190.862	378.222	1073.04	NS	NS	NS	1.1233	NS	0.3035	0.3264	0.001031	7.751e-14	0.04444	0.4343	0.4346	0.003592	5.709e-12	0.2591
Larp1	ENSMUSG00000037331	La ribonucleoprotein domain family, member 1	3968.83	7815.81	8375.98	6553.36	4931.87	160.004	576.903	535.228	140.319	241.52	NS	1.0775	NS	NS	NS	1.822e-17	7.037e-21	3.362e-10	0.006573	0.3845	4.521e-16	3.294e-19	6.162e-09	0.02163	0.6965
Top2a	ENSMUSG00000020914	topoisomerase (DNA) II alpha	5221.6	7516.8	7049.88	14271.5	13458	1046.92	205.372	588.062	170.216	1323.44	NS	NS	1.4507	1.3662	NS	0.01194	0.03829	3.985e-12	6.397e-11	0.6584	0.03087	0.07609	1.094e-10	2.065e-09	0.8648
mt-Rnr2	ENSMUSG00000064339	mitochondrially encoded 16S rRNA	13416.3	6896.49	6436.42	9635.52	21768.4	1785.09	232.189	318.401	728.432	868.065	NS	-1.0597	NS	NS	NS	1.281e-10	1.288e-12	0.001386	2.842e-06	0.5049	1.492e-09	2.355e-11	0.004636	2.954e-05	0.7769
Hmgb2	ENSMUSG00000054717	high mobility group box 2	6801.66	6836.54	8609.74	13953	16030.9	1338.94	896.469	680.643	644.75	1231.32	NS	NS	1.0367	1.237	NS	0.9735	0.1324	4.483e-06	4.381e-08	0.1412	0.9837	0.2112	2.919e-05	7.077e-07	0.4524
Cr2	ENSMUSG00000026616	complement receptor 2	12414.7	6628.63	6139.36	7606.35	7850.05	438.717	593.044	581.434	728.424	808.154	NS	-1.0156	NS	NS	NS	1.416e-07	3.547e-09	3.978e-05	0.0001209	0.5213	1.075e-06	3.737e-08	0.0002049	0.0007762	0.7886
H2az1	ENSMUSG00000037894	H2A.Z variant histone 1	4556.04	6432.33	8234.35	9915.89	9364.23	486.079	765.225	442.764	682.602	899.477	NS	NS	1.1221	1.0394	NS	0.005463	1.861e-06	3.736e-10	6.459e-09	0.04665	0.01576	1.169e-05	6.794e-09	1.278e-07	0.2648
Uba7	ENSMUSG00000032596	ubiquitin-like modifier activating enzyme 7	3809.7	6425.77	6451.92	8146.24	5553.2	132.268	129.337	485.893	228.953	411.078	NS	NS	1.0965	NS	NS	2.582e-11	1.787e-11	3.235e-22	1.528e-06	0.9564	3.274e-10	2.753e-10	5.14e-20	1.69e-05	0.9859
Pcna	ENSMUSG00000027342	proliferating cell nuclear antigen	5432.07	6348.26	8414.02	13348.2	13961.1	1026.86	640.995	672.946	967.75	1203.62	NS	NS	1.2972	1.3619	NS	0.3072	0.004161	3.891e-09	6.266e-10	0.0651	0.4383	0.01157	5.528e-08	1.6e-08	0.3154
Tuba1b	ENSMUSG00000023004	tubulin, alpha 1B	3892.93	6307.92	6937.38	9224.42	8835.9	529.378	1204.9	323.595	1039.48	938.504	NS	NS	1.2448	1.1825	NS	0.003078	0.000395	1.216e-07	4.978e-07	0.5595	0.009521	0.001448	1.159e-06	6.285e-06	0.81
Coa5	ENSMUSG00000026112	cytochrome C oxidase assembly factor 5	3133.84	6222.27	6431.32	4808.15	3583.78	22.7051	205.548	371.599	200.717	152.216	NS	1.0368	NS	NS	NS	7.379e-29	1.646e-31	4.581e-12	0.03049	0.5937	4.555e-27	1.876e-29	1.232e-10	0.07417	0.8312
Ilrun	ENSMUSG00000056692	inflammation and lipid regulator with UBA-like and NBR1-like domains	4835.9	6160.25	6701.87	7464.16	10330.5	350.685	239	237.162	212.477	432.902	NS	NS	NS	1.0951	NS	0.0004882	2.599e-06	4.051e-10	6.756e-28	0.2251	0.001847	1.579e-05	7.332e-09	1.791e-24	0.5528
Hk1	ENSMUSG00000037012	hexokinase 1	4011.16	6155.53	8075.67	9442.78	8172.27	395.333	615.733	707.775	317.65	585.007	NS	1.0096	1.2354	1.0268	NS	0.0001516	6.024e-10	3.665e-14	3.067e-10	0.01633	0.0006453	7.177e-09	1.496e-12	8.624e-09	0.1537
Cd19	ENSMUSG00000030724	CD19 antigen	11967.3	5992.02	5719.38	5808.89	6723.87	553.135	92.5832	527.58	391.217	501.665	NS	-1.0649	-1.0428	NS	NS	1.091e-13	2.277e-15	8.904e-15	6.008e-10	0.6193	1.84e-12	5.925e-14	4.116e-13	1.542e-08	0.8467
Bsg	ENSMUSG00000023175	basigin	7499.68	5980.52	6702.58	11409.6	16477.3	1151.59	486.953	353.888	767.89	1285.65	NS	NS	NS	1.1356	NS	0.07363	0.3743	0.0009033	4.742e-10	0.368	0.1423	0.4843	0.003202	1.265e-08	0.685
Psma7	ENSMUSG00000027566	proteasome subunit alpha 7	3039.4	5901.17	6486.02	4905.11	3749.27	157.084	436.797	242.048	345.12	240.575	NS	1.0935	NS	NS	NS	4.88e-14	7.441e-18	5.819e-08	0.01738	0.2829	8.577e-13	2.617e-16	6.076e-07	0.04736	0.6089
Dnmt1	ENSMUSG00000004099	DNA methyltransferase (cytosine-5) 1	4826.15	5687.56	7269.87	9756.61	9336.25	471.393	497.112	503.705	244.335	480.982	NS	NS	1.0157	NS	NS	0.1003	4.175e-05	1.912e-12	4.041e-11	0.01413	0.1825	0.0001942	5.672e-11	1.386e-09	0.1421
Ptpa	ENSMUSG00000039515	protein phosphatase 2 protein activator	6505.85	5569.42	7695.3	11599.6	14500.8	521.01	684.899	344.669	705.911	1113.11	NS	NS	NS	1.1563	NS	0.1667	0.135	2.613e-07	9.404e-13	0.004016	0.2736	0.2145	2.277e-06	4.876e-11	0.0727
Mcm5	ENSMUSG00000005410	minichromosome maintenance complex component 5	4149.6	5385.99	7374.42	11042.7	10299.8	703.442	370.26	411.216	794.52	1011.25	NS	NS	1.4123	1.3117	NS	0.05876	3.083e-05	1.302e-12	4.403e-11	0.02278	0.1185	0.0001481	4.03e-11	1.494e-09	0.1845
Ube2l6	ENSMUSG00000027078	ubiquitin-conjugating enzyme E2L 6	9258.07	5322.98	5366.38	8665.15	20157.4	1464.97	481.306	452.38	391.618	884.404	NS	NS	NS	1.1226	NS	8.662e-06	1.166e-05	0.5954	3.838e-10	0.949	4.792e-05	6.169e-05	0.6955	1.049e-08	0.9838
Ccnd3	ENSMUSG00000034165	cyclin D3	5121.66	5239.27	7103.58	11484.2	12218.2	840.803	374.027	489.112	880.765	1248.55	NS	NS	1.1651	1.2544	NS	0.8721	0.02056	1.081e-08	7.409e-10	0.03119	0.9165	0.04512	1.362e-07	1.841e-08	0.2155
Blvrb	ENSMUSG00000040466	biliverdin reductase B (flavin reductase (NADPH))	6489.52	5225.04	7458.29	13556.6	18007.7	1356.83	787.616	833.799	900.095	1786.89	NS	NS	1.0629	1.4725	NS	0.2312	0.442	4.659e-05	1.679e-08	0.04931	0.3533	0.5513	0.0002358	2.985e-07	0.2711
Rnf10	ENSMUSG00000041740	ring finger protein 10	8063.14	5064.4	5884.36	8746.32	17667.6	715.615	188.917	167.21	521.957	694.882	NS	NS	NS	1.1317	NS	6.434e-09	8.367e-05	0.3077	9.553e-23	0.0614	5.949e-08	0.0003633	0.4227	7.093e-20	0.3063
Ece1	ENSMUSG00000057530	endothelin converting enzyme 1	2536.95	5025.99	5114.55	3321.6	2854.85	124.234	502.227	121.137	123.225	131.965	NS	1.0113	NS	NS	NS	6.023e-16	1.086e-16	0.001513	0.1648	0.8358	1.28e-14	3.352e-15	0.005002	0.2727	0.9416
Odc1	ENSMUSG00000011179	ornithine decarboxylase, structural 1	5935.85	4936.59	5705.44	10700	15077.3	1067.68	320.153	366.332	553.645	679.743	NS	NS	NS	1.345	NS	0.1557	0.7603	5.528e-06	6.468e-13	0.2651	0.2592	0.8285	3.52e-05	3.542e-11	0.5907
Tmem14c	ENSMUSG00000021361	transmembrane protein 14C	4419.48	4881.85	6437.07	10127.2	10436	787.411	581.392	602.216	854.221	1136.22	NS	NS	1.1965	1.2397	NS	0.5351	0.01915	2.385e-07	8.594e-08	0.08505	0.6587	0.04246	2.1e-06	1.301e-06	0.3539
Ak2	ENSMUSG00000028792	adenylate kinase 2	2447.22	4800.35	5003.01	4276.25	3291.42	168.182	257.18	272.87	264.691	269.102	NS	1.0317	NS	NS	NS	5.247e-13	1.862e-14	2.386e-09	0.001531	0.6585	8.204e-12	4.365e-13	3.564e-08	0.006572	0.8648
Metap2	ENSMUSG00000036112	methionine aminopeptidase 2	6801.08	4787.3	6357.95	12051.2	17267.5	1073.69	418.742	616.31	374.52	1057.71	NS	NS	NS	1.3443	NS	0.007388	0.6068	1.247e-05	1.092e-12	0.03048	0.02045	0.7022	7.267e-05	5.582e-11	0.2126
Mcm7	ENSMUSG00000029730	minichromosome maintenance complex component 7	4539.02	4772.08	6799.64	10992.3	10861.5	789.909	496.624	565.207	785.834	1132.99	NS	NS	1.2762	1.2589	NS	0.7431	0.008276	7.475e-09	1.183e-08	0.02074	0.8253	0.02091	9.762e-08	2.184e-07	0.1742
Arrb1	ENSMUSG00000018909	arrestin, beta 1	7398.79	4765.73	6504.68	12993.8	17422.4	520.065	497.912	600.678	852.99	579.816	NS	NS	NS	1.2356	NS	3.53e-05	0.2254	1.143e-07	7.258e-16	0.003463	0.000173	0.3241	1.098e-06	8.981e-14	0.0676
Rangap1	ENSMUSG00000022391	RAN GTPase activating protein 1	3435.66	4764.63	5573.27	6718.93	6948.74	385.478	290.663	148.87	321.582	439.889	NS	NS	NS	1.0163	NS	0.0008335	7.651e-07	7.174e-12	5.988e-13	0.109	0.002974	5.212e-06	1.861e-10	3.328e-11	0.3977
Mcm6	ENSMUSG00000026355	minichromosome maintenance complex component 6	3672.06	4606.15	5728.83	9696.68	8908.56	689.052	354.262	367.411	383.876	871.744	NS	NS	1.4011	1.2788	NS	0.1163	0.002065	1.736e-11	8.229e-10	0.131	0.2054	0.006282	4.15e-10	2.018e-08	0.4354
Tuba4a	ENSMUSG00000026202	tubulin, alpha 4A	5540.48	4567.82	5304.27	10500	12879.1	897.008	436.954	464.897	702.054	1083.61	NS	NS	NS	1.217	NS	0.1718	0.7576	5.909e-06	2.264e-09	0.2902	0.2801	0.8263	3.738e-05	4.944e-08	0.6164
Cbx5	ENSMUSG00000009575	chromobox 5	3626.72	4337.81	5515	8181.56	7939.48	256.63	173.714	343.263	404.02	591.159	NS	NS	1.174	1.1303	NS	0.03922	1.382e-06	7.117e-21	1.716e-19	0.005695	0.08507	8.919e-06	9.327e-19	4.658e-17	0.08672
Alad	ENSMUSG00000028393	aminolevulinate, delta-, dehydratase	4945.64	4330.57	6109.64	21324.3	28410.6	2179.92	1128.93	1207.2	3759.69	2147	NS	NS	2.1083	2.5222	NS	0.7181	0.5655	7.056e-05	1.986e-06	0.3494	0.8063	0.6657	0.0003434	2.141e-05	0.6706
E2f4	ENSMUSG00000014859	E2F transcription factor 4	4342.95	4303.65	5809.6	8795.87	9156.88	528.925	280.716	486.196	456.022	702.566	NS	NS	1.0184	1.0763	NS	0.9382	0.01156	8.881e-10	9.196e-11	0.009262	0.9605	0.02769	1.465e-08	2.878e-09	0.1136
Ybx3	ENSMUSG00000030189	Y box protein 3	4939.24	4263.18	5848.38	9097.99	12760	834.995	432.224	518.141	356.862	1070.61	NS	NS	NS	1.3694	NS	0.2987	0.2324	1.562e-05	1.893e-11	0.02555	0.4294	0.332	8.881e-05	7.274e-10	0.1954
Rrm1	ENSMUSG00000030978	ribonucleotide reductase M1	3871.58	4233.18	5163.83	9576.33	9258.62	691.534	347.429	384.377	393.098	651.368	NS	NS	1.3068	1.2581	NS	0.519	0.03776	6.431e-11	3.148e-10	0.152	0.6446	0.07525	1.366e-09	8.838e-09	0.4682
Dek	ENSMUSG00000021377	DEK proto-oncogene (DNA binding)	4263.22	4135.21	5191.89	9641.18	10349.8	698.848	324.114	482.58	325.791	412.807	NS	NS	1.1775	1.2798	NS	0.8179	0.1338	5.321e-10	1.467e-11	0.08381	0.8786	0.2131	9.274e-09	5.71e-10	0.3523
Car1	ENSMUSG00000027556	carbonic anhydrase 1	2929.6	4113.53	6310.83	7041.37	5768.34	350.38	949.416	679.9	471.21	660.704	NS	1.1071	1.2652	NS	NS	0.07677	6.322e-05	4.851e-06	0.0004126	0.0257	0.1471	0.0002821	3.131e-05	0.002208	0.1957
Mcm3	ENSMUSG00000041859	minichromosome maintenance complex component 3	2977.89	4080.78	4944.83	7113.88	6343.56	443.165	258.832	184.859	396.758	563.23	NS	NS	1.2567	1.0912	NS	0.009515	3.008e-05	7.707e-13	4.831e-10	0.1141	0.0254	0.0001448	2.511e-11	1.283e-08	0.4082
Mcm2	ENSMUSG00000002870	minichromosome maintenance complex component 2	3664.49	4033.9	5852.49	9336.95	9155.86	652.826	304.314	507.451	676.73	813.94	NS	NS	1.3496	1.3212	NS	0.5097	0.001322	1.399e-10	3.331e-10	0.01073	0.6367	0.004245	2.777e-09	9.202e-09	0.1236
Psme3	ENSMUSG00000078652	proteaseome (prosome, macropain) activator subunit 3 (PA28 gamma, Ki)	4644.24	3985.44	4826.42	6335.75	9856.48	429.954	162.991	339.016	204.698	466.76	NS	NS	NS	1.0856	NS	0.07731	0.6576	0.0003228	2.738e-18	0.0272	0.1479	0.7449	0.001307	5.524e-16	0.2008
Mcm4	ENSMUSG00000022673	minichromosome maintenance complex component 4	3053.69	3828.38	4634.42	7209.06	6307.21	451.436	245.005	298.3	370.238	434.95	NS	NS	1.2396	1.0466	NS	0.0607	0.0005425	1.052e-12	1.782e-09	0.1134	0.1218	0.001921	3.328e-11	4.025e-08	0.4069
Ago2	ENSMUSG00000036698	argonaute RISC catalytic subunit 2	4550.44	3785.93	4902.41	7647.07	9889	98.1347	495.348	521.647	698.963	818.753	NS	NS	NS	1.1198	NS	0.1604	0.5698	7.38e-05	3.028e-09	0.04864	0.2652	0.6697	0.0003574	6.415e-08	0.2696
Rrm2	ENSMUSG00000020649	ribonucleotide reductase M2	4223.16	3766.91	5484.62	12463.8	13718.7	1078.13	248.654	533.673	940.808	1161.42	NS	NS	1.5615	1.6999	NS	0.5315	0.1521	3.002e-09	1.061e-10	0.03963	0.6554	0.2364	4.355e-08	3.256e-09	0.2439
Pabpc4	ENSMUSG00000011257	poly(A) binding protein, cytoplasmic 4	4666.92	3607.44	5208.56	9457.99	10802	754.229	366.498	465.938	492.137	950.045	NS	NS	1.0193	1.2109	NS	0.07086	0.4408	6.97e-07	3.703e-09	0.009976	0.1382	0.5501	5.511e-06	7.662e-08	0.1176
Uhrf1	ENSMUSG00000001228	ubiquitin-like, containing PHD and RING finger domains, 1	2933.92	3531.2	4834.11	8419.67	8158.99	607.406	217.089	382.236	569.946	732.655	NS	NS	1.5213	1.4757	NS	0.2321	0.001284	1.059e-11	4.216e-11	0.04294	0.3543	0.004132	2.641e-10	1.436e-09	0.2548
Mthfd1	ENSMUSG00000021048	methylenetetrahydrofolate dehydrogenase (NADP+ dependent), methenyltetrahydrofolate cyclohydrolase, formyltetrahydrofolate synthase	2189.93	3524.26	4655.36	5310.37	3864.97	194.726	343.797	279.175	188.108	418.095	NS	1.0881	1.2782	NS	NS	4.931e-05	1.247e-10	4.203e-14	1.276e-06	0.01755	0.0002337	1.685e-09	1.697e-12	1.445e-05	0.1596
Lmnb1	ENSMUSG00000024590	lamin B1	2608.53	3393.39	4251.42	5386.56	5854.68	369.214	170.897	136.933	135.95	384.038	NS	NS	1.0466	1.1666	NS	0.01386	4.91e-06	1.193e-11	3.873e-14	0.03508	0.03506	2.82e-05	2.936e-10	3.195e-12	0.2297
Mpp1	ENSMUSG00000031402	membrane protein, palmitoylated	3052.71	3323.96	3831.91	5539.16	7630.88	337.079	267.221	207.37	133.725	324.827	NS	NS	NS	1.322	NS	0.3831	0.02008	1.077e-09	6.122e-21	0.1465	0.5174	0.04422	1.742e-08	2.771e-18	0.4607
Stom	ENSMUSG00000026880	stomatin	5485.64	3302.28	4577.57	9777.92	14476.1	763.677	326.919	477.801	462.223	617.484	NS	NS	NS	1.4	NS	7.968e-05	0.1589	6.79e-06	4.099e-14	0.0112	0.0003599	0.2449	4.225e-05	3.321e-12	0.1264
Cxcl13	ENSMUSG00000023078	chemokine (C-X-C motif) ligand 13	4653.71	3292.31	2336.81	2211.51	2986.15	198.267	255.826	150.768	51.6661	206.829	NS	NS	-1.073	NS	NS	4.705e-05	6.288e-16	3.461e-18	1.881e-07	5.923e-05	0.000224	1.778e-14	2.905e-16	2.629e-06	0.007102
Tifab	ENSMUSG00000049625	TRAF-interacting protein with forkhead-associated domain, family member B	1642.67	3217.96	3300.1	2080.4	1590.75	64.1728	56.1366	176.33	124.578	57.2292	NS	1.0059	NS	NS	NS	7.598e-24	1.604e-25	0.0004804	0.6239	0.7067	3.279e-22	1.145e-23	0.001848	0.7274	0.8881
Incenp	ENSMUSG00000024660	inner centromere protein	2856.68	3093.27	3607.69	5740.14	6184.58	444.022	163.321	203.353	244.597	403.689	NS	NS	1.0072	1.1146	NS	0.4989	0.04795	3.3e-09	5.695e-11	0.1932	0.6267	0.09184	4.756e-08	1.884e-09	0.5202
Ncapd2	ENSMUSG00000038252	non-SMC condensin I complex, subunit D2	3488	3090.84	4143.78	8012.3	9253.13	587.385	171.337	281.555	365.188	606.638	NS	NS	1.2002	1.4078	NS	0.3423	0.1747	5.652e-11	1.473e-14	0.02109	0.4761	0.2643	1.214e-09	1.367e-12	0.1758
Arf5	ENSMUSG00000020440	ADP-ribosylation factor 5	3595.44	3028.27	3623.96	5732.31	7981.21	476.166	400.179	257.251	518.407	634.201	NS	NS	NS	1.1505	NS	0.2142	0.9547	0.0007259	7.532e-09	0.1941	0.3328	0.9699	0.002644	1.464e-07	0.5211
Septin8	ENSMUSG00000018398	septin 8	2756.85	3015.13	4476.73	6225.53	5790.09	276.949	343.92	391.94	284.878	385.425	NS	NS	1.1754	1.0706	NS	0.4581	6.063e-05	1.592e-11	8.185e-10	0.001085	0.5892	0.0002717	3.84e-10	2.01e-08	0.03599
Tfdp1	ENSMUSG00000038482	transcription factor Dp 1	1897.39	2999.31	3463.9	4243	3607.91	205.061	112.001	139.418	195.896	264.728	NS	NS	1.1615	NS	NS	1.751e-06	3.324e-10	4.613e-17	1.982e-11	0.1328	1.1e-05	4.206e-09	3.334e-15	7.51e-10	0.439
Lig1	ENSMUSG00000056394	ligase I, DNA, ATP-dependent	2678.66	2957.17	3973.64	7133.02	6987.06	512.896	235.11	285.04	578.98	682.125	NS	NS	1.4134	1.3834	NS	0.5193	0.01028	1.828e-10	4.33e-10	0.05466	0.6449	0.02508	3.538e-09	1.168e-08	0.2864
Slc43a3	ENSMUSG00000027074	solute carrier family 43, member 3	2169.02	2950.94	3288.74	5602.84	5533.23	294.319	133.509	211.555	221.053	286.862	NS	NS	1.3698	1.3516	NS	0.003994	9.981e-05	6.901e-19	1.866e-18	0.3113	0.01194	0.0004254	6.287e-17	4.031e-16	0.6369
Tlr9	ENSMUSG00000045322	toll-like receptor 9	1449.26	2866.31	2947.76	1643.89	1225.44	136.836	502.653	253.869	107.666	145.178	NS	1.024	NS	NS	NS	1.872e-05	8.401e-06	0.4321	0.2926	0.8608	9.665e-05	4.583e-05	0.5498	0.4195	0.9513
Kpna2	ENSMUSG00000018362	karyopherin (importin) alpha 2	1778.3	2837.22	3018.89	4002.18	3713.48	282.174	198.677	98.4809	108.3	297.52	NS	NS	1.1708	1.063	NS	0.0001014	1.071e-05	1.521e-11	8.867e-10	0.6062	0.0004472	5.722e-05	3.676e-10	2.154e-08	0.8394
Fscn1	ENSMUSG00000029581	fascin actin-bundling protein 1	1881.09	2810.87	2160.88	910.794	1328.97	69.0327	111.701	144.84	60.5505	55.7182	NS	NS	-1.0494	NS	NS	1.192e-07	0.0682	8.249e-21	5.749e-06	0.0005294	9.136e-07	0.1229	1.064e-18	5.447e-05	0.02417
Dcn	ENSMUSG00000019929	decorin	1752.57	2746.45	1570.66	700.913	835.991	344.685	373.097	143.996	79.4648	41.6487	NS	NS	-1.3203	-1.0671	NS	0.005459	0.5005	1.98e-08	5.262e-06	0.000559	0.01575	0.6065	2.345e-07	5.068e-05	0.02471
Lbr	ENSMUSG00000004880	lamin B receptor	3581.91	2732.96	3620.87	6407.72	8275.79	281.167	88.9592	279.974	383.529	436.965	NS	NS	NS	1.2081	NS	0.002855	0.9055	1.265e-10	1.887e-20	0.001937	0.008897	0.9343	2.537e-09	7.166e-18	0.04928
Azin1	ENSMUSG00000037458	antizyme inhibitor 1	3322.5	2704.38	3008.16	5209.68	7529.72	356.404	122.025	152.092	334.676	198.71	NS	NS	NS	1.1805	NS	0.02554	0.2804	9.824e-07	5.007e-19	0.249	0.05909	0.3861	7.503e-06	1.191e-16	0.5739
Rab3il1	ENSMUSG00000024663	RAB3A interacting protein (rabin3)-like 1	3768.28	2680.84	3416.95	6982.49	10999.5	527.236	332.875	263.266	401.55	518.546	NS	NS	NS	1.5456	NS	0.00896	0.452	2.123e-06	1.739e-16	0.06277	0.02415	0.5613	1.502e-05	2.446e-14	0.3098
Cpox	ENSMUSG00000022742	coproporphyrinogen oxidase	2321.33	2675.06	4604.97	7271.76	7023.26	412.594	392.958	610.926	358.443	622.642	NS	NS	1.6476	1.5973	NS	0.4094	6.894e-05	3.226e-11	1.238e-10	0.001607	0.5435	0.0003051	7.27e-10	3.743e-09	0.04365
Atad2	ENSMUSG00000022360	ATPase family, AAA domain containing 2	1934.12	2622.65	2855.09	4638.8	4179.87	220.162	133.948	216.981	187.536	124.163	NS	NS	1.2625	1.1123	NS	0.001966	7.528e-05	6.125e-19	4.553e-15	0.3877	0.006398	0.0003303	5.607e-17	4.829e-13	0.6987
Slc16a1	ENSMUSG00000032902	solute carrier family 16 (monocarboxylic acid transporters), member 1	4090.34	2614.84	3408.7	7426.54	11578	518.367	209.813	295.992	505.984	604.414	NS	NS	NS	1.5012	NS	0.0001709	0.1252	5.146e-07	1.895e-18	0.02611	0.0007185	0.2018	4.181e-06	4.043e-16	0.197
Prdx3	ENSMUSG00000024997	peroxiredoxin 3	2219.02	2533.57	3134.85	4562.55	4782.81	275.514	288.142	202.762	285.015	368.372	NS	NS	1.0404	1.108	NS	0.2868	0.005528	6.963e-09	6.696e-10	0.08746	0.4168	0.01482	9.161e-08	1.693e-08	0.3588
Ccna2	ENSMUSG00000027715	cyclin A2	2883.82	2527.3	3657.03	7779.11	8913.45	679.368	315.224	448.871	351.16	534.019	NS	NS	1.4319	1.6282	NS	0.4691	0.1917	4.867e-08	5.443e-10	0.04245	0.5992	0.2844	5.166e-07	1.411e-08	0.2535
Acsl1	ENSMUSG00000018796	acyl-CoA synthetase long-chain family member 1	1929.18	2469.1	1894.58	2361.24	4263.78	222.595	312.805	170.85	134.978	87.0738	NS	NS	NS	1.1444	NS	0.04147	0.882	0.09506	5.542e-11	0.02884	0.08897	0.9177	0.166	1.837e-09	0.2069
Slc1a5	ENSMUSG00000001918	solute carrier family 1 (neutral amino acid transporter), member 5	3360.57	2455.08	2756.88	4391.81	6885.75	249.832	126.565	51.7907	230.887	279.168	NS	NS	NS	1.0352	NS	3.368e-05	0.00897	0.0003831	1.59e-21	0.1256	0.0001657	0.02235	0.001518	8.197e-19	0.4269
Rcc1	ENSMUSG00000028896	regulator of chromosome condensation 1	1351.3	2442.83	2849.01	3171.78	2678.1	104.777	172.917	61.454	203.723	225.716	NS	1.0764	1.2318	NS	NS	8.631e-10	1.088e-14	1.009e-18	1.418e-12	0.1102	8.987e-09	2.612e-13	8.942e-17	7.018e-11	0.3998
Nsd2	ENSMUSG00000057406	nuclear receptor binding SET domain protein 2	1764.76	2423.19	2672.88	4057.01	4081.23	182.291	109.668	85.142	108.208	192.83	NS	NS	1.2017	1.21	NS	0.0001739	8.768e-07	6.314e-23	2.687e-23	0.2446	0.0007298	5.899e-06	1.093e-20	2.169e-20	0.5707
Dck	ENSMUSG00000029366	deoxycytidine kinase	2160.6	2395.43	2772.57	4713.13	5561.03	318.678	130.6	232.064	210.226	345.576	NS	NS	1.1258	1.3641	NS	0.3891	0.03768	7.673e-11	2.975e-15	0.2237	0.5233	0.07514	1.61e-09	3.327e-13	0.5518
Isg20	ENSMUSG00000039236	interferon-stimulated protein	3713.95	2359.82	2937.98	6254.45	10614.9	700.373	244.925	386.944	317.744	739.279	NS	NS	NS	1.5152	NS	0.004045	0.1369	0.0009375	2.573e-11	0.1655	0.01208	0.2169	0.003308	9.402e-10	0.4848
Minpp1	ENSMUSG00000024896	multiple inositol polyphosphate histidine phosphatase 1	1826.22	2340.38	3386.14	4586.39	4196.35	272.638	347.541	258.811	267.677	491.924	NS	NS	1.3288	1.2004	NS	0.1172	9.69e-05	6.086e-09	1.489e-07	0.01973	0.2066	0.0004145	8.181e-08	2.118e-06	0.1694
Nasp	ENSMUSG00000028693	nuclear autoantigenic sperm protein (histone-binding)	1601.47	2331.02	2439.36	3224	2655.94	210.875	193.744	74.6283	127.316	285.914	NS	NS	1.0101	NS	NS	0.001758	0.0004566	5.672e-09	2.499e-05	0.7062	0.005798	0.001648	7.738e-08	0.0001988	0.888
Nop2	ENSMUSG00000038279	NOP2 nucleolar protein	1255.09	2329.39	2579.79	2102.92	1645.98	35.3828	105.787	73.5086	90.9373	124.021	NS	1.0396	NS	NS	NS	2.856e-17	6.888e-23	2.265e-12	0.0002369	0.1612	6.973e-16	4.035e-21	6.658e-11	0.001377	0.4803
Marco	ENSMUSG00000026390	macrophage receptor with collagenous structure	4496.1	2293.64	1827.85	2073.78	2849.68	257.561	687.275	226.533	55.0669	142.623	NS	-1.2988	-1.1165	NS	NS	0.0001987	6.604e-07	1.932e-05	0.01172	0.2103	0.000824	4.556e-06	0.0001074	0.03443	0.5392
Marchf5	ENSMUSG00000023307	membrane associated ring-CH-type finger 5	1951.5	2278.54	2435.7	3143.72	4438.86	277.15	129.592	129.873	54.5623	214.292	NS	NS	NS	1.186	NS	0.1437	0.03688	7.081e-06	8.881e-15	0.5321	0.2429	0.07382	4.391e-05	8.586e-13	0.7936
St6galnac4	ENSMUSG00000079442	ST6 (alpha-N-acetyl-neuraminyl-2,3-beta-galactosyl-1,3)-N-acetylgalactosaminide alpha-2,6-sialyltransferase 4	1145.27	2268.66	2386.52	1604.08	1087.83	27.9095	60.1006	128.138	81.8487	32.6167	NS	1.0586	NS	NS	NS	5.275e-28	4.512e-32	9.187e-08	0.399	0.41	3.032e-26	5.346e-30	9.103e-07	0.5277	0.7151
Xpnpep1	ENSMUSG00000025027	X-prolyl aminopeptidase (aminopeptidase P) 1, soluble	1695.75	2248.91	2776.51	3945.6	3287.89	176.673	147.091	170.665	253.014	331.635	NS	NS	1.2188	NS	NS	0.01292	1.42e-05	1.032e-13	5.459e-09	0.06367	0.03304	7.36e-05	3.891e-12	1.094e-07	0.3124
Zfpm1	ENSMUSG00000049577	zinc finger protein, multitype 1	3403.84	2236.51	4349.48	8351.86	11032.8	699.392	452.239	710.96	343.929	1034.87	NS	NS	1.2951	1.6967	NS	0.04296	0.237	1.485e-05	1.387e-08	0.001346	0.09157	0.3375	8.508e-05	2.514e-07	0.04014
Smc2	ENSMUSG00000028312	structural maintenance of chromosomes 2	1804.84	2223.04	2294.93	4827.27	4464.22	309.016	106.257	222.319	201.177	226.488	NS	NS	1.4197	1.3072	NS	0.1108	0.06613	5.365e-14	4.214e-12	0.8079	0.1976	0.1199	2.143e-12	1.862e-10	0.9309
Tuba1c	ENSMUSG00000043091	tubulin, alpha 1C	2361.88	2205.83	2314.31	3656.85	5141.21	266.764	162.526	55.4223	213.907	271.661	NS	NS	NS	1.1226	NS	0.4943	0.8393	1.164e-05	5.732e-15	0.631	0.6226	0.8876	6.847e-05	5.911e-13	0.852
Hat1	ENSMUSG00000027018	histone aminotransferase 1	1201.15	2202.99	2097.37	2567.62	2050.85	176.569	204.038	29.1066	139.447	231.34	NS	NS	1.0966	NS	NS	2.343e-06	1.447e-05	3.483e-09	3.153e-05	0.7009	1.438e-05	7.489e-05	5.004e-08	0.0002432	0.886
Dnajb1	ENSMUSG00000005483	DnaJ heat shock protein family (Hsp40) member B1	1402.48	2175.8	2911.55	3352.09	3713.41	142.838	252.764	160.89	230.331	317.617	NS	1.054	1.2573	1.4049	NS	0.000306	1.85e-09	7.751e-13	1.087e-15	0.01636	0.001209	2.025e-08	2.521e-11	1.31e-13	0.1539
Cul4a	ENSMUSG00000031446	cullin 4A	2613.52	2166.66	2799.5	4671.88	6196.19	220.985	169.801	218.95	230.474	153.036	NS	NS	NS	1.2457	NS	0.05028	0.4729	1.179e-09	1.373e-19	0.007511	0.1042	0.5813	1.892e-08	4.111e-17	0.1007
Rfwd3	ENSMUSG00000033596	ring finger and WD repeat domain 3	1876.29	2160.28	2504.35	3995.74	4085.1	158.263	81.7463	102.701	103.249	143.935	NS	NS	1.0914	1.1228	NS	0.05662	9.747e-05	1.766e-24	6.282e-26	0.04669	0.1148	0.0004165	3.691e-22	7.287e-23	0.265
Abca1	ENSMUSG00000015243	ATP-binding cassette, sub-family A (ABC1), member 1	3054.96	2147.93	1340.98	1361.91	1955.68	320.785	536.909	128.356	178.993	306.818	NS	-1.1876	-1.1655	NS	NS	0.06768	2.007e-05	2.905e-05	0.02081	0.01479	0.133	0.0001006	0.0001544	0.05469	0.1458
H2ax	ENSMUSG00000049932	H2A.X variant histone	2622.9	2144.75	2714.72	3981.7	6331.45	422.057	210.835	180.627	151.676	469.813	NS	NS	NS	1.2716	NS	0.1234	0.7924	0.001362	1.325e-11	0.07139	0.2152	0.8525	0.004568	5.223e-10	0.3291
Dcaf12	ENSMUSG00000028436	DDB1 and CUL4 associated factor 12	4086.12	2137.09	2357.58	3805.97	8509.47	293.505	114.768	71.8222	308.962	164.771	NS	NS	NS	1.0584	NS	9.48e-16	9.118e-12	0.3823	5.665e-20	0.2256	1.978e-14	1.472e-10	0.501	1.813e-17	0.5535
Map2k3	ENSMUSG00000018932	mitogen-activated protein kinase kinase 3	2025.65	2130.58	2300.21	3449.11	4593.69	298.135	195.851	72.8042	226.972	296.194	NS	NS	NS	1.1814	NS	0.6782	0.2968	1.238e-05	1.72e-11	0.53	0.7762	0.4036	7.225e-05	6.665e-10	0.7929
Hectd4	ENSMUSG00000042744	HECT domain E3 ubiquitin protein ligase 4	3868.41	2073.46	2795.52	6340.74	10955.5	226.791	389.967	289.426	730.138	747.937	NS	NS	NS	1.5019	NS	4.147e-05	0.03267	0.001144	7.11e-12	0.04967	0.0001999	0.0667	0.003933	3.01e-10	0.2723
Rnf123	ENSMUSG00000041528	ring finger protein 123	3269.67	2053.99	2616.82	5286	7256.64	172.873	171.238	160.562	317.855	319.555	NS	NS	NS	1.1503	NS	1.783e-07	0.01236	6.112e-08	2.282e-19	0.006587	1.332e-06	0.02929	6.353e-07	6.05e-17	0.09437
Dut	ENSMUSG00000027203	deoxyuridine triphosphatase	1390.84	2045.88	2792.38	3510.73	3131.54	215.247	305.01	173.696	217.758	409.199	NS	1.0057	1.3363	1.1711	NS	0.01499	1.118e-05	5.346e-09	3.112e-07	0.04995	0.03746	5.942e-05	7.345e-08	4.118e-06	0.2727
Slc25a51	ENSMUSG00000045973	solute carrier family 25, member 51	2913.69	2028.45	2448.07	3952.2	6805.09	265.362	72.6245	148.955	219.079	241.287	NS	NS	NS	1.224	NS	2.348e-05	0.04145	0.0003493	2.187e-23	0.02868	0.0001188	0.08142	0.001399	1.845e-20	0.2065
Slc7a5	ENSMUSG00000040010	solute carrier family 7 (cationic amino acid transporter, y+ system), member 5	2309.29	2022.78	2427.68	3778.23	5203.65	297.042	52.3748	136.758	221.196	306.249	NS	NS	NS	1.1722	NS	0.2042	0.6304	2.133e-06	4.89e-15	0.08018	0.3205	0.7226	1.507e-05	5.157e-13	0.3469
Cenpa	ENSMUSG00000029177	centromere protein A	2325.46	2019.46	2563.78	4459.83	5203.84	313.649	180.832	165.817	176.576	396.277	NS	NS	NS	1.1624	NS	0.2379	0.4133	4.637e-08	1.332e-11	0.0458	0.3608	0.5229	4.944e-07	5.238e-10	0.2618
Klf1	ENSMUSG00000054191	Kruppel-like factor 1 (erythroid)	3471.99	2009.94	4058.1	9836.21	12623.5	885.954	490.952	723.153	633.771	1378.04	NS	NS	1.5024	1.8623	NS	0.07078	0.606	0.0005726	1.957e-05	0.02021	0.1381	0.7015	0.002152	0.0001605	0.172
Slbp	ENSMUSG00000004642	stem-loop binding protein	2202.07	1991.93	2650.92	4876.85	5303.84	420.442	212.928	241.051	275.462	446.161	NS	NS	1.1475	1.2684	NS	0.517	0.2291	2.503e-07	1.17e-08	0.06431	0.6427	0.3284	2.194e-06	2.164e-07	0.3142
Slc16a10	ENSMUSG00000019838	solute carrier family 16 (monocarboxylic acid transporters), member 10	2396.2	1987.27	2413.86	4730.82	7499.6	322.746	140.055	216.047	244.709	330.804	NS	NS	NS	1.6463	NS	0.1054	0.9503	3.601e-09	3.793e-23	0.09282	0.1901	0.9669	5.147e-08	2.934e-20	0.369
Tnfrsf14	ENSMUSG00000042333	tumor necrosis factor receptor superfamily, member 14 (herpesvirus entry mediator)	1304.77	1964.04	2191.89	2923.45	3106.49	64.7476	247.553	143.919	233.141	431.952	NS	NS	1.1636	1.2514	NS	0.002651	0.0001363	3.013e-09	1.714e-10	0.4183	0.008326	0.0005625	4.364e-08	5.058e-09	0.7219
Cdk1	ENSMUSG00000019942	cyclin-dependent kinase 1	1917.09	1956.31	2542.06	4569.81	5369.89	446.876	193.112	241.568	341.914	449.848	NS	NS	1.2537	1.4863	NS	0.9062	0.1044	5.664e-07	2.968e-09	0.1321	0.9384	0.174	4.569e-06	6.317e-08	0.4378
Enpp2	ENSMUSG00000022425	ectonucleotide pyrophosphatase/phosphodiesterase 2	3389.74	1948.56	1567.57	1902.1	2122.37	53.3982	18.9771	113.491	43.0034	155.741	NS	-1.111	NS	NS	NS	9.888e-15	7.22e-27	9.048e-16	6.288e-11	0.002695	1.89e-13	5.692e-25	5.116e-14	2.037e-09	0.05905
Cdt1	ENSMUSG00000006585	chromatin licensing and DNA replication factor 1	1971.61	1947.95	2714.79	4285.33	4247.43	275.303	171.245	191.968	377.248	479.497	NS	NS	1.1205	1.1073	NS	0.9317	0.02147	2.344e-08	3.355e-08	0.01711	0.9561	0.04675	2.709e-07	5.584e-07	0.1575
Tpx2	ENSMUSG00000027469	TPX2, microtubule-associated	1828.61	1945.5	1992.84	4063.13	4454.59	386.122	113.17	120.552	111.12	382.679	NS	NS	1.1524	1.2851	NS	0.6714	0.5573	5.37e-08	1.285e-09	0.8708	0.7703	0.6581	5.65e-07	3.012e-08	0.955
Gclm	ENSMUSG00000028124	glutamate-cysteine ligase, modifier subunit	2500.64	1928.65	2661.55	4593.06	6720.06	419.055	218.111	270.387	176.331	315.015	NS	NS	NS	1.4264	NS	0.06782	0.661	1.826e-05	3.126e-12	0.02358	0.1332	0.7478	0.000102	1.433e-10	0.1875
Ifrd2	ENSMUSG00000010048	interferon-related developmental regulator 2	2430.06	1926.39	3006.71	5578.82	7183.3	415.364	232.919	253.6	360.069	616.767	NS	NS	1.1994	1.5638	NS	0.1247	0.1586	3.671e-08	6.793e-13	0.003241	0.2171	0.2445	4.018e-07	3.708e-11	0.06567
Lmna	ENSMUSG00000028063	lamin A	2434.84	1921.12	2779.99	5464.1	6183.21	421.481	233.975	258.381	447	614.673	NS	NS	1.1666	1.3447	NS	0.1365	0.4043	3.591e-07	4.381e-09	0.02021	0.2329	0.5145	3.042e-06	8.955e-08	0.172
Nudt4	ENSMUSG00000020029	nudix (nucleoside diphosphate linked moiety X)-type motif 4	2824.07	1901.88	2305.53	4247.78	6122.28	418.424	48.8482	184.132	166.206	277.395	NS	NS	NS	1.1166	NS	0.0004977	0.07355	0.0003102	7.798e-12	0.09071	0.00188	0.1307	0.001263	3.253e-10	0.3639
Scly	ENSMUSG00000026307	selenocysteine lyase	997.452	1893.95	2199.6	2210.73	1594.42	56.2365	133.235	58.7513	109.9	147.233	NS	1.141	1.1492	NS	NS	3.31e-12	8.464e-18	5.985e-18	3.823e-07	0.1026	4.69e-11	2.957e-16	4.875e-16	4.925e-06	0.3872
Bub1b	ENSMUSG00000040084	BUB1B, mitotic checkpoint serine/threonine kinase	1207.43	1886.35	2236.04	3266.05	3016.44	196.934	89.9889	101.293	133.149	184.831	NS	NS	1.4366	1.3217	NS	0.0001756	2.198e-07	5.783e-17	1.293e-14	0.1526	0.0007362	1.681e-06	4.102e-15	1.219e-12	0.4691
Rbl1	ENSMUSG00000027641	RB transcriptional corepressor like 1	1050.4	1862.42	1905.75	2341.7	1965.24	55.0812	115.507	124.32	55.2718	57.2615	NS	NS	1.1568	NS	NS	1.753e-14	1.626e-15	9.864e-27	5.147e-17	0.7619	3.24e-13	4.301e-14	2.528e-24	7.962e-15	0.9132
Fam53b	ENSMUSG00000030956	family with sequence similarity 53, member B	3111.96	1836.92	2697.73	5883.05	8767.89	310.548	153.546	245.573	347.372	414.203	NS	NS	NS	1.4945	NS	1.44e-06	0.1903	5.131e-09	1.889e-21	0.0004512	9.178e-06	0.2828	7.08e-08	9.229e-19	0.02229
Stx2	ENSMUSG00000029428	syntaxin 2	2049.51	1835.44	2350.77	4432.74	5439.65	304.188	164.009	157.549	178.233	372.153	NS	NS	1.1135	1.4085	NS	0.3791	0.2727	6.54e-10	5.216e-15	0.04821	0.5133	0.3775	1.115e-08	5.439e-13	0.2677
Nt5c3	ENSMUSG00000029780	5'-nucleotidase, cytosolic III	1996.78	1834.52	1646.99	2697.7	5904.89	313.257	103.899	59.1676	202.812	222.828	NS	NS	NS	1.5646	NS	0.4586	0.09126	0.008077	1.282e-21	0.3434	0.5896	0.1561	0.02122	7.001e-19	0.6647
Paqr9	ENSMUSG00000064225	progestin and adipoQ receptor family member IX	2314.58	1833.41	2368.85	4031.99	5331.43	179.812	226.559	218.749	180.002	210.472	NS	NS	NS	1.2039	NS	0.04187	0.8402	1.187e-06	2.643e-13	0.02541	0.08966	0.8882	8.894e-06	1.615e-11	0.1948
Tk1	ENSMUSG00000025574	thymidine kinase 1	2065.72	1816.31	2601.23	5227.4	5612.03	354.559	189.998	223.559	536.862	556.164	NS	NS	1.3399	1.4421	NS	0.4079	0.1372	2.102e-09	1.122e-10	0.02072	0.542	0.2174	3.179e-08	3.426e-09	0.1742
Birc5	ENSMUSG00000017716	baculoviral IAP repeat-containing 5	2274.18	1803.3	2439.77	5556.32	6645.03	580.332	245.826	257.244	286.609	623.188	NS	NS	1.2891	1.5472	NS	0.2269	0.714	3.142e-06	2.189e-08	0.1154	0.3483	0.791	2.134e-05	3.811e-07	0.4093
Stmn1	ENSMUSG00000028832	stathmin 1	1431.73	1792.72	2205.6	2971.97	2925.93	278.157	217.028	205.746	109.858	287.455	NS	NS	1.054	1.0315	NS	0.162	0.007287	5.736e-06	8.928e-06	0.1988	0.2674	0.01876	3.637e-05	8.044e-05	0.5268
Foxo3	ENSMUSG00000048756	forkhead box O3	3465.25	1775.05	2324.7	4998.34	8464.76	303.732	119.01	179.407	340.9	251.003	NS	NS	NS	1.2886	NS	3.905e-12	3.318e-05	0.0001341	1.16e-20	0.005281	5.458e-11	0.0001581	0.0006052	4.787e-18	0.08361
Ezh2	ENSMUSG00000029687	enhancer of zeste 2 polycomb repressive complex 2 subunit	1416.95	1770.19	1941.86	3297.29	3029.54	215.654	136.154	138.958	61.6468	245.218	NS	NS	1.2191	1.0971	NS	0.07217	0.01097	9.339e-12	8.319e-10	0.456	0.1401	0.02645	2.365e-10	2.032e-08	0.747
Pola2	ENSMUSG00000024833	polymerase (DNA directed), alpha 2	1393.55	1757.84	2108.86	2838.78	2604.54	131.981	78.2192	78.9916	142.454	221.655	NS	NS	1.0273	NS	NS	0.01505	1.449e-05	9.585e-14	5.751e-11	0.05686	0.03757	7.494e-05	3.656e-12	1.896e-09	0.2923
Ttll12	ENSMUSG00000016757	tubulin tyrosine ligase-like family, member 12	1689.66	1750.11	2613.43	3862.82	3838.74	231.878	187.516	217.623	297.208	395.002	NS	NS	1.1935	1.184	NS	0.8034	0.002138	5.734e-09	7.388e-09	0.004798	0.8685	0.006476	7.8e-08	1.44e-07	0.07906
Gypc	ENSMUSG00000090523	glycophorin C	2829.19	1747.69	2401.11	5405.18	7585.61	502.817	173.361	254.562	281.908	367.271	NS	NS	NS	1.4231	NS	0.0009004	0.2574	7.734e-06	9.32e-12	0.02876	0.003184	0.3607	4.733e-05	3.802e-10	0.2066
Ube2c	ENSMUSG00000001403	ubiquitin-conjugating enzyme E2C	2764.42	1742.37	2243.71	4862.12	7961.12	680.825	196.274	227.462	337.237	617.912	NS	NS	NS	1.5262	NS	0.009573	0.2409	0.001497	2.687e-09	0.1562	0.02554	0.3419	0.004955	5.772e-08	0.4742
Phf5a	ENSMUSG00000061360	PHD finger protein 5A	1445.95	1719.59	2144.3	2924.92	2649.33	172.671	282.119	109.08	237.756	300.075	NS	NS	1.0169	NS	NS	0.238	0.007316	1.609e-06	3.735e-05	0.1332	0.3608	0.01882	1.171e-05	0.0002827	0.4395
Carhsp1	ENSMUSG00000008393	calcium regulated heat stable protein 1	3330.34	1677.83	2264.47	5435.48	9433.6	534.773	157.176	194.12	370.557	529.925	NS	NS	NS	1.5023	NS	4.202e-07	0.004374	0.0002884	1.263e-14	0.02714	2.937e-06	0.01207	0.001185	1.196e-12	0.2007
Parvb	ENSMUSG00000022438	parvin, beta	2216.38	1671.74	1977.94	3713.59	4678.62	301.243	178.878	253.771	222.825	381.245	NS	NS	NS	1.0779	NS	0.0498	0.4278	0.0003229	1.909e-07	0.2427	0.1035	0.5372	0.001307	2.664e-06	0.5691
Racgap1	ENSMUSG00000023015	Rac GTPase-activating protein 1	1525.69	1664.78	1820.85	3196.84	3628.69	231.309	95.4312	85.1012	131.441	206.489	NS	NS	1.0682	1.2507	NS	0.4401	0.1191	6.874e-11	2.019e-14	0.4318	0.5722	0.194	1.457e-09	1.803e-12	0.7313
Rbm43	ENSMUSG00000036249	RNA binding motif protein 43	987.778	1662.35	1784.74	2121.42	1543.05	60.0223	104.325	67.4322	45.6412	115.203	NS	NS	1.1032	NS	NS	1.944e-10	4.882e-13	1.11e-20	5.222e-08	0.3868	2.213e-09	9.507e-12	1.386e-18	8.291e-07	0.6977
Wrn	ENSMUSG00000031583	Werner syndrome RecQ like helicase	1214.53	1625.25	1821.17	2949.8	2514.15	89.8319	158.814	134.427	161.215	89.1552	NS	NS	1.2803	1.0505	NS	0.003475	4.837e-05	5.587e-19	2.69e-13	0.2538	0.01059	0.0002216	5.265e-17	1.637e-11	0.5777
Igkv6-15	ENSMUSG00000094797	immunoglobulin kappa variable 6-15	2658.18	1624.64	1251.13	1218.33	1620.2	294.341	301.153	133.106	77.5581	124.233	NS	-1.0874	-1.1254	NS	NS	0.0007548	2.589e-07	1.034e-07	0.0007134	0.07449	0.002728	1.947e-06	1.012e-06	0.003477	0.335
Glrx5	ENSMUSG00000021102	glutaredoxin 5	3202.22	1617.37	2639.33	5770.49	9258.97	753.94	344.084	298.079	434.202	931.218	NS	NS	NS	1.5319	NS	0.0008624	0.3451	0.004016	2.129e-07	0.01696	0.003063	0.4541	0.01163	2.921e-06	0.1568
Eif2ak1	ENSMUSG00000029613	eukaryotic translation initiation factor 2 alpha kinase 1	3090.46	1611.32	2047.94	4505.27	7762.16	398.933	68.8351	158.902	272.164	272.15	NS	NS	NS	1.3289	NS	1.146e-09	0.0001161	0.0003997	4.834e-18	0.02557	1.172e-08	0.0004866	0.001574	9.155e-16	0.1954
Bcl2l13	ENSMUSG00000009112	BCL2-like 13 (apoptosis facilitator)	1528.74	1608.82	2160.84	3048.58	3134.44	101.956	104.545	173.135	117.768	138.702	NS	NS	NS	1.0358	NS	0.5572	7.33e-05	2.339e-15	1.533e-16	0.0007388	0.6772	0.0003221	1.199e-13	2.24e-14	0.02951
Clcn3	ENSMUSG00000004319	chloride channel, voltage-sensitive 3	2456.27	1607.44	1940.73	3692.46	5340.99	181.185	86.183	153.823	243.609	230.664	NS	NS	NS	1.1208	NS	3.991e-06	0.01024	8.437e-06	1.848e-17	0.04114	2.343e-05	0.025	5.11e-05	3.175e-15	0.2489
Slc30a9	ENSMUSG00000029221	solute carrier family 30 (zinc transporter), member 9	2372.79	1595.28	1717.9	3428.65	5121.29	232.877	39.1664	71.9116	186.253	193.827	NS	NS	NS	1.1104	NS	2.142e-06	0.0001152	9.768e-06	2.019e-20	0.3782	1.322e-05	0.0004837	5.837e-05	7.495e-18	0.6911
Atp2b4	ENSMUSG00000026463	ATPase, Ca++ transporting, plasma membrane 4	2515.24	1592.25	2237.07	4988.06	6484.13	182.42	231.686	296.678	385.42	347.488	NS	NS	NS	1.3663	NS	0.000851	0.3916	5.57e-07	4.28e-12	0.01321	0.003027	0.5023	4.502e-06	1.883e-10	0.138
Lpcat3	ENSMUSG00000004270	lysophosphatidylcholine acyltransferase 3	1872.36	1585.72	1948.82	3206.33	4123.09	252.03	84.4583	181.111	98.5161	221.835	NS	NS	NS	1.1393	NS	0.1466	0.7265	2.337e-06	3.958e-12	0.07184	0.247	0.8013	1.637e-05	1.762e-10	0.33
Steap3	ENSMUSG00000026389	STEAP family member 3	1755.21	1582.93	2922.74	5283.3	5643.59	363.477	325.087	405.545	344.454	619.587	NS	NS	1.5901	1.6851	NS	0.6238	0.01527	1.571e-07	2.717e-08	0.003549	0.7322	0.03499	1.462e-06	4.626e-07	0.06852
Marchf8	ENSMUSG00000025702	membrane associated ring-CH-type finger 8	3083.26	1574.33	2148.4	6007.48	10191.9	440.017	127.211	221.705	470.639	320.823	NS	NS	NS	1.7251	NS	1.452e-07	0.004649	1.647e-07	6e-21	0.01519	1.1e-06	0.01275	1.522e-06	2.771e-18	0.1476
Smox	ENSMUSG00000027333	spermine oxidase	2800.92	1557.04	1419.87	3946.9	8807.56	450.351	169.857	84.2194	373.671	469.088	NS	NS	NS	1.653	NS	1.722e-05	6.658e-07	0.01177	3.917e-17	0.5003	8.946e-05	4.59e-06	0.02925	6.322e-15	0.7745
Slamf6	ENSMUSG00000015314	SLAM family member 6	2609.35	1551.58	1167.06	1338.5	1416.31	173.599	84.0137	116.255	83.0613	194.391	NS	-1.1597	NS	NS	NS	1.621e-05	2.846e-11	3.391e-08	4.303e-07	0.019	8.472e-05	4.263e-10	3.742e-07	5.492e-06	0.166
Gid8	ENSMUSG00000027573	GID complex subunit 8	1810.73	1545.45	1916.75	3127.03	3626.5	217.815	125.902	184.344	120.591	175.516	NS	NS	NS	1.0023	NS	0.1696	0.6224	1.968e-06	1.425e-09	0.06222	0.2774	0.7155	1.405e-05	3.301e-08	0.3089
Tacc3	ENSMUSG00000037313	transforming, acidic coiled-coil containing protein 3	1338.86	1544.75	1681.67	2952.83	3105.98	236.376	170.466	96.0685	136.663	302.656	NS	NS	1.1418	1.2147	NS	0.3138	0.1091	2.663e-08	3.164e-09	0.5519	0.4456	0.1806	3.029e-07	6.644e-08	0.8066
Mafk	ENSMUSG00000018143	v-maf musculoaponeurotic fibrosarcoma oncogene family, protein K (avian)	1307.38	1538.93	1696.83	1941.5	2653.86	66.1558	67.3081	31.3864	54.1624	60.1686	NS	NS	NS	1.0213	NS	0.003761	3.374e-06	1.811e-12	4.136e-37	0.08065	0.01133	2.01e-05	5.414e-11	7.676e-33	0.3479
Ccne1	ENSMUSG00000002068	cyclin E1	1387.2	1527.1	2487.56	5026.21	4628.28	303.438	232.705	313.072	533.036	548.284	NS	NS	1.8577	1.7385	NS	0.6266	0.003144	7.354e-11	1.084e-09	0.01365	0.7342	0.009075	1.547e-09	2.58e-08	0.1398
Pole3	ENSMUSG00000028394	polymerase (DNA directed), epsilon 3 (p17 subunit)	1210.78	1515.57	1856.43	2582.04	2265.97	158.223	174.692	148.082	89.5874	204.711	NS	NS	1.0933	NS	NS	0.08218	0.0009545	4.662e-09	1.228e-06	0.1176	0.1552	0.003166	6.494e-08	1.396e-05	0.4122
Kif11	ENSMUSG00000012443	kinesin family member 11	1616.49	1509.26	1736.38	3895.27	4432.16	316.304	63.0732	136.345	180.862	270.37	NS	NS	1.2694	1.4559	NS	0.6275	0.6088	3.576e-10	6.08e-13	0.319	0.7347	0.704	6.515e-09	3.361e-11	0.644
Pcyt1a	ENSMUSG00000005615	phosphate cytidylyltransferase 1, choline, alpha isoform	1794.09	1491.94	2140.66	3715.99	4338.33	203.383	140.097	263.865	143.817	153.932	NS	NS	1.051	1.2741	NS	0.1303	0.1466	1.992e-09	3.327e-13	0.003051	0.2247	0.2294	3.03e-08	1.979e-11	0.06354
Gda	ENSMUSG00000058624	guanine deaminase	2245.74	1481.13	1004.44	1632.49	4340.94	288.347	255.831	69.3621	176.14	233.819	NS	-1.1604	NS	NS	NS	0.003579	1.953e-08	0.02618	3.769e-06	0.006835	0.01086	1.812e-07	0.05725	3.785e-05	0.09643
Ube2s	ENSMUSG00000060860	ubiquitin-conjugating enzyme E2S	1486.56	1474.85	1780.26	2642.79	3561.25	270.863	118.873	140.664	126.881	249.273	NS	NS	NS	1.2609	NS	0.9565	0.1926	3.132e-05	2.472e-10	0.1748	0.9728	0.2854	0.0001653	7.059e-09	0.4966
Ctps	ENSMUSG00000028633	cytidine 5'-triphosphate synthase	749.392	1469.05	1489.95	1532.08	1251.46	40.8188	78.0978	50.3861	72.5987	107.809	NS	NS	1.033	NS	NS	4.61e-15	1.28e-15	1.064e-16	2.715e-09	0.8705	9.063e-14	3.455e-14	7.277e-15	5.818e-08	0.9548
Timeless	ENSMUSG00000039994	timeless circadian clock 1	1147.36	1461.56	1769.3	2305.05	1963.46	108.132	99.6924	37.9294	93.3362	158.866	NS	NS	1.0074	NS	NS	0.01154	6.281e-06	3.542e-13	2.087e-08	0.0466	0.03002	3.522e-05	1.223e-11	3.647e-07	0.2647
Myh10	ENSMUSG00000020900	myosin, heavy polypeptide 10, non-muscle	1640.78	1460.31	2113.48	4021.72	3555.19	236.639	262.613	207.961	125.17	210.863	NS	NS	1.2937	1.1159	NS	0.4685	0.1134	2.052e-08	1.309e-06	0.02106	0.5989	0.1867	2.423e-07	1.48e-05	0.1758
Kif23	ENSMUSG00000032254	kinesin family member 23	1172.4	1455.83	1415.12	2376.45	2743.88	173.232	131.403	108.633	38.8165	163.414	NS	NS	1.02	1.2278	NS	0.07685	0.1244	8.384e-09	3.731e-12	0.8164	0.1472	0.2007	1.084e-07	1.665e-10	0.9352
Itsn1	ENSMUSG00000022957	intersectin 1 (SH3 domain protein 1A)	2160.42	1453.85	1363.95	2263.38	4482.46	121.786	147.109	58.9334	167.638	38.3463	NS	NS	NS	1.0533	NS	8.652e-06	2.55e-07	0.5943	1.652e-16	0.4792	4.788e-05	1.923e-06	0.6945	2.34e-14	0.7622
Rpa2	ENSMUSG00000028884	replication protein A2	1271.1	1453.68	1808.49	2891.15	2801.2	152.394	220.703	73.2117	253.12	294.21	NS	NS	1.1864	1.1401	NS	0.3437	0.01291	6.688e-09	2.456e-08	0.1238	0.4777	0.03038	8.854e-08	4.229e-07	0.4232
Ighg1	ENSMUSG00000076614	immunoglobulin heavy constant gamma 1 (G1m marker)	2614.29	1448.78	941.318	2012.82	1930.91	860.24	319.164	99.4526	130.068	298.965	NS	-1.4739	NS	NS	NS	0.04494	0.0005231	0.3743	0.3034	0.1432	0.09504	0.001859	0.4927	0.4313	0.4553
Cdca8	ENSMUSG00000028873	cell division cycle associated 8	1382.17	1448.11	1924.72	3424.58	3915.41	295.717	131.946	145.678	191.552	317.315	NS	NS	1.3097	1.5026	NS	0.7662	0.0357	8.466e-09	3.779e-11	0.0715	0.8422	0.07183	1.091e-07	1.306e-09	0.3292
Tlnrd1	ENSMUSG00000070462	talin rod domain containing 1	1201.01	1447.91	1760.93	2133.83	2920.95	127.01	95.6077	50.2222	83.0643	157.813	NS	NS	NS	1.2825	NS	0.04481	3.937e-05	6.591e-10	1.012e-21	0.03544	0.09482	0.0001842	1.122e-08	5.695e-19	0.2305
Tbl3	ENSMUSG00000040688	transducin (beta)-like 3	905.734	1447.59	1755.12	1993.76	1341.88	25.4942	151.584	62.1003	124.461	114.521	NS	NS	1.1392	NS	NS	2.082e-06	2.066e-11	1.386e-15	7.283e-05	0.05032	1.29e-05	3.161e-10	7.505e-14	0.0005027	0.2737
Igkv9-120	ENSMUSG00000094872	immunoglobulin kappa chain variable 9-120	2455.9	1444.44	942.021	1739.84	1710.07	304.857	300.003	97.073	292.384	255.964	NS	-1.3829	NS	NS	NS	0.007695	1.541e-06	0.08375	0.06888	0.0322	0.0212	9.83e-06	0.1495	0.1406	0.2191
Mad2l1	ENSMUSG00000029910	MAD2 mitotic arrest deficient-like 1	996.287	1442.71	1635.88	2187.4	2013.82	153.398	123.26	137.411	80.3067	145.614	NS	NS	1.1351	1.016	NS	0.004325	0.0001348	1.41e-09	5.803e-08	0.3349	0.01282	0.0005568	2.204e-08	9.105e-07	0.6567
Asns	ENSMUSG00000029752	asparagine synthetase	1241.95	1442.65	1894.09	3049.66	2714.56	299.712	193.434	178.145	235.303	359.139	NS	NS	1.2966	1.1284	NS	0.4456	0.03192	4.924e-06	6.994e-05	0.1669	0.5772	0.06538	3.172e-05	0.0004851	0.4865
Nusap1	ENSMUSG00000027306	nucleolar and spindle associated protein 1	2659.19	1442.61	1761.12	4457.25	7321.81	543.138	101.851	156.055	214.477	589.62	NS	NS	NS	1.4616	NS	5.494e-05	0.006528	0.0006352	2.028e-11	0.1891	0.0002569	0.01712	0.00235	7.65e-10	0.5145
Ncapg2	ENSMUSG00000042029	non-SMC condensin II complex, subunit G2	1372.89	1441.57	1681.8	3699.32	3620.31	235.874	75.4731	151.16	181.734	117.951	NS	NS	1.4307	1.3996	NS	0.6987	0.1097	5.707e-15	2.071e-14	0.2256	0.7917	0.1815	2.716e-13	1.83e-12	0.5535
Gata1	ENSMUSG00000031162	GATA binding protein 1	1971.4	1433.7	2563.98	5391.95	5910.28	436.323	327.11	376.992	357.903	615.534	NS	NS	1.4518	1.5841	NS	0.2256	0.3169	0.0001266	2.877e-05	0.02695	0.3468	0.4247	0.0005753	0.0002241	0.2
Samd14	ENSMUSG00000047181	sterile alpha motif domain containing 14	1788.86	1429.28	2446.98	4816.52	5600.07	315.008	253.67	281.293	275.312	487.293	NS	NS	1.4293	1.6466	NS	0.2144	0.0825	3.935e-08	2.427e-10	0.002911	0.333	0.1436	4.273e-07	6.972e-09	0.06211
Usp32	ENSMUSG00000000804	ubiquitin specific peptidase 32	2285.16	1426.95	1611.45	3622.38	5415.97	217.843	97.9503	159.092	273.616	209.37	NS	NS	NS	1.2454	NS	1.42e-05	0.001281	2.012e-05	1.233e-15	0.2629	7.513e-05	0.004126	0.0001112	1.458e-13	0.588
Cdca4	ENSMUSG00000047832	cell division cycle associated 4	1339.42	1420.94	1809.97	2426.13	2699.81	89.3459	127.733	64.7294	145.069	171.25	NS	NS	NS	1.011	NS	0.5268	0.001262	1.881e-10	5.234e-14	0.009628	0.6512	0.004076	3.62e-09	4.031e-12	0.1158
Rfc5	ENSMUSG00000029363	replication factor C (activator 1) 5	836.012	1401.07	1660.61	1963.18	1550.29	79.0532	126.645	68.8548	132.537	145.335	NS	NS	1.2327	NS	NS	3.764e-06	7.953e-10	2.136e-14	3.257e-08	0.1277	2.219e-05	9.277e-09	9.164e-13	5.437e-07	0.4304
Aurkb	ENSMUSG00000020897	aurora kinase B	1077.59	1394.24	1746.1	2678.06	2873.11	193.333	87.0126	92.8962	106.277	236.91	NS	NS	1.3144	1.4155	NS	0.05393	0.0003068	9.671e-12	2.076e-13	0.09262	0.1102	0.001159	2.436e-10	1.31e-11	0.3686
Ces2g	ENSMUSG00000031877	carboxylesterase 2G	1942.11	1388.52	2564.1	4869.46	5358.64	303.075	299.931	300.135	359.943	299.745	NS	NS	1.3264	1.4644	NS	0.08826	0.1574	2.866e-06	2.357e-07	0.001824	0.1647	0.2431	1.968e-05	3.205e-06	0.04769
Psmf1	ENSMUSG00000032869	proteasome (prosome, macropain) inhibitor subunit 1	1603.62	1382.64	1844.02	3142.41	4077.77	197.303	122.946	155.181	178.814	293.549	NS	NS	NS	1.3467	NS	0.2242	0.2513	3.018e-08	1.416e-14	0.01823	0.3452	0.3539	3.375e-07	1.321e-12	0.1626
Cdc6	ENSMUSG00000017499	cell division cycle 6	1337.2	1380.25	2010.51	4239.28	3975.22	325.07	184.975	249.282	180.399	395.571	NS	NS	1.665	1.5722	NS	0.8691	0.03559	2.703e-09	1.925e-08	0.05283	0.9142	0.07169	3.967e-08	3.383e-07	0.281
Suv39h1	ENSMUSG00000039231	suppressor of variegation 3-9 1	935.115	1376.93	1595.08	1869.56	1627.06	85.9626	120.436	40.3735	72.1016	136.887	NS	NS	1.0009	NS	NS	0.0001361	1.399e-07	8.702e-12	4.82e-08	0.1469	0.0005847	1.115e-06	2.219e-10	7.705e-07	0.4613
Bcl2l1	ENSMUSG00000007659	BCL2-like 1	2219.04	1354.35	1092.85	1895.17	5975.12	296.426	172.247	51.7005	259.629	231.397	NS	-1.0218	NS	1.4292	NS	0.0003053	2.332e-07	0.2515	3.642e-13	0.1184	0.001206	1.775e-06	0.3613	2.146e-11	0.4139
Rgl2	ENSMUSG00000041354	ral guanine nucleotide dissociation stimulator-like 2	2597.03	1343.44	1181.75	1382.03	1601.15	93.2933	62.4663	118.542	45.4839	108.171	NS	-1.1345	NS	NS	NS	3.031e-13	3.986e-18	3.798e-12	8.711e-08	0.1638	4.854e-12	1.452e-16	1.046e-10	1.317e-06	0.4827
Selenoh	ENSMUSG00000076437	selenoprotein H	730.983	1341.37	1479.89	1234.4	973.461	29.6198	179.89	57.7491	78.9696	81.4029	NS	1.0178	NS	NS	NS	2.451e-08	9.054e-11	1.594e-06	0.0088	0.3643	2.086e-07	1.257e-09	1.161e-05	0.02736	0.6824
Cdc20	ENSMUSG00000006398	cell division cycle 20	1258.88	1341.13	1769.33	3059.37	3277.72	235.479	164.225	82.8149	249.435	273.54	NS	NS	1.282	1.3809	NS	0.6741	0.02405	3.848e-09	2.147e-10	0.06649	0.7725	0.05147	5.471e-08	6.255e-09	0.3186
Apol11b	ENSMUSG00000091694	apolipoprotein L 11b	1804.39	1338.56	3794.53	20753.2	32701.3	599.832	547.094	1102.45	1133.36	2536.32	NS	NS	3.5238	4.1798	NS	0.5324	0.1201	3.254e-07	1.368e-09	0.02936	0.6562	0.1952	2.776e-06	3.186e-08	0.2088
Cdca7	ENSMUSG00000055612	cell division cycle associated 7	787.769	1334.75	1458.86	1580.2	1268.2	74.3737	95.4096	55.371	76.499	118.55	NS	NS	1.0051	NS	NS	4.12e-07	3.362e-09	2.607e-11	5.129e-06	0.3947	2.891e-06	3.553e-08	6.002e-10	4.961e-05	0.704
Ccnf	ENSMUSG00000072082	cyclin F	1433.03	1333.25	1962	3968.88	4421.72	312.583	123.023	180.128	251.299	337.521	NS	NS	1.4704	1.6259	NS	0.6643	0.05749	7.09e-10	9.092e-12	0.01967	0.7653	0.1066	1.193e-08	3.742e-10	0.1689
Mthfd2	ENSMUSG00000005667	methylenetetrahydrofolate dehydrogenase (NAD+ dependent), methenyltetrahydrofolate cyclohydrolase	923.035	1333.01	1391.01	1616.99	1848.37	134.316	62.0024	14.306	126.439	105.395	NS	NS	NS	1.0026	NS	0.00127	0.0003244	9.08e-07	1.115e-09	0.7091	0.004337	0.001218	6.999e-06	2.647e-08	0.8895
Frmd4a	ENSMUSG00000026657	FERM domain containing 4A	1282.54	1328.38	1422.25	1761.21	2654.66	39.118	161.732	84.3135	91.023	78.2832	NS	NS	NS	1.0498	NS	0.7139	0.2835	0.001011	2.991e-14	0.4807	0.8033	0.3892	0.003533	2.512e-12	0.7633
Ppat	ENSMUSG00000029246	phosphoribosyl pyrophosphate amidotransferase	784.31	1318.12	1613.5	1506.42	1170.06	52.64	95.6788	129.374	67.7393	93.0609	NS	1.0405	NS	NS	NS	2.191e-07	6.248e-13	8.613e-11	7.194e-05	0.04395	1.613e-06	1.192e-11	1.78e-09	0.0004968	0.2583
Kif22	ENSMUSG00000030677	kinesin family member 22	1494.28	1316.65	1699.5	3262.1	3799.42	308.948	152.289	124.232	182.976	317.128	NS	NS	1.127	1.3468	NS	0.4281	0.4184	9.056e-07	4.269e-09	0.1094	0.5612	0.5282	6.983e-06	8.766e-08	0.3986
Cmas	ENSMUSG00000030282	cytidine monophospho-N-acetylneuraminic acid synthetase	2622.45	1311.68	1223.24	2252.42	6286.36	302.014	72.2809	48.1591	276.99	252.329	NS	-1.1006	NS	1.2615	NS	4.807e-10	7.278e-12	0.1737	2.658e-15	0.5289	5.193e-09	1.192e-10	0.2693	3.008e-13	0.7925
Ncoa7	ENSMUSG00000039697	nuclear receptor coactivator 7	1220.62	1304.93	1209.54	1783.32	2672.69	109.01	64.1697	60.7513	112.261	92.6872	NS	NS	NS	1.1313	NS	0.4333	0.9185	1.054e-05	5.039e-20	0.3766	0.5658	0.9445	6.261e-05	1.67e-17	0.6898
Cpeb4	ENSMUSG00000020300	cytoplasmic polyadenylation element binding protein 4	2051.37	1302.79	1331.26	2756.08	4891.45	130.811	114.26	111.708	320.408	384.621	NS	NS	NS	1.2537	NS	0.0001306	0.0002692	0.01259	1.915e-13	0.8563	0.0005634	0.001032	0.031	1.239e-11	0.95
Sppl2b	ENSMUSG00000035206	signal peptide peptidase like 2B	2425.24	1289.54	2004.1	4337.47	6815.54	295.901	173.752	192.266	289.762	484.997	NS	NS	NS	1.4909	NS	5.979e-06	0.1706	2.913e-05	1.043e-13	0.001599	3.399e-05	0.2593	0.0001548	7.449e-12	0.0436
Plk1	ENSMUSG00000030867	polo like kinase 1	1046.81	1280.07	1768.86	2754.13	2791.74	226.351	115.92	148.773	158.444	226.021	NS	NS	1.3964	1.4156	NS	0.2165	0.001291	2.917e-09	1.721e-09	0.04754	0.3355	0.004154	4.242e-08	3.905e-08	0.2662
Ccnb2	ENSMUSG00000032218	cyclin B2	1722.57	1269.01	1877.51	4190.56	5579.3	398.744	174.803	191.945	250.505	460.678	NS	NS	1.2831	1.6958	NS	0.08982	0.6321	7.479e-07	5.985e-11	0.02967	0.1671	0.724	5.856e-06	1.966e-09	0.2099
Bysl	ENSMUSG00000023988	bystin-like	761.379	1249.55	1523.14	1567.89	1291.09	48.4242	64.6915	69.9391	103.768	114.459	NS	1.0003	1.0433	NS	NS	1.862e-07	2.912e-13	3.252e-14	2.918e-08	0.03681	1.388e-06	5.853e-12	1.344e-12	4.914e-07	0.2355
Ccnb1	ENSMUSG00000041431	cyclin B1	1139.11	1243.27	1544.11	3097.99	3181.86	233.07	95.4291	104.648	135.845	245.65	NS	NS	1.4443	1.4828	NS	0.5528	0.03985	1.331e-11	3.629e-12	0.144	0.6736	0.07879	3.248e-10	1.635e-10	0.4567
Endod1	ENSMUSG00000037419	endonuclease domain containing 1	1523.61	1238.32	1771.78	3453.62	4607.13	248.22	105.469	163.839	192.272	246.323	NS	NS	1.1814	1.5967	NS	0.1241	0.2617	1.1e-09	1.619e-16	0.007846	0.2162	0.3654	1.772e-08	2.329e-14	0.1036
Kcnn4	ENSMUSG00000054342	potassium intermediate/small conductance calcium-activated channel, subfamily N, member 4	2397.68	1236.81	2121.25	4719.93	6271.87	354.879	215.581	223.998	331.432	519.525	NS	NS	NS	1.3874	NS	7.357e-05	0.4624	4.766e-05	7.664e-09	0.001243	0.0003347	0.5713	0.0002404	1.486e-07	0.03924
Mfsd2b	ENSMUSG00000037336	major facilitator superfamily domain containing 2B	2310.35	1235.95	1908.15	4607.21	5922.21	380.939	221.907	230.281	286.01	355.423	NS	NS	NS	1.3582	NS	0.0004387	0.2816	0.000101	1.129e-07	0.01475	0.001677	0.3874	0.0004737	1.664e-06	0.1457
Igkv12-44	ENSMUSG00000096422	immunoglobulin kappa variable 12-44	2250.2	1235.22	956.447	1161.51	2733.13	320.338	77.8563	78.5593	41.2796	700.587	NS	-1.2341	NS	NS	NS	0.001421	5.46e-06	0.0004465	0.3	0.1748	0.004793	3.107e-05	0.001734	0.4275	0.4966
Gclc	ENSMUSG00000032350	glutamate-cysteine ligase, catalytic subunit	1854.83	1224.53	1770.95	3535.04	4004.95	228.414	117.946	186.289	160.658	225.597	NS	NS	NS	1.1108	NS	0.0009863	0.7126	2.776e-07	8.256e-10	0.003453	0.003453	0.79	2.399e-06	2.019e-08	0.0676
Hells	ENSMUSG00000025001	helicase, lymphoid specific	619.417	1217.71	1137.53	1262.08	930.335	50.0724	62.6054	39.9915	43.577	38.2492	NS	NS	1.0269	NS	NS	3.514e-18	6.272e-15	1.145e-19	2.048e-07	0.3735	9.228e-17	1.548e-13	1.177e-17	2.822e-06	0.6886
Asf1b	ENSMUSG00000005470	anti-silencing function 1B histone chaperone	1184.38	1197.65	1600.21	2984.24	3605.31	231.677	107.589	125.861	169.67	280.859	NS	NS	1.334	1.6065	NS	0.939	0.04626	8.943e-10	1.513e-13	0.05542	0.9611	0.08911	1.473e-08	1.003e-11	0.2881
Fnip2	ENSMUSG00000061175	folliculin interacting protein 2	734.996	1185.02	1152.32	1780.02	2085.36	49.0459	99.2206	61.8858	76.5689	64.4359	NS	NS	1.2778	1.5049	NS	2.682e-08	1.679e-07	6.168e-25	2.823e-34	0.7445	2.266e-07	1.318e-06	1.411e-22	1.746e-30	0.9051
Josd1	ENSMUSG00000022426	Josephin domain containing 1	1060.11	1184.52	1571.79	2176.92	2132.48	79.7633	90.3522	98.0407	136.546	185.01	NS	NS	1.0392	1.0078	NS	0.2897	0.0001679	5.761e-12	2.22e-11	0.006895	0.4198	0.0006775	1.525e-10	8.225e-10	0.09678
Uhrf1bp1	ENSMUSG00000039512	UHRF1 (ICBP90) binding protein 1	724.9	1176.84	1574.77	1950.98	1622.33	57.9288	64.7017	87.7652	79.0614	137.201	NS	1.12	1.4294	1.1616	NS	1.605e-07	4.187e-17	8.413e-27	2.721e-18	0.001523	1.208e-06	1.358e-15	2.215e-24	5.524e-16	0.04271
Abcb4	ENSMUSG00000042476	ATP-binding cassette, sub-family B (MDR/TAP), member 4	1758.14	1165.29	2112.74	4168.73	4539.17	273.583	246.094	295.563	133.716	380.426	NS	NS	1.2458	1.3685	NS	0.03757	0.3522	1.21e-05	1.52e-06	0.002621	0.08219	0.4614	7.083e-05	1.682e-05	0.05809
Daam1	ENSMUSG00000034574	dishevelled associated activator of morphogenesis 1	1182.73	1161.65	1476.73	2416.05	2252.12	125.922	106.089	162.337	72.9019	93.3503	NS	NS	1.031	NS	NS	0.8798	0.05529	6.6e-10	2.479e-08	0.03883	0.9215	0.1032	1.123e-08	4.261e-07	0.2412
Sertad2	ENSMUSG00000049800	SERTA domain containing 2	1561.28	1157.47	1315.17	1904.16	3257.31	84.1673	55.2201	60.0354	125.751	70.3903	NS	NS	NS	1.061	NS	3.612e-05	0.01752	0.005763	9.45e-25	0.08003	0.0001764	0.03943	0.0159	9.745e-22	0.3466
Cks1b	ENSMUSG00000028044	CDC28 protein kinase 1b	740.316	1141.61	1401.58	1586.39	1690.82	126.829	153.182	99.1985	89.9576	169.662	NS	NS	1.1007	1.192	NS	0.003703	1.905e-05	3.309e-07	3.075e-08	0.1696	0.01119	9.601e-05	2.815e-06	5.151e-07	0.4906
Def8	ENSMUSG00000001482	differentially expressed in FDCP 8	811.809	1141.17	1525.4	1883.55	1558.75	18.2283	81.3769	92.9735	104.892	107.924	NS	NS	1.2146	NS	NS	8.665e-05	3.164e-13	2.413e-22	4.708e-14	0.0007753	0.0003879	6.318e-12	3.931e-20	3.735e-12	0.03067
Chaf1a	ENSMUSG00000002835	chromatin assembly factor 1, subunit A (p150)	841.862	1139.32	1539.58	2319.13	2123.41	158.077	50.3622	100.279	128.029	184.823	NS	NS	1.4631	1.3353	NS	0.02938	1.398e-05	2.977e-13	2.666e-11	0.03035	0.06663	7.259e-05	1.044e-11	9.723e-10	0.2121
Rhag	ENSMUSG00000023926	Rhesus blood group-associated A glycoprotein	2086.26	1136.5	2104.35	5406.67	7271.21	469.983	235.181	288.005	341.9	350.943	NS	NS	1.3741	1.8015	NS	0.003826	0.9673	5.534e-06	2.546e-09	0.003362	0.0115	0.9785	3.522e-05	5.508e-08	0.0668
Pdk3	ENSMUSG00000035232	pyruvate dehydrogenase kinase, isoenzyme 3	569.065	1136.42	1146.87	1019.54	903.85	34.9704	73.7247	51.2623	52.3132	77.8948	NS	1.0112	NS	NS	NS	9.297e-14	4.831e-14	4.644e-10	7.365e-07	0.9285	1.577e-12	1.09e-12	8.205e-09	8.865e-06	0.9753
Ncapd3	ENSMUSG00000035024	non-SMC condensin II complex, subunit D3	1355.53	1135.61	1236.81	2841.24	2874.38	152.597	65.7001	111.986	113.896	190.409	NS	NS	1.0684	1.0855	NS	0.1045	0.4033	8.181e-12	3.512e-12	0.4317	0.1888	0.5138	2.097e-10	1.597e-10	0.7313
Eef2k	ENSMUSG00000035064	eukaryotic elongation factor-2 kinase	1442.36	1127	1525.98	2500.83	3031.82	142.714	103.092	95.0348	129.785	111.159	NS	NS	NS	1.0722	NS	0.0168	0.5831	8.01e-08	3.902e-13	0.003321	0.04123	0.682	8.083e-07	2.256e-11	0.06666
Cln8	ENSMUSG00000026317	CLN8 transmembrane ER and ERGIC protein	1804.87	1126.11	1332.69	2574.66	4591.42	200.471	88.1535	69.7096	164.364	67.3184	NS	NS	NS	1.3474	NS	2.599e-06	0.002472	0.0003677	6.751e-21	0.0946	1.58e-05	0.007348	0.001464	2.983e-18	0.3722
Espl1	ENSMUSG00000058290	extra spindle pole bodies 1, separase	981.732	1124.94	1558.9	2682.64	2752.03	158.621	69.6259	70.6644	120.956	152.594	NS	NS	1.4516	1.4878	NS	0.2512	9.773e-05	2.334e-17	3.346e-18	0.006016	0.3766	0.0004174	1.753e-15	6.608e-16	0.0892
Tpcn1	ENSMUSG00000032741	two pore channel 1	2208.84	1122.46	1870.1	3595.54	4923.85	184.01	148.04	237.33	221.079	225.718	NS	NS	NS	1.1566	NS	3.07e-07	0.2062	0.0002154	1.114e-09	0.0001163	2.202e-06	0.3018	0.0009187	2.647e-08	0.01048
Slc66a2	ENSMUSG00000034006	solute carrier family 66 member 2	1543.69	1114.18	1346.88	2600	3227.28	174.359	158.716	79.3247	195.129	197.221	NS	NS	NS	1.0643	NS	0.01079	0.2855	4.298e-05	7.012e-09	0.1389	0.02834	0.3913	0.0002195	1.376e-07	0.4488
Slc25a38	ENSMUSG00000032519	solute carrier family 25, member 38	1870.03	1111.48	1812.64	4414.44	5576.88	315.468	186.953	214.196	323.244	472.408	NS	NS	1.2396	1.5766	NS	0.002642	0.8566	6.458e-07	2.394e-10	0.004729	0.008306	0.8996	5.138e-06	6.893e-09	0.07874
Ighv9-3	ENSMUSG00000096459	immunoglobulin heavy variable V9-3	1960.34	1109.85	1001.78	916.716	2009.04	193.777	226.154	151.731	95.2828	668.329	NS	NS	-1.0964	NS	NS	0.05389	0.02299	0.01009	0.9332	0.7293	0.1102	0.04954	0.02567	0.9554	0.8981
Spire1	ENSMUSG00000024533	spire type actin nucleation factor 1	1722.03	1109.54	1869.4	3614.27	4746.36	237.315	185.767	254.474	220.82	216.551	NS	NS	1.0699	1.4629	NS	0.007613	0.6181	6.337e-06	6.482e-10	0.001546	0.021	0.7118	3.968e-05	1.646e-08	0.04302
Pole	ENSMUSG00000007080	polymerase (DNA directed), epsilon	744.763	1108.44	1298.58	2057.66	1593.31	89.6979	110.172	69.5057	40.0828	117.053	NS	NS	1.467	1.0985	NS	0.0004408	9.058e-07	2.731e-19	1.734e-11	0.1624	0.001685	6.075e-06	2.664e-17	6.705e-10	0.4809
Mcm10	ENSMUSG00000026669	minichromosome maintenance 10 replication initiation factor	702.2	1107.33	1317.63	2114.94	1838	138.887	64.3202	77.2445	116.797	194.2	NS	NS	1.592	1.3891	NS	0.002209	2.356e-05	1.262e-13	9.788e-11	0.2428	0.007122	0.0001163	4.655e-12	3.032e-09	0.5692
Thop1	ENSMUSG00000004929	thimet oligopeptidase 1	569.362	1107.28	1293.55	1264.65	913.988	50.909	52.867	32.3533	114.536	101.122	NS	1.1846	1.1529	NS	NS	3.263e-09	2.797e-13	1.381e-12	2.757e-05	0.1648	3.142e-08	5.639e-12	4.241e-11	0.0002162	0.4841
Clcf1	ENSMUSG00000040663	cardiotrophin-like cytokine factor 1	2087.59	1101.53	988.434	1068.4	1200.72	138.195	25.1548	136.977	61.6667	139.656	NS	-1.0774	NS	NS	NS	4.669e-07	4.133e-09	1.417e-07	1.343e-05	0.3999	3.242e-06	4.294e-08	1.335e-06	0.0001157	0.7081
Prkar2b	ENSMUSG00000002997	protein kinase, cAMP dependent regulatory, type II beta	1291	1101.47	1439.07	2613.44	2951.69	192.441	148.001	186.554	83.0494	219.066	NS	NS	1.0179	1.1933	NS	0.3119	0.4888	6.484e-06	1.209e-07	0.08867	0.4434	0.596	4.049e-05	1.761e-06	0.3607
Nadk2	ENSMUSG00000022253	NAD kinase 2, mitochondrial	1226.63	1101.18	1482.45	2056.11	2935.02	122.894	131.031	163.011	105.548	76.2985	NS	NS	NS	1.259	NS	0.3849	0.1254	2.777e-05	1.295e-12	0.01643	0.5192	0.2021	0.0001484	6.524e-11	0.1541
Tmem256	ENSMUSG00000070394	transmembrane protein 256	902.227	1100.44	1214.29	1467.7	2047.13	111.381	188.126	44.285	133.5	189.489	NS	NS	NS	1.1819	NS	0.1711	0.04055	0.0007915	1.549e-08	0.497	0.2792	0.07992	0.00285	2.78e-07	0.7726
Pola1	ENSMUSG00000006678	polymerase (DNA directed), alpha 1	889.778	1097.55	1141.37	1969.86	1838.4	117.2	38.7795	80.2212	59.0212	105.386	NS	NS	1.1476	1.0487	NS	0.04439	0.01699	3.012e-14	3.51e-12	0.7063	0.0941	0.03836	1.261e-12	1.597e-10	0.888
Haus8	ENSMUSG00000035439	4HAUS augmin-like complex, subunit 8	711.308	1091.6	1123.21	1371.46	1573.28	89.8303	131.999	28.4219	78.5591	129.885	NS	NS	NS	1.1455	NS	0.0005157	0.000213	1.038e-07	1.17e-10	0.8169	0.00194	0.000837	1.015e-06	3.547e-09	0.9352
Ampd3	ENSMUSG00000005686	adenosine monophosphate deaminase 3	1258.56	1087.7	1462.07	2548.01	2589.15	114.448	77.5769	159.72	145.405	132.051	NS	NS	1.0183	1.0408	NS	0.191	0.1782	2.006e-10	7.421e-11	0.008019	0.3042	0.2684	3.823e-09	2.375e-09	0.1048
Sphk1	ENSMUSG00000061878	sphingosine kinase 1	873.532	1083.89	1455.72	2181.52	2147.95	113.69	117.418	88.1301	196.304	261.223	NS	NS	1.3213	1.2982	NS	0.1295	0.0003336	1.236e-10	2.47e-10	0.03838	0.2236	0.001247	2.484e-09	7.059e-09	0.2396
Nipa2	ENSMUSG00000030452	non imprinted in Prader-Willi/Angelman syndrome 2 homolog (human)	571.358	1081.11	1145.28	965.289	821.758	11.8326	9.38375	60.1924	35.4603	55.3564	NS	1.0011	NS	NS	NS	2.589e-21	5.391e-25	1.63e-14	1.175e-07	0.391	9.144e-20	3.736e-23	7.222e-13	1.719e-06	0.7018
Cenpe	ENSMUSG00000045328	centromere protein E	987.268	1079.4	927.922	2196.2	2257.37	181.985	107.277	85.0986	158.345	364.887	NS	NS	1.154	1.1945	NS	0.5952	0.7169	2.211e-06	9.409e-07	0.3717	0.7083	0.7934	1.556e-05	1.105e-05	0.6877
Tipin	ENSMUSG00000032397	timeless interacting protein	1021.04	1071.7	1353.2	2188.09	2054.16	177.108	141.457	110.76	170.154	216.83	NS	NS	1.1005	1.0088	NS	0.7568	0.07457	1.356e-06	9.337e-06	0.1408	0.8349	0.1322	1.006e-05	8.36e-05	0.4519
Ndc1	ENSMUSG00000028614	NDC1 transmembrane nucleoporin	585.052	1067.42	1188.55	1144.97	902.458	43.4709	31.8606	79.1001	49.4932	60.6751	NS	1.0225	NS	NS	NS	4.361e-12	3.548e-16	1.582e-14	7.23e-07	0.2176	6.054e-11	1.024e-14	7.028e-13	8.725e-06	0.546
Trac	ENSMUSG00000076928	T cell receptor alpha constant	1609.49	1064.75	1004.69	800.021	1013.23	44.8022	53.1049	46.912	59.411	82.3115	NS	NS	-1.0069	NS	NS	1.232e-06	2.944e-08	5.917e-16	5.83e-08	0.4854	7.971e-06	2.635e-07	3.5e-14	9.139e-07	0.7661
Ppil1	ENSMUSG00000024007	peptidylprolyl isomerase (cyclophilin)-like 1	630.191	1061.51	1242.49	1441.05	1230.76	69.2671	77.075	69.7155	97.4557	138.305	NS	NS	1.1943	NS	NS	1.542e-05	1.846e-08	7.373e-12	2.94e-08	0.192	8.106e-05	1.723e-07	1.903e-10	4.942e-07	0.5184
Cenpf	ENSMUSG00000026605	centromere protein F	1543.34	1056.68	962.763	3218.71	3889.83	284.961	69.8752	115.796	264.438	631.586	NS	NS	1.0608	1.3345	NS	0.02507	0.00529	1.293e-05	4.003e-08	0.5831	0.0582	0.01427	7.514e-05	6.569e-07	0.8258
[truncated: 3,746 more rows]

## Sheet: Table S3 
Supplementary Table S3. Significant pathways down-regulated in ΔclpB uniquely, but up-regulated in ΔlpcC uniquely (DEFE: N( ΔclpB, LVS, ΔglpX, ΔIpcC)=N2001)
[truncated: 11 more rows]

[truncated: 2 more sheets: Table S4, Talble S5]
