# Supplementary material for: Novel Transcriptional and Translational Biomarkers of Tularemia Vaccine Efficacy in a Mouse Inhalation Model: Proof of Concept
Source: Microorganisms. 2021 Dec 26;10(1):36. doi: 10.3390/microorganisms10010036 (PMC8778127; doi:10.3390/microorganisms10010036)
Supplement: Supplementary file 1 [file microorganisms-10-00036-s001.zip › Tables_3-5.xlsx]

## Sheet: Table 3
Table 3 Participation of up-regulated genes in KEGG pathways in the three vaccine strains that protect against ID challenge with SCHU S4 challenge.
KEGG Pathway ID	KEGG Pathway name	Total Known Genes	ΔclpB alone		ΔclpB and LVS Shared		ΔclpB, LVS and ΔgplX Shared		Total Gene Counts
			padj	Matched Genes	padj	Matched Genes	padj	Matched Genes
mmu04060	Cytokine-cytokine receptor interaction	292	3.976e-08	Ccr1, Il21, Cx3cl1, Cd70, Cxcr1, Il17f, Il23a, Osmr, Tnfrsf8, Tnfsf9, Tnfrsf1b, Ccl11, Ccl22, Ccl9, Ccl6, Fasl, Ccl3, Il23r, Ccr8, Fas, Gdf15, Ltbr, Cxcl16	1.145e-14	Il10, Il11, Il33, Il13, Il12b, Il2ra, Ccl17, Il15ra, Tnf, Tnfsf15, Bmp10, Csf2rb2, Ccl8, Tnfrsf1a, Csf2rb, Tnfrsf11b, Ccl4, Il1f9, Cxcl1, Ccr5, Cxcl2, Cxcl5, Il12rb2, Lif, Tnfsf10, Il17a, Ccl24, Il1a, Tnfrsf9, Il1b, Il1r2, Xcl1, Inhba, Tnfrsf12a, Inhbb, Csf2, Csf3	5.753e-06	Cxcl11, Il12rb1, Il22, Cxcl10, Il27, Il6, Ccl12, Cxcl9, Ccl7, Ifng, Ccl2, Il1rn, Cxcl3	73
mmu04621	NOD-like receptor signaling pathway	211			3.285e-05	Jun, Pycard, Nlrp3, Nod2, Nod1, Mefv, Nlrp1b, Myd88, Tnf, Ifi207, Ifi206, Ifi204, Ripk3, Cybb, Il1b, Cxcl1, Cxcl2, Tlr4	1.161e-14	Txn1, Gbp5, Mapk13, Gbp7, Nampt, Nlrp1a, Oas1g, Il6, Ccl12, Gbp2b, Oas2, Oas1a, Irf7, Ccl2, Stat2, Stat1, Gbp2, Cxcl3, Gbp4, Gbp3	38
mmu04062	Chemokine signaling pathway	192	0.0007028	Ccr1, Hck, Ccl11, Ccl22, Ccl9, Cx3cl1, Ccl6, Cxcr1, Ccl3, Ccr8, Cxcl16, Gng12	0.009026	Ccl24, Ccl8, Ccl4, Gnb4, Stat3, Pik3r6, Xcl1, Cxcl1, Ccl17, Ccr5, Cxcl2, Cxcl5	0.000119	Cxcl11, Ccl12, Cxcl10, Cxcl9, Ccl7, Ccl2, Stat2, Stat1, Cxcl3	33
mmu04612	Antigen processing and presentation	90	0.0001062	H2-T24, Psme2b, Ctss, H2-K1, H2-Q4, Lgmn, H2-T3, H2-Q1, Hsp90aa1	2.234e-07	H2-T23, H2-T10, H2-Q6, H2-Q7, Hspa1b, Tap2, Hspa1a, H2-Q2, Psme1, Tnf, Hspa8, Gm11127, Tapbp, B2m	0.01	H2-T22, Ifng, Tap1, Psme2	27
mmu04514	Cell adhesion molecules	174	7.151e-05	H2-T24, Sdc4, H2-K1, Ctla4, H2-Q4, Pdcd1, H2-T3, Tigit, H2-Q1, Nectin2, Selp, Mag, Cldn1	0.001435	H2-T23, H2-T10, H2-Q6, Sdc3, H2-Q7, H2-Q2, Nrcam, Pdcd1lg2, Itgam, Vcan, Ocln, Gm11127, Icam1			26
mmu04610	Complement and coagulation cascades	93	0.003322	C1rb, C6, F13a1, Plat, Bdkrb1, Plaur, C2	6.675e-09	C1qb, Procr, C1ra, F10, Serping1, C5ar1, C3, F7, C1s2, Itgam, C1s1, Plau, C3ar1, Serpine1, A2m, Cfb			23
mmu04940	Type I diabetes mellitus	70	1.402e-05	H2-T24, Fasl, Ptprn, H2-K1, H2-Q4, Fas, Prf1, H2-T3, H2-Q1	4.114e-06	H2-T23, Il1a, H2-T10, Gm11127, H2-Q6, Il1b, H2-Q7, Il12b, H2-Q2, Tnf, Hspd1	0.03	H2-T22, Ifng, Gzmb	23
mmu04630	JAK-STAT signaling pathway	168			2.367e-05	Il10, Il11, Socs3, Il12rb2, Il13, Il12b, Il2ra, Lif, Il15ra, Csf2rb2, Csf2rb, Myc, Stat3, Cdkn1a, Csf2, Csf3	0.001405	Il12rb1, Socs1, Il22, Il6, Ifng, Stat2, Stat1	23
mmu04210	Apoptosis	136	0.0001287	Ctss, Ctsd, Gadd45g, Fasl, Ctsz, Gadd45b, Fas, Prf1, Casp12, Bcl2a1b, Bcl2a1a	0.001758	Ctsc, Csf2rb2, Jun, Tnfrsf1a, Csf2rb, Cycs, Fos, Daxx, Tnf, Tnfsf10, Tuba8			22
mmu04620	Toll-like receptor signaling pathway	100	0.004967	Ccl3, Tlr8, Tlr7, Cd14, Ikbke, Tlr3, Tlr2	0.007769	Jun, Il1b, Ccl4, Il12b, Fos, Myd88, Tlr4, Tnf	5.884e-05	Cxcl11, Mapk13, Il6, Cxcl10, Cxcl9, Irf7, Stat1	22
mmu05332	Graft-versus-host disease	63	4.671e-05	H2-T24, Fasl, H2-K1, H2-Q4, Fas, Prf1, H2-T3, H2-Q1	6.843e-05	H2-T23, Il1a, H2-T10, Gm11127, H2-Q6, Il1b, H2-Q7, H2-Q2, Tnf	0.003538	H2-T22, Il6, Ifng, Gzmb	21
mmu05330	Allograft rejection	63	4.671e-05	H2-T24, Fasl, H2-K1, H2-Q4, Fas, Prf1, H2-T3, H2-Q1	6.843e-05	Il10, H2-T23, H2-T10, Gm11127, H2-Q6, H2-Q7, Il12b, H2-Q2, Tnf	0.02	H2-T22, Ifng, Gzmb	20
mmu04650	Natural killer cell mediated cytotoxicity	121	0.0009741	Raet1e, Klra7, Fasl, Sh2d1b2, H2-K1, Fas, Prf1, Ulbp1, Lcp2	0.02	H2-T23, Raet1d, Klrk1, Fcer1g, Icam1, Csf2, Tnf, Tnfsf10			17
mmu04640	Hematopoietic cell lineage	94	0.05	Cd1d2, Sco1, Cd38, Cd14, Cd44	7.161e-05	Il11, Il1a, Itgam, Il1b, Il1r2, Il2ra, Anpep, Itga5, Csf2, Csf3, Tnf			16
mmu05320	Autoimmune thyroid disease	79	3.774e-05	H2-T24, Fasl, H2-K1, Ctla4, H2-Q4, Fas, Prf1, H2-T3, H2-Q1	0.007275	Il10, H2-T23, H2-T10, Gm11127, H2-Q6, H2-Q7, H2-Q2			16
mmu05416	Viral myocarditis	88	0.01	H2-T24, H2-K1, H2-Q4, Prf1, H2-T3, H2-Q1	0.003594	H2-T23, H2-T10, Gm11127, Cycs, H2-Q6, H2-Q7, Icam1, H2-Q2			14
mmu00010	Glycolysis / Gluconeogenesis	67			2.636e-06	Aldh1b1, Pkm, Tpi1, Ldha, Eno1b, Pgk1, Pgam1, Eno1, Gapdh, Hk2, Pfkp			11
mmu04623	Cytosolic DNA-sensing pathway	63			0.03	Il33, Pycard, Ripk3, Il1b, Ccl4	3.601e-05	Il6, Cxcl10, Zbp1, Cgas, Irf7, Ifi202b	11
mmu03050	Proteasome	47			0.01	Pomp, Psmb2, Psme1, Psma8, Psmb8	9.782e-05	Psma5, Ifng, Psme2, Psmb10, Psmb9	10
mmu05133	Pertussis	77	0.02	C1rb, Casp1, Cd14, Il23a, C2	1.114e-16	C1qb, Il10, C1ra, Jun, Pycard, Serping1, Nos2, Il12b, Itga5, Nlrp3, Fos, Nod1, Myd88, Tnf, C3, Il1a, C1s2, Itgam, C1s1, Il1b, Tlr4, Cxcl5	0.007232	Casp7, Mapk13, Il6, Irf1	31
mmu05134	Legionellosis	61	0.04	Bnip3, Casp1, Cd14, Tlr2	1.015e-10	Pycard, Cycs, Hspa1b, Il12b, Hspa1a, Myd88, Tnf, C3, Hspa8, Itgam, Il1b, Cxcl1, Cxcl2, Tlr4, Hspd1	0.02	Casp7, Il6, Cxcl3	22
mmu05321	Inflammatory bowel disease	62	0.009512	Il21, Il23r, Il17f, Il23a, Tlr2	1.407e-07	Il10, Il1a, Jun, Il12rb2, Il1b, Il13, Il12b, Stat3, Nod2, Tlr4, Tnf, Il17a	0.0003669	Il12rb1, Il22, Il6, Ifng, Stat1	22
mmu04657	IL-17 signaling pathway	91	0.0006222	Ccl11, Il17f, Ikbke, Tnfaip3, S100a9, S100a8, Hsp90aa1, Lcn2	2.573e-07	Jun, Il13, Mmp3, Fos, Ccl17, Cebpb, Tnf, Il17a, Il1b, Cxcl1, Csf2, Cxcl2, Csf3, Cxcl5	1.949e-08	Mapk13, Il6, Mmp13, Ccl12, Cxcl10, Ccl7, Ifng, Ccl2, Cxcl3, Ptgs2	32
mmu04061	Viral protein interaction with cytokine and cytokine receptor	95	4.35e-06	Ccr1, Tnfrsf1b, Ccl11, Ccl22, Ccl9, Cx3cl1, Ccl6, Cxcr1, Ccl3, Ccr8, Ltbr	4.446e-07	Il10, Il2ra, Ccl17, Tnf, Tnfsf10, Ccl24, Ccl8, Tnfrsf1a, Ccl4, Xcl1, Cxcl1, Ccr5, Cxcl2, Cxcl5	4.301e-06	Cxcl11, Il6, Ccl12, Cxcl10, Cxcl9, Ccl7, Ccl2, Cxcl3	33
mmu04668	TNF signaling pathway	113	0.009555	Tnfrsf1b, Cx3cl1, Mmp14, Creb3l3, Fas, Creb3l1, Tnfaip3	2.681e-09	Jun, Socs3, Mmp3, Lif, Nod2, Fos, Creb5, Cebpb, Tnf, Tnfrsf1a, Ripk3, Il1b, Bcl3, Icam1, Cxcl1, Csf2, Cxcl2, Cxcl5	9.969e-10	Casp7, Mapk13, Il6, Ccl12, Cxcl10, Gm5431, Mlkl, Irf1, Ccl2, Ifi47, Cxcl3, Ptgs2	37
mmu05146	Amoebiasis	107	0.0003974	Cd1d2, Col3a1, Arg2, Col1a1, Gnal, Col4a2, Cd14, Serpinb6b, Tlr2	5.31e-08	Il10, Arg1, Nos2, Col4a1, Prdx1, Il12b, Tnf, Itgam, Il1b, Serpinb9, Il1r2, Cxcl1, Lamc2, Csf2, Cxcl2, Tlr4	0.004244	Serpinb9b, Il6, Ifng, Ctsg, Cxcl3	30
mmu05323	Rheumatoid arthritis	87	0.04	Atp6v1a, Ccl3, Ctla4, Il23a, Tlr2	1.443e-07	Il11, Jun, Mmp3, Fos, Tnf, Il17a, Il1a, Il1b, Icam1, Cxcl1, Csf2, Cxcl2, Tlr4, Cxcl5	0.001723	Il6, Ccl12, Ifng, Ccl2, Cxcl3	24
mmu05140	Leishmaniasis	70			7.961e-09	Il10, Jun, Fcgr3, Nos2, Il12b, Fos, Myd88, Tnf, C3, Il1a, Itgam, Cybb, Il1b, Tlr4	0.0006446	Fcgr1, Mapk13, Ifng, Stat1, Ptgs2	19
mmu05144	Malaria	57			4.876e-07	Il10, Klrb1b, Klrk1, Hgf, Il1b, Icam1, Csf3, Myd88, Tlr4, Tnf, Thbs4	0.002455	Il6, Ccl12, Ifng, Ccl2	15
mmu05143	African trypanosomiasis	39	0.008725	Fasl, Fas, Ido2, Ido1	0.0007649	Il10, Il1b, Icam1, Il12b, Myd88, Tnf			10
mmu04625	C-type lectin receptor signaling pathway	112	0.03	Ccl22, Egr2, Card9, Casp1, Il23a, Ikbke	8.085e-05	Il10, Clec4d, Jun, Pycard, Fcer1g, Il1b, Bcl3, Clec7a, Il12b, Nlrp3, Ccl17, Tnf	0.0001209	Mapk13, Il6, Irf1, Stat2, Stat1, Clec4e, Ptgs2	25
mmu05167	Kaposi sarcoma-associated herpesvirus infection	225	0.002729	Ccr1, H2-T24, Hck, H2-K1, H2-Q4, Ccr8, Fas, H2-T3, Ikbke, Gng12, H2-Q1, Tlr3	2.347e-08	H2-T23, Jun, H2-T10, Cycs, H2-Q6, H2-Q7, H2-Q2, Fos, Cd200r4, C3, Hif1a, Rcn1, Tnfrsf1a, Gm11127, Myc, Gnb4, Icam1, Stat3, Pik3r6, Cxcl1, Ccr5, Cdkn1a, Csf2, Cxcl2	7.636e-05	Mapk13, H2-T22, Il6, Eif2ak2, Irf7, Stat2, Bak1, Stat1, Cxcl3, Ptgs2	46
mmu04145	Phagosome	182	0.000435	H2-T24, C1rb, Ctss, Lox, Atp6v1a, Lamp2, H2-K1, H2-Q4, Cd14, H2-T3, H2-Q1, Tlr2	1.008e-06	H2-T23, C1ra, Fcgr3, H2-T10, Tubb6, H2-Q6, Clec7a, H2-Q7, Tap2, H2-Q2, Itga5, Tuba8, C3, Itgam, Gm11127, Cybb, Olr1, Tlr4, Thbs4	0.009576	Fcgr1, Msr1, H2-T22, Tubb3, Tap1, Mpo	37
mmu05171	Coronavirus disease - COVID-19	247	0.002061	C1rb, Sting1, F13a1, Casp1, Ikbke, Hbegf, C2, Selp, C6, Tlr8, Tlr7, Tlr3, Tlr2	3.395e-08	C1qb, Mx2, C5ar1, Mx1, Il12b, Tnf, C3, Tnfrsf1a, C3ar1, Ifih1, C1ra, Jun, Mmp3, Nlrp3, Fos, Myd88, C1s2, C1s1, Cybb, Il1b, Stat3, Csf2, Csf3, Tlr4, Cfb	5.605e-06	Oas1g, Mapk13, Il6, Ccl12, Cxcl10, Oas2, Cgas, Oas1a, Eif2ak2, Ccl2, Stat2, Stat1	50
mmu00220	Arginine biosynthesis	20			0.002216	Arg1, Got1, Nos2, Ass1			4
mmu00770	Pantothenate and CoA biosynthesis	20			0.002216	Aldh1b1, Vnn3, Dpys, Bcat1			4
mmu00524	Neomycin, kanamycin and gentamicin biosynthesis	5					0.05	Hk3	1
mmu05417	Lipid and atherosclerosis	216	0.00574	Selp, Ero1a, Lox, Fasl, Ccl3, Fas, Casp1, Cd14, Ikbke, Hsp90aa1, Tlr2	1.049e-08	Jun, Pycard, Cycs, Mmp3, Hspa1b, Il12b, Hspa1a, Nlrp3, Fos, Myd88, Sod2, Tnf, Tnfsf10, Hspa8, Tnfrsf1a, Cybb, Il1b, Icam1, Stat3, Olr1, Cxcl1, Cxcl2, Tlr4, Hspd1	0.005715	Casp7, Mapk13, Il6, Ccl12, Irf7, Ccl2, Cxcl3	42
mmu05169	Epstein-Barr virus infection	231	0.003383	H2-T24, Gadd45g, H2-K1, Gadd45b, H2-Q4, Fas, H2-T3, Ikbke, Tnfaip3, H2-Q1, Cd44, Tlr2	0.0001074	H2-T23, Jun, H2-T10, Cycs, H2-Q6, H2-Q7, Tap2, H2-Q2, Myd88, Tnf, Gm11127, Myc, Icam1, Stat3, Vim, Cdkn1a, Tapbp, B2m	4.159e-07	Mapk13, H2-T22, Cxcl10, Eif2ak2, Tap1, Oas1g, Il6, Oas2, Oas1a, Irf7, Stat2, Bak1, Stat1	43
mmu05145	Toxoplasmosis	110			4.827e-07	Il10, Nos2, Cycs, Hspa1b, Il12b, Hspa1a, Myd88, Tnf, Hspa8, Tnfrsf1a, Stat3, Pik3r6, Lamc2, Ccr5, Tlr4	0.004773	Socs1, Mapk13, Ifng, Irgm1, Stat1	20
mmu05142	Chagas disease	103			6.839e-06	C1qb, Il10, Jun, Nos2, Il12b, Fos, Myd88, Tnf, C3, Tnfrsf1a, Il1b, Serpine1, Tlr4	0.003605	Mapk13, Il6, Ccl12, Ifng, Ccl2	18
mmu05164	Influenza A	173			8.647e-06	Ifih1, Il33, Pycard, Socs3, Cycs, Mx2, Mx1, Il12b, Nlrp3, Myd88, Tnf, Tnfsf10, Il1a, Tnfrsf1a, Il1b, Icam1, Tlr4	1.374e-08	Cxcl10, Eif2ak2, Oas1g, Il6, Ccl12, Ifng, Oas2, Oas1a, Irf7, Ccl2, Stat2, Bak1, Stat1	30
mmu05163	Human cytomegalovirus infection	256	0.0009667	Ccr1, H2-T24, Cx3cl1, Sting1, H2-K1, Creb3l3, H2-Q4, Creb3l1, H2-T3, H2-Q1, Fasl, Ccl3, Fas, Gng12	1.309e-05	H2-T23, H2-T10, Cycs, H2-Q6, H2-Q7, Tap2, H2-Q2, Creb5, Tnf, Tnfrsf1a, Gm11127, Il1b, Myc, Ccl4, Gnb4, Stat3, Cdkn2a, Ccr5, Cdkn1a, Tapbp, B2m	0.0009886	Mapk13, H2-T22, Il6, Ccl12, Cgas, Ccl2, Tap1, Bak1, Ptgs2	44
mmu05162	Measles	146			3.919e-06	Ifih1, Jun, Cycs, Mx2, Mx1, Hspa1b, Il12b, Il2ra, Hspa1a, Fos, Myd88, Hspa8, Il1a, Il1b, Stat3, Tlr4	1.383e-05	Oas1g, Il6, Oas2, Oas1a, Eif2ak2, Irf7, Stat2, Bak1, Stat1	25
mmu04064	NF-kappa B signaling pathway	105	0.006473	Gadd45g, Gadd45b, Cd14, Ltbr, Tnfaip3, Bcl2a1b, Bcl2a1a	0.0008165	Tnfrsf1a, Plau, Il1b, Ccl4, Icam1, Cxcl1, Cxcl2, Myd88, Tlr4, Tnf			17
mmu05310	Asthma	25			0.005171	Il10, Fcer1g, Il13, Tnf			4
mmu04217	Necroptosis	174	0.03	Fasl, Fth1, Chmp4b, Fas, Casp1, Tnfaip3, Tlr3, Hsp90aa1	0.001435	Il33, Pycard, Nlrp3, Pla2g4a, Tnf, Tnfsf10, Il1a, Tnfrsf1a, Ripk3, Cybb, Il1b, Stat3, Tlr4	0.007758	Zbp1, Ifng, Mlkl, Eif2ak2, Stat2, Stat1	27
mmu05170	Human immunodeficiency virus 1 infection	240	0.01	H2-T24, Tnfrsf1b, Fasl, Sting1, H2-K1, H2-Q4, Fas, H2-T3, Gng12, H2-Q1, Tlr2	1.681e-05	H2-T23, Jun, H2-T10, Cycs, H2-Q6, H2-Q7, Tap2, H2-Q2, Fos, Myd88, Tnf, Bst2, Tnfrsf1a, Gm11127, Gnb4, Samhd1, Ccr5, Tapbp, B2m, Tlr4	0.03	Mapk13, H2-T22, Cgas, Trim30d, Tap1, Bak1	37
mmu05161	Hepatitis B	163	0.007288	Egr2, Fasl, Creb3l3, Fas, Creb3l1, Ikbke, Casp12, Tlr3, Tlr2	0.007049	Ifih1, Jun, Cycs, Myc, Stat3, Fos, Cdkn1a, Creb5, Myd88, Tlr4, Tnf	0.02	Mapk13, Il6, Irf7, Stat2, Stat1	25
mmu01230	Biosynthesis of amino acids	79			2.164e-06	Pkm, Tpi1, Arg1, Got1, Eno1b, Pgk1, Pgam1, Eno1, Gapdh, Bcat1, Pfkp, Ass1			12
mmu05160	Hepatitis C	165			0.0008803	Socs3, Cycs, Ifit1bl1, Mx2, Mx1, Nr1h3, Tnf, Ywhag, Ocln, Tnfrsf1a, Myc, Stat3, Cdkn1a	7.484e-08	Oas1g, Cxcl10, Ifng, Oas2, Oas1a, Ifit1bl2, Eif2ak2, Irf7, Stat2, Bak1, Stat1, Ifit1	25
mmu05235	PD-L1 expression and PD-1 checkpoint pathway in cancer	88			0.003594	Hif1a, Jun, Stat3, Fos, Batf3, Myd88, Tlr4, Batf	0.001813	Cd274, Mapk13, Ifng, Stat1, Batf2	13
mmu04380	Osteoclast differentiation	128			0.0002899	Il1a, Lilrb4a, Jun, Sirpb1a, Socs3, Fcgr3, Tnfrsf1a, Tnfrsf11b, Il1b, Fos, Tnf, Fosl2	0.001714	Socs1, Fcgr1, Mapk13, Ifng, Stat2, Stat1	18
mmu05152	Tuberculosis	180			8.509e-07	Il10, Fcgr3, Nos2, Vdr, Cycs, Clec7a, Il12b, Nod2, Cebpb, Myd88, Tnf, C3, Il1a, Itgam, Tnfrsf1a, Fcer1g, Il1b, Tlr4, Hspd1	0.009095	Fcgr1, Mapk13, Il6, Ifng, Stat1, Clec4e	25
mmu04933	AGE-RAGE signaling pathway in diabetic complications	101			0.002353	Il1a, Jun, Col4a1, Cybb, Il1b, Icam1, Stat3, Serpine1, Tnf	0.003313	Mapk13, Il6, Ccl12, Ccl2, Stat1	14
mmu04066	HIF-1 signaling pathway	114			7.725e-07	Nos2, Eno1b, Timp1, Eno1, Gapdh, Hk2, Hif1a, Ldha, Cybb, Pgk1, Stat3, Serpine1, Cdkn1a, Tlr4, Pfkp			15
mmu04659	Th17 cell differentiation	104			0.03	Hif1a, Jun, Il1b, Il2ra, Stat3, Fos, Il17a	0.0005801	Il12rb1, Il22, Mapk13, Il6, Ifng, Stat1	13
mmu05150	Staphylococcus aureus infection	124			2.29e-06	C1qb, Il10, C1ra, Fcgr3, Krt14, C5ar1, Fpr1, C3, C1s2, Itgam, C1s1, Ptafr, C3ar1, Icam1, Cfb			15
mmu05230	Central carbon metabolism in cancer	69			0.0007445	Hif1a, Pkm, Ldha, Myc, Pgam1, Slc16a3, Hk2, Pfkp			8
mmu04658	Th1 and Th2 cell differentiation	88			0.04	Jun, Il12rb2, Il13, Il12b, Il2ra, Fos	0.01	Il12rb1, Mapk13, Ifng, Stat1	10
mmu05203	Viral carcinogenesis	229	0.00877	H2-T24, Egr2, Scin, H2-K1, Creb3l3, H2-Q4, Ccr8, Creb3l1, H2-T3, Ltbr, H2-Q1	0.002364	H2-T23, Jun, H2-T10, H2-Q6, H2-Q7, H2-Q2, Creb5, Ywhag, C3, Pkm, Gm11127, Stat3, Cdkn2a, Ccr5, Cdkn1a			26
mmu05165	Human papillomavirus infection	362	0.02	H2-T24, Col1a1, Atp6v1a, Col4a2, H2-K1, Creb3l3, H2-Q4, Creb3l1, H2-T3, Ikbke, H2-Q1, Fasl, Fas, Tlr3	0.007783	H2-T23, H2-T10, Col4a1, Fzd7, H2-Q6, Mx2, H2-Q7, Mx1, Tnc, H2-Q2, Itga5, Creb5, Tnf, Pkm, Tnfrsf1a, Gm11127, Lamc2, Cdkn1a, Thbs4	0.03	Oasl1, H2-T22, Irf1, Eif2ak2, Stat2, Bak1, Stat1, Ptgs2	41
mmu05135	Yersinia infection	134			0.001561	Il10, Jun, Pycard, Il1b, Itga5, Nlrp3, Fos, Mefv, Myd88, Tlr4, Tnf	0.04	Mapk13, Il6, Ccl12, Ccl2	15
mmu00330	Arginine and proline metabolism	54			0.004237	Aldh1b1, Gatm, Arg1, Got1, Nos2, Cndp2			6
mmu04930	Type II diabetes mellitus	48			0.01	Socs3, Pkm, Hpca, Tnf, Hk2			5
mmu05205	Proteoglycans in cancer	205	0.03	Col1a1, Fasl, Sdc4, Fas, Plaur, Met, Cd44, Hbegf, Tlr2	0.01	Hif1a, Plau, Fzd7, Hgf, Myc, Hpse, Il12b, Stat3, Itga5, Cdkn1a, Tlr4, Tnf			21
mmu05418	Fluid shear stress and atherosclerosis	148			0.009913	Il1a, Jun, Tnfrsf1a, Il1b, Icam1, Il1r2, Fos, Mgst1, Tnf, Ass1	0.02	Txn1, Mapk13, Ccl12, Ifng, Ccl2	15
mmu04216	Ferroptosis	40	0.009538	Fth1, Slc39a14, Slc39a1, Cp					4
mmu05132	Salmonella infection	253			0.0009313	Jun, Pycard, Tubb6, Cycs, Nlrp3, Fos, Nod1, Gapdh, Myd88, Tnf, Tnfsf10, Tuba8, Tnfrsf1a, Ripk3, Il1b, Myc, Tlr4	0.01	Txn1, Casp7, Mapk13, Il6, Mlkl, Tubb3, Bak1	24
mmu05166	Human T-cell leukemia virus 1 infection	247			7.532e-06	H2-T23, Jun, H2-T10, H2-Q6, H2-Q7, Il2ra, H2-Q2, Fos, Creb5, Il15ra, Tnf, Tnfrsf1a, Gm11127, Myc, Icam1, Il1r2, Tspo, Cdkn2a, Cdkn1a, Csf2, B2m			21
mmu01200	Carbon metabolism	122			0.002554	Pkm, Tpi1, Got1, Eno1b, Pgk1, Pgam1, Eno1, Gapdh, Hk2, Pfkp			10
mmu05210	Colorectal cancer	88			0.01	Jun, Cycs, Myc, Mcub, Fos, Cdkn1a, Ralgds			7
mmu05168	Herpes simplex virus 1 infection	458			0.02	H2-T23, Ifih1, Socs3, H2-T10, Cycs, H2-Q6, H2-Q7, Il12b, Tap2, H2-Q2, Itga5, Myd88, Tnf, Bst2, C3, Tnfrsf1a, Gm11127, Il1b, Tapbp, B2m, Daxx	4.147e-05	H2-T22, Eif2ak2, Tap1, Oas1g, Il6, Ccl12, Ifng, Oas2, Cgas, Oas1a, Irf7, Ccl2, Stat2, Bak1, Stat1	36
mmu04664	Fc epsilon RI signaling pathway	66			0.04	Fcer1g, Il13, Pla2g4a, Csf2, Tnf			5
mmu01524	Platinum drug resistance	80			0.03	Slc31a1, Cycs, Cdkn2a, Mgst1, Cdkn1a, Atp7a			6
mmu04978	Mineral absorption	54	0.03	Slc6a19, Fth1, Slc39a1, Steap2					4
mmu04931	Insulin resistance	110			0.01	Ptpn1, Socs3, Tnfrsf1a, Nr1h3, Stat3, Ppargc1b, Creb5, Tnf			8
mmu05231	Choline metabolism in cancer	98			0.02	Hif1a, Jun, Slc44a5, Pdgfc, Pla2g4a, Fos, Ralgds			7
mmu05221	Acute myeloid leukemia	70			0.05	Itgam, Myc, Stat3, Cebpe, Csf2			5
mmu04146	Peroxisome	86			0.04	Prdx5, Nos2, Prdx1, Hp, Sod2, Xdh			6
mmu04932	Non-alcoholic fatty liver disease	151			0.01	Il1a, Jun, Socs3, Tnfrsf1a, Cycs, Il1b, Nr1h3, Cox4i2, Fos, Tnf			10
mmu05222	Small cell lung cancer	93			0.05	Nos2, Col4a1, Cycs, Myc, Lamc2, Cdkn1a			6
mmu00052	Galactose metabolism	32					0.04	Hk3, Mgam	2
mmu04215	Apoptosis - multiple species	32					0.04	Casp7, Bak1	2
mmu04010	MAPK signaling pathway	294			0.001911	Jun, Cacna1f, Hpca, Hgf, Pdgfc, Mcub, Hspa1b, Hspa1a, Pla2g4a, Fos, Myd88, Tnf, Hspa8, Il1a, Tnfrsf1a, Il1b, Myc, Daxx			18
mmu05322	Systemic lupus erythematosus	148			0.03	C1qb, C3, Il10, C1ra, C1s2, C1s1, Tnf, Elane, Trim21			9
mmu04916	Melanogenesis	100	0.02	AC117663.3, Sco1, Creb3l3, Creb3l1, Mitf, AC110211.1					6
mmu04218	Cellular senescence	184			0.02	H2-T23, Il1a, H2-T10, Gm11127, H2-Q6, Myc, H2-Q7, H2-Q2, Serpine1, Cdkn2a, Cdkn1a			11
mmu05020	Prion disease	268			0.004309	C1qb, Cacna1f, Tubb6, Cycs, Psmb2, Hspa1b, Hspa1a, Creb5, Tnf, Tuba8, Hspa8, Il1a, Cybb, Il1b, Cox4i2, Psma8			16
mmu00500	Starch and sucrose metabolism	34					0.05	Hk3, Mgam	2
mmu04917	Prolactin signaling pathway	74					0.006289	Socs1, Mapk13, Irf1, Stat1	4
mmu04142	Lysosome	131	0.02	Slc11a1, Ctss, Ctsd, Npc2, Lamp2, Ctsz, Lgmn					7
mmu04151	PI3K-Akt signaling pathway	359			0.03	Col4a1, Hgf, Pdgfc, Mcub, Il2ra, Tnc, Itga5, Creb5, Ywhag, Myc, Gnb4, Pik3r6, Lamc2, Cdkn1a, Csf3, Tlr4, Thbs4			17
mmu04926	Relaxin signaling pathway	129	0.05	Col3a1, Col1a1, Col4a2, Creb3l3, Creb3l1, Gng12					6
mmu04622	RIG-I-like receptor signaling pathway	70					0.03	Mapk13, Cxcl10, Irf7	3
mmu05200	Pathways in cancer	543			0.04	Jun, Il12rb2, Nos2, Col4a1, Cycs, Fzd7, Hgf, Il13, Il12b, Il2ra, Fos, Il15ra, Ralgds, Csf2rb2, Hif1a, Csf2rb, Myc, Gnb4, Stat3, Cdkn2a, Lamc2, Mgst1, Cdkn1a			23
mmu05202	Transcriptional misregulation in cancer	223	0.05	Gadd45g, Gadd45b, Mitf, Plat, Cd14, Met, Nr4a3, Bcl2a1b, Bcl2a1a					9

## Sheet: Table 4
Table 4. Participation of down-regulated genes in KEGG pathways in the three vaccine strains that protect against ID challenge against SCHU S4 challenge.
KEGG Pathway ID	KEGG Pathway name	Total Known Genes	ΔclpB alone		ΔclpB and LVS Shared		ΔclpB, LVS and ΔgplX Shared		Total Gene Counts
			padj	Matched Genes	padj	Matched Genes	padj	Matched Genes
mmu04080	Neuroactive ligand-receptor interaction	358			2.687e-05	Gh, Ghrhr, Chrne, Gabrr2, Npff, Cnr1, Prss2, Lhcgr, Cort, Tshr, Gabra4, Vipr2, Gria2, Gal, Gria1, Sstr2, Chrna6, Grm6, P2rx2, Glp1r, Grik3, Tac2, S1pr5, Htr5b	0.001082	Grin2a, Npb, Adra1b, Oxtr, Adra2b, Edn3, Ednrb, Npy1r, Aplnr, Gpr156, Vipr1, Ptgfr, Grm4, Gabbr1, Rxfp1, Lpar3	40
mmu04020	Calcium signaling pathway	240			0.0006532	Cacna1g, Atp2b2, Egf, Atp2a3, Fgf18, Plce1, Casq2, Fgfr4, Lhcgr, Plcd3, Camk2b, Pln, P2rx2, Adcy2, Mylk3, Htr5b	0.0001592	Grin2a, Ryr2, Adra1b, Oxtr, Ednrb, Cacna1b, Fgfr3, Fgfr2, Prkcg, Ntrk2, Ptgfr, Camk2a, Ntrk3, Cacna1i	30
mmu05414	Dilated cardiomyopathy	94			0.0008516	Tro, Tnnt2, Pln, Sgca, Atp2a3, Itga8, Adcy2, Sgcg, Ttn	0.008303	Ryr2, Itga11, Tgfb2, Adcy5, Cacna2d4, Cacng3	15
mmu04512	ECM-receptor interaction	88			0.008813	Frem2, Vtn, Reln, Tnxb, Col4a3, Col6a6, Itga8	0.001272	Itga11, Sv2b, Sv2a, Lama3, Col6a4, Fras1, Thbs3	14
mmu05410	Hypertrophic cardiomyopathy	91			0.00283	Tro, Tnnt2, Sgca, Atp2a3, Prkag3, Itga8, Sgcg, Ttn	0.007116	Ryr2, Itga11, Ace, Tgfb2, Cacna2d4, Cacng3	14
mmu04916	Melanogenesis	100			0.02	Camk2b, Fzd2, Gnao1, Hr, Adcy2, Wnt2, AC084822.1	0.01	Prkcg, Ednrb, Camk2a, Fzd6, Wnt5b, Adcy5	13
mmu05217	Basal cell carcinoma	63	0.03	Fzd8, Gli1, Wnt10a, Wnt10b			0.03	Bmp4, Apc2, Fzd6, Wnt5b	8
mmu04950	Maturity onset diabetes of the young	27			0.0006392	Bhlha15, Hnf1b, Nr5a2, Foxa2, Foxa3			5
mmu01100	Metabolic pathways	1573	0.0009006	Rimkla, Aldh1a1, Pcx, Selenbp2, Gsta4, Ptdss2, Sec1, B3gnt3, Uros, Mgat3, Suox, Phospho1, Pcyt1b, Cers1, Dhtkd1, B4galnt3, Cox6a2, Hmbs, Mgst3, Hsd3b1, Hagh, Adcy1, Car8, Nags, Mgll, Nqo1, Car2, Gpx1, St3gal5, Pigq, Pik3c2b, Aspdh, Cel, Gck, Cox6b2, Cox8b, Fahd1, Hyal3, Pipox, Urod, Mboat2, Pnpo, Sgpp2, Pip5k1b, Acmsd, Trak2					46
mmu04260	Cardiac muscle contraction	87	0.00119	Myl4, Actc1, Cox6b2, Cox8b, Cox6a2, Cacng4, Trdn					7
mmu00260	Glycine, serine and threonine metabolism	40			0.003935	Gamt, Alas2, Cbs, Gcat, Gnmt			5
mmu04310	Wnt signaling pathway	168					0.004274	Apc2, Prkcg, Tle2, Camk2a, Fzd6, Sox17, Wnt5b, Cxxc4, Dkk2	9
mmu04514	Cell adhesion molecules	174	0.005373	Cldn13, Cadm3, Cd4, Cdh4, Cldn9, H2-M2, Cd8b1, Nrxn2, Vtcn1					9
mmu04722	Neurotrophin signaling pathway	121					0.007577	Mapk12, Ntrk2, Camk2a, Ntrk3, Ntf3, Mapk11, Matk	7
mmu05412	Arrhythmogenic right ventricular cardiomyopathy	77			0.02	Actn2, Cdh2, Sgca, Atp2a3, Itga8, Sgcg			6
mmu00860	Porphyrin and chlorophyll metabolism	43	0.05	Hmbs, Uros, Urod					3
mmu04360	Axon guidance	181	0.05	Rac3, Syp, Efna4, Plxnb1, Prkcz, Sema4f, Myl9	0.05	Epha4, Ablim2, Ephb6, Camk2b, Epha8, Hr, Ephb1, Bmp7, Sema4g	0.006915	Efnb2, Camk2a, Ablim3, Sema6c, Wnt5b, Ntn4, Lrrc4c, L1cam, Rgma	25
mmu04024	cAMP signaling pathway	215			1.58e-05	Atp2b2, Npr1, Hhip, Atp2a3, Plce1, Lhcgr, Cnga2, Tshr, Cnga1, Vipr2, Ppp1r1b, Camk2b, Gria2, Gria1, Pln, Sstr2, Glp1r, Adcy2	0.02	Grin2a, Ryr2, Oxtr, Edn3, Gabbr1, Camk2a, Fxyd1, Npy1r, Adcy5	27
mmu04972	Pancreatic secretion	114	0.0002765	Car2, Cckar, Cela3a, Prss1, Slc12a2, Adcy1, Cel, Slc26a3, Cpa1	0.01	Atp2b2, Atp2a3, Kcnq1, Adcy2, Amy1, Ctrl, Prss2, Cpa2			17
mmu04713	Circadian entrainment	98			0.05	Cacna1g, Camk2b, Gria2, Gria1, Gnao1, Adcy2	8.666e-05	Grin2a, Ryr2, Gucy1a1, Prkcg, Camk2a, Gng8, Kcnj9, Adcy5, Cacna1i	15
mmu04974	Protein digestion and absorption	108	0.02	Cela3a, Prss1, Col14a1, Col4a6, Col8a2, Cpa1	0.0005781	Col11a1, Col4a3, Col13a1, Eln, Col6a6, Kcnq1, Ctrl, Col19a1, Prss2, Cpa2			16
mmu04727	GABAergic synapse	89			0.002461	Gabra4, Gls2, Slc12a5, Gabrr2, Gnao1, Slc38a3, Abat, Adcy2	0.006396	Prkcg, Gabbr1, Gad1, Cacna1b, Gng8, Adcy5	14
mmu04724	Glutamatergic synapse	113			0.0008258	Shank1, Gria2, Gria1, Homer2, Gls2, Grm6, Gnao1, Slc38a3, Adcy2, Grik3	0.02	Grin2a, Pla2g4f, Prkcg, Grm4, Gng8, Adcy5	16
mmu04971	Gastric acid secretion	75			0.01	Atp4a, Camk2b, Sstr2, Kcnq1, Adcy2, Mylk3	0.002745	Prkcg, Kcnj1, Camk2a, Kcnj16, Adcy5, Kcnf1	12
mmu04911	Insulin secretion	86	0.02	Cckar, Kcnn2, Adcy1, Gcg, Gck			0.005417	Ryr2, Prkcg, Syt3, Camk2a, Ffar1, Adcy5	11
mmu05200	Pathways in cancer	543	0.05	Nqo1, Fbxo24, Gsta4, Ctnna3, Fzd8, Flt3l, Col4a6, Gli1, Mgst3, Notch3, Gnb3, Rac3, Adcy1, Wnt10a, Hes5, Wnt10b			0.002783	Apc2, Hlf, Ednrb, Fzd6, Runx1t1, Fgfr3, Fgfr2, Bmp4, Prkcg, Heyl, Tgfb2, Hey2, Camk2a, Lama3, Hey1, Wnt5b, Gng8, Rxrg, Lpar3, Adcy5	36
mmu04925	Aldosterone synthesis and secretion	102			0.05	Cacna1g, Camk2b, Atp2b2, Npr1, Star, Adcy2	0.002976	Hsd3b6, Kcnk3, Prkcg, Cyp21a1, Camk2a, Adcy5, Cacna1i	13
mmu04261	Adrenergic signaling in cardiomyocytes	152			0.05	Tro, Tnnt2, Camk2b, Pln, Atp2b2, Atp2a3, Kcnq1, Adcy2	0.007701	Mapk12, Ryr2, Adra1b, Camk2a, Adcy5, Cacna2d4, Cacng3, Mapk11	16
mmu04725	Cholinergic synapse	112			0.03	Ache, Camk2b, Chrna6, Gnao1, Kcnq1, Hr, Adcy2	0.02	Prkcg, Camk2a, Cacna1b, Gng8, Adcy5, Kcnf1	13
mmu05031	Amphetamine addiction	69			0.04	Ppp1r1b, Camk2b, Ddc, Gria2, Gria1	0.04	Grin2a, Prkcg, Camk2a, Adcy5	9
mmu05231	Choline metabolism in cancer	98	0.04	Pcyt1b, Slc22a2, Wasf3, Rac3, Pip5k1b	0.05	Gpcpd1, Egf, Slc22a4, Dgkb, Hr, Chkb			11
mmu04350	TGF-beta signaling pathway	95					1.044e-05	Bmp4, Tgfb2, 4930516B21Rik, Nog, Id4, Smad9, Id3, Fmod, Rgma, Thsd4	10
mmu04550	Signaling pathways regulating pluripotency of stem cells	140					1.152e-05	Bmp4, Mapk12, Apc2, 4930516B21Rik, Fzd6, Wnt5b, Id4, Smad9, Id3, Fgfr3, Fgfr2, Mapk11	12
mmu04921	Oxytocin signaling pathway	153					0.0001349	Ryr2, Gucy1a1, Pla2g4f, Prkcg, Oxtr, Camk2a, Kcnj9, Adcy5, Kcnf1, Cacna2d4, Cacng3	11
mmu04976	Bile secretion	100	0.0005541	Car2, Kcnn2, Aqp9, Ephx1, Aqp8, Adcy1, Slc22a7, Aqp1					8
mmu04728	Dopaminergic synapse	135					0.0009545	Grin2a, Mapk12, Prkcg, Camk2a, Cacna1b, Gng8, Kcnj9, Adcy5, Mapk11	9
mmu04640	Hematopoietic cell lineage	94	0.001868	Cd24a, Cd4, Cd59b, Tfrc, Cd8b1, Dntt, Flt3l					7
mmu04934	Cushing syndrome	162					0.00336	Apc2, Hsd3b6, Kcnk3, Cyp21a1, Camk2a, Fzd6, Wnt5b, Adcy5, Cacna1i	9
mmu04010	MAPK signaling pathway	294					0.003479	Mapk12, Pla2g4f, Cacna1b, Fgfr3, Cacng3, Fgfr2, Prkcg, Ntrk2, Tgfb2, Ntf3, Cacna1i, Cacna2d4, Mapk11	13
mmu05144	Malaria	57			0.003887	Gypa, Hbb-bh2, Hba-a1, Hbb-bt, Hbb-bs, Ackr1			6
mmu05033	Nicotine addiction	40			0.003935	Gabra4, Gria2, Gria1, Chrna6, Gabrr2			5
mmu00350	Tyrosine metabolism	40					0.006446	Aoc3, Adh1, Aox4, Aox3	4
mmu04723	Retrograde endocannabinoid signaling	148					0.00659	Mapk12, Prkcg, Faah, Cacna1b, Gng8, Kcnj9, Adcy5, Mapk11	8
mmu05032	Morphine addiction	91					0.007116	Prkcg, Gabbr1, Cacna1b, Gng8, Kcnj9, Adcy5	6
mmu00514	Other types of O-glycan biosynthesis	43					0.008334	St6gal1, Colgalt2, Gxylt2, Galnt16	4
mmu00410	beta-Alanine metabolism	31			0.008756	Upb1, Aldh3a1, Aldh3b2, Abat			4
mmu00750	Vitamin B6 metabolism	9					0.01	Aox4, Aox3	2
mmu04924	Renin secretion	76					0.01	Gucy1a1, Ace, Edn3, Adcy5, Kcnf1	5
mmu04927	Cortisol synthesis and secretion	72					0.01	Hsd3b6, Kcnk3, Cyp21a1, Adcy5, Cacna1i	5
mmu00360	Phenylalanine metabolism	23			0.02	Ddc, Aldh3a1, Aldh3b2			3
mmu00920	Sulfur metabolism	11	0.02	Selenbp2, Suox					2
mmu04977	Vitamin digestion and absorption	24			0.02	Slc23a1, Apoa4, Plb1			3
mmu05143	African trypanosomiasis	39			0.02	Hbb-bh2, Hba-a1, Hbb-bt, Hbb-bs			4
mmu04015	Rap1 signaling pathway	214					0.02	Grin2a, Mapk12, Prkcg, Magi2, Fgfr3, Lpar3, Adcy5, Fgfr2, Mapk11	9
mmu04072	Phospholipase D signaling pathway	149					0.02	Pla2g4f, Ptgfr, Grm4, Dgka, Lpar3, Adcy5, Dnm1	7
mmu04270	Vascular smooth muscle contraction	143					0.02	Gucy1a1, Pla2g2d, Pla2g4f, Prkcg, Adra1b, Edn3, Adcy5	7
mmu04370	VEGF signaling pathway	58					0.02	Mapk12, Pla2g4f, Prkcg, Mapk11	4
mmu04970	Salivary secretion	86					0.02	Gucy1a1, Prkcg, Adra1b, Trpv6, Adcy5	5
mmu05152	Tuberculosis	180					0.02	Cd209g, Mapk12, Cd209f, Tgfb2, Camk2a, Cd209a, Atp6v0a4, Mapk11	8
mmu05418	Fluid shear stress and atherosclerosis	148					0.02	Bmp4, Mapk12, Thbd, 4930516B21Rik, Klf2, Mapk11, Nox1	7
mmu04150	mTOR signaling pathway	156	0.03	Rps6ka6, Stradb, Deptor, Fbxo24, Fzd8, Wnt10a, Wnt10b					7
mmu04014	Ras signaling pathway	232					0.03	Grin2a, Pla2g2d, Pla2g4f, Prkcg, Ntrk2, Ntf3, Gng8, Fgfr3, Fgfr2	9
mmu04330	Notch signaling pathway	60					0.03	Heyl, Tle2, Hey2, Hey1	4
mmu04390	Hippo signaling pathway	157					0.03	Bmp4, Apc2, Tgfb2, Rassf6, Fzd6, Wnt5b, Ajuba	7
mmu04750	Inflammatory mediator regulation of TRP channels	127					0.03	Mapk12, Pla2g4f, Prkcg, Camk2a, Adcy5, Mapk11	6
mmu04912	GnRH signaling pathway	90					0.03	Mapk12, Pla2g4f, Camk2a, Adcy5, Mapk11	5
mmu04913	Ovarian steroidogenesis	63					0.03	Hsd3b6, Pla2g4f, Cyp1a1, Adcy5	4
mmu04926	Relaxin signaling pathway	129					0.03	Mapk12, Ednrb, Gng8, Rxfp1, Adcy5, Mapk11	6
mmu04929	GnRH secretion	63					0.03	Prkcg, Gabbr1, Kcnj9, Cacna1i	4
mmu04960	Aldosterone-regulated sodium reabsorption	38					0.03	Prkcg, Kcnj1, Sfn	3
mmu00910	Nitrogen metabolism	17	0.04	Car2, Car8					2
mmu04710	Circadian rhythm	30			0.04	Npas2, Prkag3, Rorc			3
mmu05135	Yersinia infection	134	0.04	Cd4, Rps6ka6, Fbxo24, Cd8b1, Rac3, Pip5k1b					6
mmu05218	Melanoma	72			0.04	Egf, Fgf18, E2f2, Gadd45a, Hr			5
mmu00250	Alanine, aspartate and glutamate metabolism	39					0.04	Gad1, Aldh5a1, Ddo	3
mmu00760	Nicotinate and nicotinamide metabolism	41					0.04	Aox4, Aox3, Nmnat2	3
mmu00830	Retinol metabolism	97					0.04	Adh1, Aox4, Aox3, Cyp1a1, Lrat	5
mmu00982	Drug metabolism - cytochrome P450	71					0.04	Adh1, Aox4, Aox3, Fmo2	4
mmu04726	Serotonergic synapse	131					0.04	Pla2g4f, Prkcg, Cacna1b, Gng8, Kcnj9, Adcy5	6
mmu04933	AGE-RAGE signaling pathway in diabetic complications	101					0.04	Mapk12, Thbd, Tgfb2, Mapk11, Nox1	5
mmu05205	Proteoglycans in cancer	205					0.04	Mapk12, Prkcg, Tgfb2, Camk2a, Fzd6, Wnt5b, Gpc3, Mapk11	8
mmu00380	Tryptophan metabolism	52			0.05	Afmid, Ddc, Haao, Inmt			4
mmu04918	Thyroid hormone synthesis	74			0.05	Ttr, Adcy2, Duox2, Slc5a5, Tshr			5
mmu05214	Glioma	74			0.05	Camk2b, Egf, E2f2, Gadd45a, Hr			5
mmu05225	Hepatocellular carcinoma	174	0.05	Nqo1, Gsta4, Mgst3, Dpf3, Fzd8, Wnt10a, Wnt10b					7

## Sheet: Table 5
Table 5. Selected biomarkers and their relative expressions and fold changes vs spleens from naïve mice
Gene Name	Gene Description	Mean					Fold Change
		Naive	ΔclpB	LVS	ΔgplX	ΔlpcC	ΔclpB / Naïve	ΔclpB / LVS	ΔclpB / ΔgplX	ΔclpB / ΔlpcC
Acod1	aconitate decarboxylase 1	28.8316	3970.86	1364.19	253.12	31.4811	137.797	2.91036	15.7066	125.731
Saa3	serum amyloid A 3	47.0825	5752.28	1000.22	44.87	20.5306	122.242	5.75015	128.08	282.401
Ccl2	chemokine (C-C motif) ligand 2	36.0524	1606.18	684.759	108.585	65.0445	44.7247	2.34632	14.8903	24.7937
Clec4e	C-type lectin domain family 4, member e	82.8821	3073.18	978.033	207.891	105.376	37.0859	3.14117	14.8059	29.2345
Timp1	tissue inhibitor of metalloproteinase 1	89.8015	3142.12	1181.26	173.759	94.7315	34.981	2.65958	18.1136	33.2182
Serpine1	serine (or cysteine) peptidase inhibitor, clade E, member 1	46.2996	1472.31	447.264	70.2646	59.6958	31.7878	3.29117	21.0668	24.672
Mmp3	matrix metallopeptidase 3	62.552	1861.84	370.689	110.933	59.1395	29.7538	5.019	16.8479	31.7305
Inhba	inhibin beta-A	33.8979	857.516	273.253	36.2198	24.3947	25.2393	3.13681	23.994	35.1195
Cxcl2	chemokine (C-X-C motif) ligand 2	12.8291	313.705	63.2137	12.4684	12.9161	24.4608	4.96399	25.4342	23.8646
Il1rn	interleukin 1 receptor antagonist	175.091	4268.66	1743.98	388.829	167.9	24.3829	2.44765	11.002	25.4378
Cxcl1	chemokine (C-X-C motif) ligand 1	28.93	599.71	221.144	44.8684	26.1938	20.8272	2.71076	13.5959	22.7738
Vcan	versican	44.9364	892.74	266.701	94.5799	34.7383	19.8601	3.34406	9.46564	25.6058
Adamts4	a disintegrin-like and metallopeptidase (reprolysin type) with thrombospondin type 1 motif, 4	22.8233	415.47	130.285	33.1621	24.6029	18.1765	3.18634	12.61	16.9463
Cxcl5	chemokine (C-X-C motif) ligand 5	54.074	961.197	464.674	96.3204	69.7267	17.7802	2.06823	10.0422	13.8624
Il1r2	interleukin 1 receptor, type II	44.9178	748.636	226.808	86.7224	37.0016	16.6598	3.29779	8.63742	20.2872
Lipg	lipase, endothelial	42.1804	610.291	247.627	90.3792	50.2957	14.4661	2.46263	6.78101	12.1535
Mmp8	matrix metallopeptidase 8	172.147	2265.72	465.271	313.691	115.698	13.1592	4.8679	7.22351	19.5867
Oas1g	2'-5' oligoadenylate synthetase 1G	78.4932	884.187	422.664	217.642	85.5351	11.248	2.08797	4.07698	10.3131
Gzmb	granzyme B	182.706	1942.77	802.587	496.739	291.356	10.6324	2.42032	3.91171	6.67145
Chil1	chitinase-like 1	96.3659	1003.22	369.829	195.708	89.7437	10.4064	2.71152	5.1273	11.1804
Lox	lysyl oxidase	95.495	905.172	188.941	47.1025	62.1563	9.47746	4.78792	19.1862	14.5556
Il1a	interleukin 1 alpha	145.105	1290.54	496.115	163.836	150.646	8.89627	2.59944	7.91835	8.52028
Ccl3	chemokine (C-C motif) ligand 3	75.4987	477.718	127.29	83.1564	92.6726	6.32778	3.7495	5.739	5.15153
Ccl4	chemokine (C-C motif) ligand 4	101.888	585.172	207.685	130.005	173.944	5.74139	2.81415	4.48466	3.36638
Hp	haptoglobin	653.738	3736.61	1587.14	1118.72	579.883	5.71518	2.35398	3.33943	6.44553
Il1b	interleukin 1 beta	1088.84	6125.43	3005.88	1832.59	1115.2	5.62518	2.03736	3.3422	5.49112
Il1f9	interleukin 1 family, member 9	108.179	559.477	226.956	210.679	85.9612	5.16476	2.46246	2.657	6.49892
Aqp1	aquaporin 1	13519.7	3450.76	9078.92	30537.4	46956.8	-3.91795	-2.63098	-8.85014	-13.6082
Sptb	spectrin beta, erythrocytic	8902.81	1854.2	5302.92	21538.8	33397.5	-4.80155	-2.85997	-11.6173	-18.0134
Art4	ADP-ribosyltransferase 4	406.003	84.2578	185.071	609.797	1184.47	-4.82323	-2.19436	-7.25261	-14.0793
Slc6a9	solute carrier family 6 (neurotransmitter transporter, glycine), member 9	647.542	86.8572	209.639	1233.9	2130.05	-7.46685	-2.41295	-14.2402	-24.5713
1300017J02Rik	RIKEN cDNA 1300017J02 gene	719.966	59.1937	170.218	1113.97	2409.28	-12.1906	-2.88006	-18.8671	-40.8001
